# Supplementary material for: Comprehensive Analysis of IGFBPs as Biomarkers in Gastric Cancer
Source: Front Oncol. 2021 Oct 21;11:723131. doi: 10.3389/fonc.2021.723131 (PMC8567138; doi:10.3389/fonc.2021.723131)
Supplement: Supplementary Table 1 — Cox multivariate regression analysis for IGFBP1/3/5/7 in STAD patients with TCGA database. [file Table_1.xlsx]

## Sheet: Sheet 1
Supplementary Table 1. Cox multivariate regression analysis for IGFBP1/3/5/7 in STAD patients with TCGA database.
Characteristics	Total(N)	HR(95% CI) Univariate analysis	P value Univariate analysis	HR(95% CI) Multivariate analysis	P value Multivariate analysis
Sex	403		0.174
MALE	260	Reference
FEMALE	143	0.788 (0.559-1.111)	0.174
Grade	403		0.219
G3	237	Reference
G2	147	0.739 (0.525-1.041)	0.084
G1	10	0.459 (0.113-1.863)	0.276
GX	9	1.298 (0.477-3.534)	0.609
M stage	403		0.008
M0	356	Reference
M1	27	2.230 (1.283-3.877)	0.004	2.365 (1.320-4.240)	0.004
MX	20	1.761 (0.822-3.773)	0.145	1.809 (0.825-3.967)	0.139
N stage	403		0.002
N0	120	Reference
N2	82	1.749 (1.066-2.868)	0.027	1.481 (0.886-2.476)	0.134
N3	74	2.681 (1.677-4.287)	<0.001	1.970 (1.199-3.237)	0.007
N1	108	1.559 (0.978-2.487)	0.062	1.215 (0.745-1.982)	0.435
NX	16	3.186 (1.233-8.230)	0.017	1.819 (0.667-4.956)	0.242
Discrepancy	3	0.000 (0.000-Inf)	0.995	0.000 (0.000-Inf)	0.994
T stage	403		0.007
T3	180	Reference
T2	89	0.831 (0.549-1.257)	0.380	0.921 (0.598-1.418)	0.709
T4	105	1.034 (0.705-1.515)	0.866	1.000 (0.674-1.482)	0.999
TX	8	4.066 (1.476-11.198)	0.007	5.368 (1.779-16.195)	0.003
T1	21	0.100 (0.014-0.721)	0.022	0.162 (0.022-1.191)	0.074
IGFBP1	403		0.011
1	204	Reference
0	199	0.658 (0.476-0.908)	0.011	0.600 (0.424-0.849)	0.004
IGFBP3	403		0.605
1	204	Reference
0	199	0.919 (0.669-1.264)	0.605
IGFBP5	403		0.152
1	201	Reference
0	202	0.792 (0.577-1.089)	0.152
IGFBP7	403		0.015
1	207	Reference
0	196	0.671 (0.486-0.925)	0.015	0.649 (0.465-0.906)	0.011
