# Supplementary material for: Comprehensive Analysis of IGFBPs as Biomarkers in Gastric Cancer
Source: Front Oncol. 2021 Oct 21;11:723131. doi: 10.3389/fonc.2021.723131 (PMC8567138; doi:10.3389/fonc.2021.723131)
Supplement: Supplementary Table 2 — IGFBP3/5/7 co-expressed genes and overlapping genes of three co-expression groups. [file Table_2.xlsx]

## Sheet: TOP0.4
Supplementary Table 2 IGFBP3/5/7 co-expressed genes and overlapped genes of three co-expression groups
IGFBP3	IGFBP5	IGFBP7	Only IGFBP3	Only IGFBP5	Only IGFBP7	IGFBP3 AND IGFBP5 NOT IGFBP7	IGFBP3 AND IGFBP7 NOT IGFBP5	IGFBP5 AND IGFBP7 NOT IGFBP3	IGFBP3 AND IGFBP5 AND IGFBP7
SULF1	SIN3B	DCDC2C	MMP11	SIN3B	DCDC2C	STC1	LAMP5	MAP9	SULF1
ANTXR1	MAP9	MAP9	TPM4	GNA12	FAM89B	FOXO1	VAT1	NLGN2	ANTXR1
GUCY1A1	NLGN2	NLGN2	SLC16A4	DNM1P47	PHF1	IGFBP7	MATN3	ZNF781	GUCY1A1
FNDC1	ZNF781	FAM89B	WNT2	OSBPL5	LINC02126	SLC2A3	FCGR3A	DIPK1A	FNDC1
KCNE4	DIPK1A	PHF1	C16orf46	NOTCH2	ZNF880	GARRE1	C1orf198	PTPRB	KCNE4
TNFSF4	VSTM4	ZNF781	CD276	ADAMTSL4	AC139768.1	CDYL2	CTSL	TRABD2B	TNFSF4
ITGA11	PTPRB	DIPK1A	TNFAIP6	RBMS2	WWC2-AS2	PLOD2	SUGCT	AC104825.1	ITGA11
COL8A1	TRABD2B	GUCY1A1	COL11A1	RNF112	KCNJ5	WNT5A-AS1	SHISA2	MUSK	COL8A1
LRRC32	AC104825.1	LINC02126	INHBB	SLC36A1	CREM	SDS	IGFBP5	GLI3	LRRC32
RCN3	MUSK	LHFPL6	TNFSF18	EDIL3-DT	BPI		ITGB5	FCGR2B	RCN3
DENND5A	GLI3	ZNF880	SLC6A6	SETD7	RBM43		SERPINH1	EFS	DENND5A
NTM	KCNE4	PTPRB	DNAJB9	ZNF662	LINC02823		ALKAL1	EPHA3	NTM
COL10A1	FCGR2B	TRABD2B	ANKH	ASAP3	SIPA1		CCDC74A	PDE5A	COL10A1
ISLR2	EFS	AC104825.1	CNNM2	PPP1R12A	LIMD2			PLIN4	ISLR2
NOX4	EPHA3	MUSK	FKBP9	INPP4A	AC025594.1			HEY2	NOX4
NR2F1	PDE5A	AC139768.1	DLL4	SMG6	IL18BP			ASB2	NR2F1
AEBP1	PLIN4	GLI3	MC2R	AC011373.1	POMC			CD1C	AEBP1
DPYSL3	GNA12	KCNE4	CST1	IQSEC1	AC011530.1			LCN6	DPYSL3
APBA2	HEY2	FCGR2B	UNC5B	RBMS1P1	TREML1			PCBP3	APBA2
INHBA	NTM	EFS	OXTR	HTR7	CCDC85A			DOCK10	INHBA
CDH11	ASB2	EPHA3		SATB1	P2RY12			GALNT16	CDH11
MARVELD1	CD1C	WWC2-AS2		PHC1	RN7SL138P			NLGN3	MARVELD1
THBS2	RCN3	PDE5A		CNTNAP3P2	MYOZ2			CRYBB1	THBS2
SFRP4	LCN6	PLIN4		LILRA5	EXTL1			PRKACB	SFRP4
ITGBL1	PCBP3	HEY2		MIR4269	PSTPIP1			HOOK3	ITGBL1
CALHM2	DOCK10	NTM		ARRDC3	AC027807.2			ADCY2	CALHM2
BMP8A	GALNT16	ASB2		DOCK2	PHC2			PDE1C	BMP8A
LTBP2	NLGN3	CD1C		APBA1	DYNC1I1			ABCA1	LTBP2
CTHRC1	CRYBB1	MATN3		DIRC1	ABCD2			PRG4	CTHRC1
SPARC	PRKACB	RCN3		TRIM23	MEIS1-AS3			PCDHGA2	SPARC
ISLR	HOOK3	LCN6		CCSER2	ZNF583			POU6F1	ISLR
VCAN	DENND5A	PCBP3		ARHGAP6	LINC01579			CSPG4	VCAN
LUM	ISLR2	DOCK10		AHNAK	NAGK			PLP1	LUM
FAP	ADCY2	GALNT16		DOCK8	MAGEE2			MRGPRF-AS1	FAP
TAFA5	PDE1C	NLGN3		WDFY4	LINC02611			AP000941.1	TAFA5
MMP11	ABCA1	KCNJ5		GPR17	NALT1			WAS	P3H3
P3H3	PRG4	CRYBB1		CDH23	CCDC92			AC244669.2	BGN
BGN	PCDHGA2	PRKACB		ITSN1	PILRA			CDH6	PDGFRB
PDGFRB	POU6F1	HOOK3		SNORD116-24	PDE9A-AS1			SPI1	DDR2
DDR2	CSPG4	DENND5A		AC096733.2	ALDH1B1			SGCB	ATP8B2
ATP8B2	PLP1	ISLR2		AC090197.1	FYB1			NRK	GLT8D2
GLT8D2	DNM1P47	ADCY2		MINDY2	HOMER3			AC087286.2	TIMP2
TIMP2	NR2F1	PDE1C		SUN2	SMPX			HS3ST3A1	FBN1
FBN1	MRGPRF-AS1	ABCA1		TRIM9	EBI3			F2RL2	ATP10A
ATP10A	OSBPL5	PRG4		AP000926.1	LEF1-AS1			SLA	FSTL1
FSTL1	AP000941.1	PCDHGA2		AL645504.1	CD33			FGF10	PTPRM
PTPRM	WAS	CREM		SLFN11	SH3BGR			RASD2	CORIN
CORIN	AC244669.2	POU6F1		FKBP5	LINC02550			IL10RA	PLEKHO2
PLEKHO2	CDH6	CSPG4		ADAMTS9	CAMK1G			AL139220.2	CD200
CD200	SPI1	PLP1		FKBP14	ZFP82			TMOD1	QKI
QKI	SGCB	NR2F1		MATN2	AC104794.3			FXYD6	MMP2
MMP2	NRK	MRGPRF-AS1		PITPNM2	LINC00294			ANTXR2	CSGALNACT2
CSGALNACT2	AC087286.2	AP000941.1		TRPC3	CORO6			PBX1	PCOLCE
PCOLCE	HS3ST3A1	WAS		PTCH1	FABP3			PRPH2	CD248
CD248	F2RL2	AC244669.2		RAB30	FGD2			CDO1	FIBIN
FIBIN	SLA	CDH6		DST	AC012409.3			AC093535.2	CYBRD1
CYBRD1	FGF10	SPI1		ARID5B	BIN2			FAT3	CSTP2
CSTP2	RASD2	BPI		ACACB	MYL6			AC124312.2	ADAMTS2
ADAMTS2	IL10RA	SGCB		RELN	ACSM5			LSAMP	SPON2
LAMP5	AL139220.2	NRK		STK10	AL031429.2			AC092999.1	CNPY4
SPON2	NOTCH2	AC087286.2		SLC16A7	USP11			CDON	PXDN
CNPY4	TMOD1	RBM43		NFATC1	GNGT2			INKA1	ARHGAP31
PXDN	FXYD6	HS3ST3A1		PRDM5	AC027237.3			PRX	PCDH12
ARHGAP31	DPYSL3	F2RL2		KLHL42	LAPTM4A			ZNF532	PLSCR4
PCDH12	APBA2	SLA		HS3ST3B1	P2RY13			HCFC2	ST6GALNAC6
PLSCR4	ANTXR2	FGF10		VAT1L	PLD3			NKX3-2	COL1A2
ST6GALNAC6	PBX1	RASD2		MYO9B	POU2F2			SCN2B	DACT1
COL1A2	ADAMTSL4	IL10RA		ADAM12	AC006033.2			DNM3OS	FBLN5
DACT1	PRPH2	AL139220.2		AC145676.1	PGF			CFL2	THBS1
FBLN5	CDO1	LINC02823		NAV1	ITGB1BP2			ZFHX3	CST2
THBS1	AC093535.2	TMOD1		HTR7P1	GPR65			LY86	GAL3ST4
CST2	MARVELD1	FXYD6		MEG9	AC110995.1			SHC4	BCL6B
GAL3ST4	NREP	DPYSL3		SNTB2	AL954642.1			NFASC	OLFML2B
BCL6B	FAT3	APBA2		PDZD2	GRK4			ZFP28	COL3A1
OLFML2B	AC124312.2	ANTXR2		TICAM2	HCST			FBLN7	NDN
COL3A1	RBMS2	PBX1		ADRB2	RNF144A-AS1			FPR3	COMP
NDN	LSAMP	PRPH2		SCARA5	LCP2			NLRP1	COL5A2
COMP	AC092999.1	CDO1		PLEKHG1	AC016747.1			PDE2A-AS2	NRP1
COL5A2	CDON	AC093535.2		HERC1	RPL7AP28			CRTAP	COL6A2
NRP1	LRRC32	MARVELD1		ANKRD50	PPP1R3F			LRP1	CCN2
COL6A2	CALHM2	NREP		KCNH2	MORN5			CYS1	FBLN2
STC1	INKA1	FAT3		TPTEP1	RILPL2			AL354811.1	LAMC1
CCN2	BMP8A	SIPA1		FBXO31	AC116917.1			FBXL22	ADGRA2
FBLN2	PRX	AC124312.2		SUFU	SIGLEC7			KIAA1614	WWC3
LAMC1	ZNF532	LSAMP		TRBV26OR9-2	PCED1B-AS1			KCNA5	SLC39A13
ADGRA2	CDH11	LIMD2		PRTG	RAB32			CLMP	COL16A1
WWC3	HCFC2	AC092999.1		ZDBF2	SLITRK4			EPHA7	LOXL3
SLC39A13	CMTM3	CDON		PIK3CG	AC100810.1			IRF2BPL	PLXNC1
TPM4	NKX3-2	LRRC32		SERINC1	ST3GAL4			C1QTNF4	COL5A1
COL16A1	CTHRC1	CALHM2		JMY	AC064875.1			C8orf88	LBH
LOXL3	SCN2B	INKA1		ABLIM3	TRIM61			OR7E47P	LOX
PLXNC1	RNF112	AC025594.1		KLHL6	DPY19L2			NPR3	EPDR1
COL5A1	DNM3OS	BMP8A		DENND2B	PNMA1			MOB3A	CTSK
LBH	CFL2	IL18BP		CHSY1	LPL			KIRREL3	C3orf80
LOX	ZFHX3	PRX		SEMA6D	DCAF12L2			SEPTIN6	ANOS1
EPDR1	DACT1	POMC		HECW2	AQP1			TCF7L1	GLIS2
CTSK	SLC36A1	ZNF532		AL117190.1	ABHD8			MS4A4E	NTNG2
VAT1	LY86	CDH11		BDKRB1	AC084880.1			VCAM1	LTBP1
C3orf80	SHC4	HCFC2		MAB21L1	ACTN2			TMEM273	SCARF2
ANOS1	NFASC	CMTM3		PIGCP1	GIMAP5			CASS4	MEIS3
GLIS2	EDIL3-DT	NKX3-2		PTGFRN	PINLYP			AC005165.1	CMTM3
NTNG2	P3H3	CTHRC1		PRDM2	MOB2			ITIH5	VEGFC
LTBP1	ZFP28	SCN2B		ABL1	SCUBE3			ADGRL2	FMOD
SCARF2	FBLN7	AC011530.1		AL031118.1	CDKN1C			F2RL3	F2R
MEIS3	SETD7	DNM3OS		STAT5A	AL035404.2			MYOC	PLPPR4
CMTM3	FPR3	TREML1		TAGAP	SORBS3			LRCH2	DEPP1
FOXO1	MEIS3	CFL2		AL122035.2	AC008760.2			PDZD4	PRKD1
VEGFC	NLRP1	ZFHX3		SWAP70	CD48			PTX3	ADAMTS12
FMOD	PDE2A-AS2	DACT1		DPYD	AC244669.1			PTPN14	PLXDC2
F2R	ZNF662	LY86		CASC15	CD28			PRR34	POGLUT2
PLPPR4	CRTAP	SHC4		LINC01050	AC024337.2			DNAJB5	THY1
DEPP1	LRP1	NFASC		DRP2	HAVCR2			SNRPN	AP001189.3
PRKD1	DDR2	CCDC85A		FAM168A	AC090825.1			USHBP1	CHST7
ADAMTS12	CYS1	P3H3		AASS	CPVL			CLMAT3	AXL
PLXDC2	AL354811.1	ZFP28		APELA	MYLKP1			TNFSF12	NREP
POGLUT2	ASAP3	FBLN7		LINC02185	EGFL7			GYPC	COL6A3
THY1	ATP8B2	P2RY12		SMARCA2	LINC00891			LRRK2-DT	KIAA1755
AP001189.3	FBXL22	FPR3		FER	TCEA2			MMRN2	SLC24A3
MATN3	KIAA1614	RN7SL138P		PCDH19	WSCD2			ITPR1	MN1
CHST7	KCNA5	MEIS3		ZNF626	BVES-AS1			NRROS	RAB31
AXL	PPP1R12A	NLRP1		CDK17	ZNF528-AS1			ATP2B4	PLXDC1
NREP	CLMP	PDE2A-AS2		RCAN1	GPSM1			MIR1-1HG-AS1	SYDE1
COL6A3	EPHA7	CRTAP		MYO9A	ZNF415			FAM162B	SFRP2
KIAA1755	GLT8D2	LRP1		KCND3	CASQ1			GAS1RR	PDGFC
SLC24A3	IRF2BPL	DDR2		ZIK1	GRAP			KATNAL1	LMCD1
MN1	C1QTNF4	CYS1		COL23A1	INMT-MINDY4			DCLK1	LAMA4
RAB31	INPP4A	AL354811.1		MAP4	CHST10			KCTD15	RFTN1
PLXDC1	C8orf88	ATP8B2		ITGAX	COX4I2			RPS6KA2	COL8A2
SYDE1	ATP10A	FBXL22		ITGAV	TCEAL4			CYP7B1	PALM2AKAP2
SFRP2	COL8A2	KIAA1614		WWC2	KIF17			AL357054.4	EVC2
PDGFC	PTPRM	KCNA5		COL4A3	LINC01119			TBC1D9	WBP1L
LMCD1	OR7E47P	CLMP		PTGS1	SAP30-DT			RBM24	EVC
LAMA4	NPR3	EPHA7		ZFP92	FES			GNAO1	AZIN2
RFTN1	MOB3A	GLT8D2		PCDHGA6	RAP1A			CACNA2D1	HTRA3
COL8A2	KIRREL3	IRF2BPL		MGAT1	YPEL5			ANKRD6	TSHZ3
FCGR3A	PLEKHO2	C1QTNF4		NISCH	LINC01778			GNAI1	HMCN1
PALM2AKAP2	SEPTIN6	C8orf88		PIK3CD	MAP2			ADAP2	EFEMP2
EVC2	TCF7L1	ATP10A		IGDCC4	STK32B			ARHGEF25	MSC-AS1
SLC16A4	MS4A4E	COL8A2		HDC	FCGR1A			LINC00924	FZD1
WBP1L	VCAM1	PTPRM		PCNX1	NTN4			RGL1	CERCAM
IGFBP7	TMEM273	OR7E47P		PTPRD	KLHL41			RARB	C11orf96
EVC	CASS4	NPR3		AL356489.2	OAZ2			AC025280.1	PLXND1
AZIN2	SMG6	MYOZ2		ERC1	NAALADL1			FABP4	RNF144A
HTRA3	AC005165.1	MOB3A		WASF2	CAMK1			IGIP	PLAT
TSHZ3	ITIH5	EXTL1		PHC1P1	MAP3K7CL			FLT3LG	DCHS1
HMCN1	AC011373.1	KIRREL3		SUSD6	CHST12			EID1	COL18A1
EFEMP2	ADGRL2	PSTPIP1		LRRC37A17P	TEAD2			DGKI	NNMT
MSC-AS1	F2RL3	PLEKHO2		CNTNAP3B	CTNNA3			RBP7	DKK3
FZD1	MYOC	SEPTIN6		PSD3	LMO1			FYN	BICC1
CERCAM	LRCH2	TCF7L1		GIT2	ATOH8			KCTD10	GFPT2
C11orf96	PDZD4	MS4A4E		MAST4	JHY			TACC1	MMP14
SLC2A3	PTX3	VCAM1		AC102945.2	KCNIP1-OT1			PCDHGA5	GLI2
PLXND1	CD200	TMEM273		MYH9	C11orf68			KCTD7	FUT11
RNF144A	QKI	CASS4		PDE4D	TLCD5			SDC3	SHISA4
PLAT	PTPN14	AC027807.2		CRYBG3	LST1			ATP1A2	FCGR2A
DCHS1	PRR34	AC005165.1		SRL	RNF217-AS1			ARHGAP22	SNAI2
COL18A1	DNAJB5	ITIH5		MPRIPP1	TGM2			LPAR1	SYT11
NNMT	SNRPN	ADGRL2		LINC01096	GZMM			ZYX	DOK5
DKK3	USHBP1	PHC2		CEP85L	AC010907.1			AL139147.1	SDC2
BICC1	CLMAT3	F2RL3		SELE	SLITRK3			JAKMIP2	DCN
GFPT2	TNFSF12	MYOC		TSPYL5	TESPA1			PLA2G4C	NID2
MMP14	GYPC	LRCH2		CYLD	CRIP2			NFATC4	EVA1B
GLI2	PCOLCE	PDZD4		CREB3L2	SNAI1			TNS2	MOXD1
FUT11	IQSEC1	PTX3		SASH1	SMIM29			CCL11	CYGB
SHISA4	LRRK2-DT	CD200		PDE10A	KLRG1			NAPSB	CLEC11A
FCGR2A	MMRN2	QKI		CNTLN	FAM66C			ZNF300P1	SERPING1
SNAI2	ITPR1	PTPN14		MPRIP	CZIB			SYNPO	COL12A1
SYT11	CD248	PRR34		HHIP	ZNF382			ADCYAP1R1	PMP22
DOK5	EMILIN1	DNAJB5		TLR1	VEGFB			ECSCR	TMEM140
SDC2	RBMS1P1	SNRPN		AC011510.1	TRAC			LAIR1	EGR2
DCN	NRROS	USHBP1		PCDHGA4	AC010226.1			ADGRB1	ARID5A
NID2	ATP2B4	DYNC1I1		FAM172A	SPOP			LDLRAD2	CCDC184
EVA1B	MIR1-1HG-AS1	CLMAT3		EZH1	CYBB			AC009102.2	AL356417.2
MOXD1	CYBRD1	TNFSF12		PTPN21	AC126773.4			SHANK1	ZEB2
CYGB	FAM162B	GYPC		TFPI2	NINJ1			AC093627.6	GREM1
CLEC11A	GAS1RR	PCOLCE		WASF3	LAT2			MMP23B	PCDHGB6
SERPING1	KATNAL1	ABCD2		ALDH1L2	AC131097.3			CCDC136	GGT5
COL12A1	DCLK1	LRRK2-DT		ZMIZ1	CSF2RA			SEPTIN5	LAMA2
PMP22	KCTD15	MMRN2		AGT	LINC02408			C3	FN1
TMEM140	RPS6KA2	ITPR1		EFCC1	RAB33A			TRIM22	C1S
EGR2	CYP7B1	CD248		NDST1	SIGLEC9			GLIS1	NUAK1
ARID5A	AL357054.4	FIBIN		GAB1	CES1			CDK15	PTGIS
CCDC184	TBC1D9	NRROS		AC007750.1	LY6H			UCHL1	GPX8
AL356417.2	CNPY4	ATP2B4		ITGB1	FAM180B			STX11	SH3RF3-AS1
ZEB2	RBM24	MIR1-1HG-AS1		FTO	GRPR			CAMK1D	CSDC2
WNT2	GNAO1	CYBRD1		TRANK1	SIGLEC1			JDP2	P4HA3
GREM1	CACNA2D1	FAM162B		OGFRL1	PPP1R1A			GPM6A	LHFPL6
PCDHGB6	PXDN	GAS1RR		ZNF483	AL133371.2			CACNA1H	PDE1A
GGT5	ANKRD6	KATNAL1		AC107021.2	GNB5			COPZ2	P3H1
LAMA2	GNAI1	LAMP5		TRAM2	SELPLG			AC025754.1	CHSY3
FN1	ADAP2	DCLK1		KCNK12	LILRA4			AC087521.1	TXNDC15
C1S	ARHGAP31	KCTD15		ELL2	ELFN1			CCDC89	MEDAG
NUAK1	ARHGEF25	RPS6KA2		IL7R	FBXO17			PCDHGB7	FLT4
PTGIS	LINC00924	CYP7B1		RIPOR2	MIR1915HG			NFIX	SERPINF1
GPX8	HTR7	AL357054.4		VEGFD	RGCC			CHRDL2	AKT3
C16orf46	PCDH12	TBC1D9		NNAT	TERF2IP			ADCY4	ELN
SH3RF3-AS1	PLSCR4	CNPY4		CHL1	AC147067.2			AC025165.1	MRC2
CSDC2	RGL1	RBM24		IRS1	EGFLAM			MRGPRF	GABARAPL1
P4HA3	RARB	GNAO1		ZNF331	ZSCAN26			DACT3	GPNMB
LHFPL6	SATB1	CACNA2D1		NIN	SLC9A3R2			TBC1D19	AC106786.1
PDE1A	PHC1	MEIS1-AS3		SEC23A	PDGFD			AC040168.1	PTHLH
P3H1	AC025280.1	PXDN		RASA4DP	FOXD3			SLC2A4	DKK2
CHSY3	ST6GALNAC6	ANKRD6		CTDSP2	GMFG			PLXNA4	ARMH4
TXNDC15	FABP4	GNAI1		RIMKLB	HDAC5			FNBP1	THBS4
MEDAG	ELN	ADAP2		RIMS1	CD81-AS1			LILRB1	LXN
FLT4	SERPINF1	ARHGAP31		NKX2-3	AC092384.1			MAMDC2	PRRX1
SERPINF1	IGIP	ARHGEF25		JAK3	LRRC55			GFRA1	CRISPLD2
AKT3	CNTNAP3P2	LINC00924		FYCO1	CEACAM21			ZNF354C	FZD8
ELN	FLT3LG	PCDH12		LILRB3	P2RY6			NAP1L2	TUBA1A
MRC2	EID1	PLSCR4		FAM13B	HCK			TGFB1I1	LZTS1
GABARAPL1	FBLN5	RGL1		FBXL5	CRHBP			ABI3BP	HIC1
GPNMB	DGKI	RARB		ULK2	LINC01798			PTCH2	FOXC2
AC106786.1	RBP7	ZNF583		PAPPA	HCFC1R1			CD300LB	MSR1
PTHLH	FYN	LINC01579		NPAS4	PNCK			NBEA	SRPX2
DKK2	KCTD10	AC025280.1		ANKRD33B	AC093155.3			MIR497HG	CCDC71L
ARMH4	TACC1	ST6GALNAC6		AL137186.2	SPN			AP001324.3	RECK
THBS4	PCDHGA5	FABP4		ASXL3	THAP8			C1QTNF2	VSTM4
LXN	KCTD7	ELN		EIF4E3	CD14			STING1	PALM
PRRX1	SDC3	NAGK		PTPN13	AC007998.3			MAGEE1	SYNDIG1
CRISPLD2	ATP1A2	SERPINF1		CSGALNACT1	ZFHX4-AS1			DLG2	GASK1B
FZD8	ARHGAP22	IGIP		LINC02693	ADAMTSL2			SHISA3	VIM
TUBA1A	LPAR1	FLT3LG		FAM20A	PDGFB			LPP	NUMBL
LZTS1	GUCY1A1	EID1		FAM216B	AIF1			ATL1	HTRA1
HIC1	ZYX	FBLN5		PTPRS	HABP4			SIRPA	HHIPL1
FOXC2	GAL3ST4	DGKI		ITGA4	LINC00310			SPARCL1	CPXM1
CD276	AL139147.1	RBP7		ITPRIPL2	LRRC10B			STOM	FMNL3
MSR1	BCL6B	FYN		TOX	GPSM3			SYNE3	OLFML1
SRPX2	JAKMIP2	MAGEE2		AC080038.3	CBLN3			PEAR1	PPIAP39
CCDC71L	LILRA5	KCTD10		XYLT1	RSU1			ZKSCAN7	ARSI
RECK	PLA2G4C	TACC1		CNGA3	TGFB2-AS1			CLIP4	LOXL1
VSTM4	GFPT2	PCDHGA5		TECPR2	TMEM233			HRC	NOTCH3
PALM	NDN	KCTD7		SDK1	IGSF6			AC053503.5	SCN1B
SYNDIG1	NFATC4	LINC02611		ARHGAP28	ADRA1A			AC135178.2	THEMIS2
GASK1B	TNS2	SDC3		SCUBE1	PART1			SCUBE2	SPOCK1
VIM	CCL11	ATP1A2		AC008764.2	LTC4S			RGS1	SMOC2
NUMBL	MIR4269	ARHGAP22		ARHGAP1	TCF23			LINC02829	SH3PXD2B
HTRA1	NAPSB	NALT1		LILRA2	MYOT			TPM1	PRELP
HHIPL1	ZNF300P1	LPAR1		GVINP1	PHYHD1			PDE4B	PODNL1
CPXM1	NRP1	CCDC92		ZNF385B	TAFA4			PTPRN2-AS1	CAVIN1
FMNL3	SYNPO	ZYX		AP003355.2	ZNF829			HDGFL3	MAGEH1
TNFAIP6	ADCYAP1R1	GAL3ST4		GATA2	ENPEP			NOVA2	FGF7
OLFML1	ECSCR	AL139147.1		ZFYVE1	PRRT1			CFH	COL4A1
PPIAP39	LAIR1	BCL6B		HIVEP2	ARL15			LRRC70	ACVRL1
GARRE1	COL6A2	JAKMIP2		CRY2	YPEL3			DAPK3	CALHM5
ARSI	STC1	PLA2G4C		MYRIP	C1QA			CASP12	ANXA6
LOXL1	ADGRB1	GFPT2		KLF8	HLX-AS1			JAM2	EMILIN1
COL11A1	LDLRAD2	MGP		ARHGEF10	OSR1			AL031651.2	CRMP1
NOTCH3	AC009102.2	PILRA		RASA3	GZMK			VPS35L	SPSB1
SCN1B	SHANK1	NFATC4		THSD4	PTP4A3			GIMAP7	MRAS
THEMIS2	AC093627.6	TNS2		PI15	ROM1			AL133346.1	RCBTB2
SPOCK1	MMP23B	PDE9A-AS1		PCDHGA11	S100B			HSPB7	A4GALT
SMOC2	CCDC136	CCL11		SYNGAP1	SEPTIN7			GOLGA8VP	CHST11
SH3PXD2B	SEPTIN5	NAPSB		HAS2	NIFK-AS1			PRKN	FAM180A
PRELP	C3	ZNF300P1		KCNAB1	ALOX5AP			FBXO32	RARRES2
PODNL1	TRIM22	NRP1		AC069549.1	GINM1			AC107959.1	TENM4
CAVIN1	GLIS1	SYNPO		TLE4	MAB21L2			PREX1	MXRA5
MAGEH1	LMCD1	ALDH1B1		AC114284.1	YPEL1			SALL2	TMEM200B
FGF7	CDK15	FYB1		APBB2	AC233976.1			STAB1	CHRD
C1orf198	ARRDC3	HOMER3		SASH3	AC093702.1			RERG	HSD11B1
COL4A1	UCHL1	TMEM204		RNF152	SELENOW			NEXN	MSN
ACVRL1	STX11	ADCYAP1R1		AC110597.1	TMEM150C			ICAM2	CHST1
CALHM5	LAMC1	ECSCR		STARD4-AS1	ISL2			SETBP1	PTGER3
ANXA6	GGT5	LAIR1		TBC1D2B	KCNA1			SEMA5B	GAS1
EMILIN1	CAMK1D	COL6A2		HIPK3	AL390955.2			HOXA4	LEPROT
CRMP1	JDP2	ADGRB1		GFOD1	AC025048.6			EBF3	MFAP5
SPSB1	WWC3	LDLRAD2		VCAN-AS1	AC026691.1			GREB1	PAMR1
MRAS	GPM6A	SMPX		TPST1	ARHGDIB			CACNB2	NALCN
RCBTB2	CACNA1H	AC009102.2		NME1	ANKS1B			AC036108.3	MYH10
A4GALT	SLC39A13	EBI3			ID3			COL21A1	GEM
INHBB	COPZ2	SHANK1			FAXC			TGFBR1	ARSB
CHST11	AC025754.1	AC093627.6			ROR1			MS4A7	TMEM47
FAM180A	AC087521.1	MMP23B			LINC02716			LINC00578	FSTL3
RARRES2	COL16A1	CCDC136			AC079780.1			CLEC14A	GXYLT2
TENM4	CCDC89	SEPTIN5			GAS6-DT			ADGRL4	TMEM119
MXRA5	LOXL3	C3			FMN2			SIGLEC17P	FBLN1
TMEM200B	PCDHGB7	TRIM22			TMEM86A			PRKAR2B	SLC12A4
CHRD	PLXNC1	GLIS1			CDH13			FMO2	TCF4
HSD11B1	NFIX	LEF1-AS1			SNCG			GIMAP8	DLC1
MSN	CHRDL2	LMCD1			RASAL3			CYP2U1	AFAP1L1
CHST1	ADCY4	CDK15			TNFAIP8L2			P2RY8	MAF
PTGER3	AC025165.1	UCHL1			AC005670.3			AC005703.5	OLFML3
GAS1	MRGPRF	STX11			TYROBP			FAM124A	VGLL3
LEPROT	DACT3	LAMC1			TCEAL1			TNFAIP8L3	SERPINE1
MFAP5	TBC1D19	EFEMP2			VSIG4			AF001548.3	DAB2
PAMR1	AC040168.1	CAMK1D			C22orf39			RASGRF2	C1R
CTSL	SLC2A4	JDP2			TMIGD3			ADAM19	KCND2
NALCN	PLXNA4	WWC3			BST1			FOXN3	ECM2
MYH10	FNBP1	GPM6A			LINC00987			COL4A2-AS1	TIMP3
GEM	LILRB1	CACNA1H			CD4			AOC4P	PLBD2
ARSB	DOCK2	SLC39A13			CCR7			FGF1	ALDH1A3
TMEM47	MAMDC2	COPZ2			GGTLC4P			AL139317.4	ZCCHC24
FSTL3	GFRA1	AC025754.1			SUSD2			NUDT10	GLI1
GXYLT2	ZNF354C	AC087521.1			AL158055.1			NPTXR	IL1R1
TMEM119	NAP1L2	CD33			BEX3			PJA2	ARL4C
FBLN1	TGFB1I1	COL16A1			GBGT1			TDRD10	ISM1
SLC12A4	ABI3BP	CCDC89			JPH4			RSPO2	CRISPLD1
TCF4	EPDR1	SH3BGR			TRPV2			WNT9B	WWTR1
DLC1	MOXD1	LINC02550			AL391422.4			PLPP7	MMP19
AFAP1L1	C3orf80	CAMK1G			RRAS			CBX6	SLIT2
MAF	APBA1	LOXL3			ZNF358			OXCT2P1	ID4
OLFML3	GLIS2	PCDHGB7			APOE			AC016582.3	FLT1
VGLL3	PTCH2	ZFP82			ZBTB46			TDRP	RAI14
SERPINE1	DIRC1	PLXNC1			DEGS1			CDH5	NRP2
DAB2	CD300LB	NFIX			SLC6A1			APBB1	HEYL
C1R	NTNG2	CHRDL2			GYG1			CREBRF	GPC6
KCND2	TRIM23	AC104794.3			PRXL2C			IL17B	AC010931.1
ECM2	NBEA	ADCY4			DSTN			C1QTNF7	ADAMTS7
TNFSF18	CCSER2	AC025165.1			FEZ2			GRID1	FGFR1
CDYL2	MIR497HG	MRGPRF			FCER1G			FRMD6	PRDM6
SUGCT	LTBP1	DACT3			TNFRSF4			LCA5	CCDC80
TIMP3	LAMA2	TBC1D19			CCR10			PNMA8B	MEX3B
PLBD2	AP001324.3	AC040168.1			BX322562.1			SH3BP5	SEPTIN4
ALDH1A3	C1QTNF2	SLC2A4			MPP1			GPR161	ARMC9
ZCCHC24	STING1	LINC00294			LINC01852			LINC01150	ACKR3
GLI1	TNFSF4	CORO6			UBE2CP3			MYL9	TGFB2
IL1R1	ARHGAP6	PLXNA4			RTN4			PHLDB2	VASH1
ARL4C	MAGEE1	FNBP1			AC046185.3			ITGAM	ANGPTL2
SHISA2	DLG2	FABP3			CTF1			RSPO1	RGS4
ISM1	SHISA3	LILRB1			AC005498.3			AC117489.1	GPR68
CRISPLD1	LPP	FGD2			NUPR1			TCF21	ADAMTS4
WWTR1	FOXO1	MAMDC2			SLC25A10			LRRK2	HOPX
MMP19	ATL1	GFRA1			CCDC102B			CLDN11	ST6GALNAC5
SLIT2	SIRPA	ZNF354C			SSTR2			CA5B	LAYN
ID4	SPARCL1	NAP1L2			BRSK1			AC138207.5	FBXL7
FLT1	STOM	TGFB1I1			ADRB3			SYNC	TSPAN9
RAI14	SYNE3	ABI3BP			BMP3			TUSC3	GPR176
NRP2	PEAR1	EPDR1			AC010864.1			C14orf132	PCDHGA12
HEYL	ZKSCAN7	MOXD1			IGSF21			WNT2B	MFGE8
GPC6	FMOD	VAT1			SLAMF8			AC092376.2	AP001189.1
AC010931.1	AHNAK	C3orf80			LINC01914			CYTL1	A2M
ADAMTS7	CLIP4	GLIS2			NSMCE3			IGF1	RAB3IL1
FGFR1	PLPPR4	AC012409.3			PCDHB5			LAMB2	S1PR3
PRDM6	HRC	PTCH2			VKORC1			SKI	HLX
CCDC80	DOCK8	CD300LB			HSD17B14			ASPA	PKD2
MEX3B	AC053503.5	NTNG2			ST3GAL2			BCHE	MFAP2
SEPTIN4	AC135178.2	NBEA			AL445423.1			LDLRAD4	ENOX1
IGFBP5	WDFY4	MIR497HG			TCF15			PRDM8	EFEMP1
ARMC9	SCUBE2	LTBP1			MAP7			KCNMB1	HIP1
ACKR3	RGS1	KIAA1755			HLA-DPB1			TM6SF1	PDLIM3
TGFB2	LINC02829	AP001324.3			CD53			AP003071.4	GADD45B
VASH1	TPM1	C1QTNF2			ISCU			CBX7	PRR16
ANGPTL2	PDE4B	STING1			MARCKS			KCTD12	ZNF423
RGS4	PTPRN2-AS1	TNFSF4			CMC4			EMP3	ERG
GPR68	PRKD1	MAGEE1			MACORIS			FAM78A	ETS1
ADAMTS4	HDGFL3	BIN2			PHKG1			SUSD5	PODN
HOPX	NOVA2	DLG2			DDIT4L			VIP	MGP
ST6GALNAC5	POGLUT2	SHISA3			C1QC			WHAMMP2	SGIP1
LAYN	CFH	LPP			CX3CR1			TMEM88	ACVR1
FBXL7	LRRC70	ATL1			CCR5			FRZB	LRRN4CL
SLC6A6	GPR17	SIRPA			EID2B			ZNF471	GUCY1B1
TSPAN9	DAPK3	SPARCL1			FOLR2			SYPL2	SNED1
GPR176	CASP12	STOM			LINC01943			PIK3IP1	GAS7
DNAJB9	PLXDC2	SYNE3			SOX7			PHLDA3	TGFB3
PCDHGA12	JAM2	PEAR1			SNX21			ACTC1	EDNRA
MFGE8	AL031651.2	ZKSCAN7			TMEM108			INKA2	TSPAN4
AP001189.1	VPS35L	FMOD			AP001347.1			HSPA2	CDK14
A2M	GIMAP7	CLIP4			LILRB4			NPR2	FRY
RAB3IL1	AL133346.1	MYL6			ANXA5			INSYN1	FGD5
S1PR3	HSPB7	PLPPR4			TM4SF18			MXRA7	TMEM204
HLX	CHST7	HRC			RNF130			FBXO30-DT	THBS3
PKD2	GOLGA8VP	AC053503.5			SLC25A53			ADAMTS9-AS2	LRP12
MFAP2	PRKN	AC135178.2			AC008759.3			GPR88	SH3PXD2A
ENOX1	AXL	SCUBE2			C2orf74			INAFM1	TGFBI
EFEMP1	FBXO32	RGS1			TMEM109			PDE3A	RASL12
HIP1	AC107959.1	LINC02829			MLLT11			HSPB8	FKBP7
PDLIM3	PREX1	TPM1			ZNF569			PPP1R14A	BMPR2
ANKH	SALL2	PDE4B			PRAF2			RASSF8-AS1	MXRA8
GADD45B	STAB1	PTPRN2-AS1			FO681492.1			AL137026.1	CCN4
PRR16	RERG	PRKD1			LINC01352			ANKRD35	JAM3
ZNF423	NEXN	SYDE1			LINC01094			GAB3	COL1A1
ITGB5	ICAM2	HDGFL3			LRRC29			NID1	GNAI2
ERG	SETBP1	ACSM5			NES			COL14A1	DIO2
ETS1	SEMA5B	NOVA2			PID1			CD302	PHLDB1
PODN	HOXA4	POGLUT2			AL049775.1			KCNJ8	LEF1
MGP	EBF3	CFH			HACD1			C1orf216	BMP6
SGIP1	GREB1	LRRC70			AP005018.2			AL513217.1	LATS2
ACVR1	CACNB2	DAPK3			AP007216.2			CXorf21	CPZ
PLOD2	CDH23	CASP12			MMD			SMIM10	PEA15
LRRN4CL	AC036108.3	PLXDC2			PLEKHA4			JPH2	HEG1
SERPINH1	ITSN1	JAM2			ARL2BP			NEURL1B	KIRREL1
ALKAL1	COL21A1	AL031651.2			AC015819.1			AJ011932.1	COL4A2
GUCY1B1	TGFBR1	AL031429.2			TNFSF13B			ADA2	MAP1A
SNED1	MS4A7	VPS35L			KLHDC1			IRAG1	PAM
GAS7	LINC00578	USP11			WDFY3-AS2			RBPMS	C5AR1
TGFB3	CLEC14A	GIMAP7			AC005358.1			AC009093.1	ADAMTS5
EDNRA	ADGRL4	AL133346.1			CD86			PLD4	AL139393.3
TSPAN4	SIGLEC17P	HSPB7			ORAI3			PRKCH	ASPN
CDK14	MMP2	CHST7			RAB34			CTSG	GALNT15
FRY	SNORD116-24	GOLGA8VP			UBTD1			DES	TWIST1
FGD5	PRKAR2B	GNGT2			AP001363.2			ACTA2	LRRC17
TMEM204	MN1	PRKN			AC060766.4			SYNPO2	ZNF469
THBS3	SERPING1	AXL			DHCR24			ANGPT1	ZNF521
LRP12	FIBIN	FBXO32			DOK2			ADH1B	MMP16
SH3PXD2A	FMO2	AC107959.1			NTAN1			CHROMR	OLR1
TGFBI	GIMAP8	PREX1			ST6GALNAC3			PRIMA1	ENTPD1
CNNM2	FBN1	SALL2			MGARP			ZNF154	PDPN
FKBP9	CYP2U1	STAB1			MAGED2			MYH11	TCN2
DLL4	P2RY8	RERG			ESPL1			AC090136.3	POSTN
RASL12	AC096733.2	NEXN			LINC01116			DOCK4	CALU
FKBP7	AC005703.5	SEPTIN4			CDIPT			CASP4LP	FOXS1
BMPR2	AC090197.1	ICAM2			MYLIP			STON1-GTF2A1L	GNB4
MXRA8	FAM124A	SETBP1			TBX2-AS1			SELENOM	MSC
CCN4	TNFAIP8L3	SEMA5B			RNF166			THSD1	SH3RF3
JAM3	SFRP2	HOXA4			PXDC1			TCP11L1	AP002414.2
COL1A1	AF001548.3	EBF3			HTR2B			CEP68	TIE1
MC2R	RASGRF2	GREB1			HEY1			SCARF1	VASN
GNAI2	ADAM19	CACNB2			AC026471.6			CCL19	TIMP1
DIO2	FOXN3	AC036108.3			MCRIP1			TCEAL5
PHLDB1	COL4A2-AS1	AC027237.3			PPP2R2B			AL133415.1
LEF1	AOC4P	LAPTM4A			AC011365.2			CLIC4
BMP6	FGF1	COL21A1			CHST14			AC093010.2
CST1	AL139317.4	TGFBR1			RMDN2			DYSF
UNC5B	MINDY2	MS4A7			LINC00882			MAP3K3
LATS2	NUDT10	LINC00578			HOOK1			FAM124B
CPZ	NPTXR	CLEC14A			AC022706.1			PNMA8A
PEA15	PJA2	ADGRL4			AOAH			AC053503.3
HEG1	TDRD10	SIGLEC17P			GJC2			MAP6
KIRREL1	RSPO2	MMP2			POLQ			CD81
COL4A2	WNT9B	P2RY13			C1QB			KIAA0825
MAP1A	PLPP7	PLD3			LINC02544			KIF3C
PAM	SUN2	PRKAR2B			LINC02461			CCL21
C5AR1	CBX6	MN1			CD52			EVI2B
ADAMTS5	OXCT2P1	SERPING1			LITAF			CHST3
AL139393.3	AC016582.3	POU2F2			TAC1			CFD
ASPN	LAMA4	FMO2			TMEM91			APCDD1L
GALNT15	TDRP	AC006033.2			AL138995.1			FEZ1
TWIST1	TRIM9	GIMAP8			CD99			AC136628.3
CCDC74A	RFTN1	PGF			CERKL			NACAD
LRRC17	CDH5	FBN1			HOXB-AS1			CD163
ZNF469	APBB1	CYP2U1			FGF5			RASSF2
ZNF521	CREBRF	P2RY8			RGS18			GPR20
MMP16	AP000926.1	AC005703.5			LINC01489			DLG4
OLR1	TIMP2	FAM124A						PALD1
ENTPD1	IL17B	TNFAIP8L3						AC009549.1
PDPN	C1QTNF7	SFRP2						TTBK2
TCN2	GRID1	AF001548.3						CPNE2
POSTN	FRMD6	ITGB1BP2						WIPF1
CALU	LCA5	RASGRF2						FGF2
FOXS1	PNMA8B	ADAM19						IGFBP3
OXTR	SH3BP5	FOXN3						AC090877.2
GNB4	GPR161	COL4A2-AS1						KCNIP1
MSC	LINC01150	GPR65						ADCY5
SH3RF3	MYL9	AOC4P						ZNF467
AP002414.2	PHLDB2	GGT5						CLDN5
WNT5A-AS1	ITGAM	FGF1						PLPP3
TIE1	RSPO1	AL139317.4						PCDH10
VASN	AC117489.1	NUDT10						SCG2
TIMP1	TCF21	NPTXR						ZBTB16
SDS	LRRK2	PJA2						AC027559.1
	CLDN11	TDRD10						HSPB2
	PALM2AKAP2	RSPO2						JAZF1
	EVC2	WNT9B						RASIP1
	CA5B	PLPP7						AC079921.2
	AC138207.5	CBX6						CLIP3
	SYNC	OXCT2P1						RTL5
	TUSC3	AC110995.1						MAFB
	C14orf132	AC016582.3						NHSL2
	WNT2B	LAMA4						AC129507.1
	AC092376.2	TDRP						SOX5
	CYTL1	RFTN1						LMO3
	IGF1	CDH5						MAMLD1
	LAMB2	APBB1						ATP1B2
	SKI	CREBRF						LINC02884
	WBP1L	TIMP2						ARHGEF26
	ASPA	FCGR3A						ZBTB20
	BCHE	IL17B						FAM171B
	AL645504.1	C1QTNF7						ACSS3
	LDLRAD4	AL954642.1						ELK3
	PRDM8	GRID1						ADAMTS10
	KCNMB1	FRMD6						EID3
	EVC	GRK4						SCARA3
	TM6SF1	LCA5						P2RX7
	AZIN2	PNMA8B						RCAN2
	AP003071.4	SH3BP5						LINC01537
	CBX7	GPR161						CAVIN3
	KCTD12	LINC01150						LINC00519
	SLFN11	MYL9						TNFSF8
	EMP3	PHLDB2						LINC01081
	TSHZ3	ITGAM						EDNRB
	MRC2	RSPO1						STMN2
	FAM78A	AC117489.1						NIBAN1
	SUSD5	TCF21						FAM228B
	MSC-AS1	LRRK2						KLHL29
	FKBP5	CLDN11						S1PR1
	VIP	PALM2AKAP2						SSC5D
	PODN	EVC2						PNRC1
	C11orf96	CA5B						ADAMTS9-AS1
	WHAMMP2	AC138207.5						GIPC3
	TMEM88	SYNC						PRAM1
	FRZB	TUSC3						AL122035.1
	SLC2A3	C14orf132						EDA2R
	ZNF471	WNT2B						MPPED2
	SYPL2	AC092376.2						CCDC50
	PIK3IP1	CYTL1						DTNA
	PLXND1	IGF1						MAPRE2
	RNF144A	LAMB2						SLC35F1
	PHLDA3	HCST						MILR1
	ADAMTS9	SKI						PTN
	ACTC1	RNF144A-AS1						TMTC1
	PLAT	WBP1L						ISL1
	DCHS1	ASPA						SMYD1
	INKA2	BCHE						ACTN1
	HSPA2	LCP2						SEMA4C
	FKBP14	LDLRAD4						LGI4
	NPR2	PRDM8						PBXIP1
	INSYN1	KCNMB1						TRPS1
	MXRA7	EVC						GLIPR2
	FBXO30-DT	TM6SF1						GPR135
	MATN2	AZIN2						ZNF677
	ADAMTS9-AS2	AP003071.4						MAGI2-AS3
	PITPNM2	CBX7						PABPC5
	GPR88	KCTD12						GDF10
	TRPC3	EMP3						CNTN2
	COL18A1	TSHZ3						MS4A2
	INAFM1	MRC2						ARL10
	PTCH1	FAM78A						RHOJ
	PDE3A	AC016747.1						LINC02256
	HSPB8	SUSD5						PCDHGC3
	NNMT	MSC-AS1						VAMP2
	PPP1R14A	VIP						CLIC4P1
	RASSF8-AS1	RPL7AP28						CSRP1
	AL137026.1	C11orf96						ARHGAP25
	ANKRD35	WHAMMP2						PCDHGA9
	GAB3	TMEM88						TMEM71
	NID1	FRZB						TRIL
	COL14A1	ZNF471						PPP1R16B
	CD302	SYPL2						AC013553.3
	KCNJ8	PIK3IP1						CLIC2
	RAB30	PLXND1						NTN1
	C1orf216	RNF144A						MNDA
	AL513217.1	PHLDA3						ARHGAP29
	COL6A3	ACTC1						CCR4
	CXorf21	PLAT						CCDC8
	SMIM10	DCHS1						BMPER
	DST	INKA2						RHOQ
	ZCCHC24	HSPA2						ARHGEF15
	GLI2	PPP1R3F						PPP1R3C
	JPH2	NPR2						TRGV7
	ARID5B	INSYN1						TRAM1L1
	NEURL1B	MXRA7						BASP1
	AJ011932.1	FBXO30-DT						AF001548.1
	FUT11	ADAMTS9-AS2						FIGN
	ADA2	GPR88						SLC16A2
	IRAG1	COL18A1						F13A1
	RBPMS	MORN5						TMEM59L
	AC009093.1	INAFM1						KIT
	PLD4	PDE3A						GPX7
	PRKCH	HSPB8						AL391822.1
	ACACB	NNMT						CORO2B
	SHISA4	PPP1R14A						GIHCG
	CTSG	RASSF8-AS1						COL15A1
	DES	RILPL2						EPM2A
	RELN	AC116917.1						AVPR1A
	FCGR2A	SIGLEC7						SHE
	ACTA2	AL137026.1						DTX3
	SYNPO2	ANKRD35						SFMBT2
	ANGPT1	GAB3						PCDHB4
	ADH1B	PCED1B-AS1						AKAP6
	SNAI2	RAB32						DUBR
	SYT11	NID1						ST8SIA4
	CHROMR	COL14A1						PRMT2
	PRIMA1	CD302						FGR
	ZNF154	KCNJ8						VWF
	MYH11	C1orf216						BOC
	AC090136.3	AL513217.1						MACF1
	DOCK4	COL6A3						ARMCX1
	P4HA3	CXorf21						LILRA1
	CASP4LP	SMIM10						PMP2
	SDC2	SLITRK4						YBX2P2
	STON1-GTF2A1L	AC100810.1						FOXF2
	SELENOM	GLI2						FAM167B
	THSD1	ST3GAL4						AC100803.3
	TCP11L1	JPH2						SLITRK5
	CEP68	AC064875.1						FCHSD2
	EVA1B	NEURL1B						ARHGEF6
	SCARF1	AJ011932.1						TUBB6
	CCL19	FUT11						MEOX2
	TCEAL5	ADA2						FRMD4A
	BICC1	IRAG1						ZFHX4
	AL133415.1	RBPMS						LIMS2
	CYGB	TRIM61						SAMD4A
	STK10	DPY19L2						MS4A4A
	SLC16A7	AC009093.1						CRYAB
	NFATC1	PLD4						STEAP4
	PRDM5	PRKCH						DCLK2
	CLIC4	SHISA4						SOBP
	AC093010.2	CTSG						RAB12
	DYSF	DES						NGF
	MAP3K3	PNMA1						VIPR2
	FAM124B	FCGR2A						BVES
	KLHL42	ACTA2						C16orf86
	PNMA8A	SYNPO2						TLL1
	AC053503.3	ANGPT1						HSPB6
	MMP14	ADH1B						SERTAD4-AS1
	MAP6	SNAI2						NOS3
	CD81	LPL						AC002398.2
	HS3ST3B1	SYT11						AC104083.1
	VAT1L	CHROMR						HECTD2
	KIAA0825	PRIMA1						SEMA6C
	KIF3C	ZNF154						PYGM
	CCL21	MYH11						CD93
	TMEM140	AC090136.3						DIRC3
	EVI2B	DOCK4						SNX18
	CHST3	P4HA3						ADGRB3
	MYO9B	CASP4LP						PEAK1
	CFD	SDC2						NCKAP5L
	APCDD1L	STON1-GTF2A1L						INMT
	EGR2	SELENOM						IL3RA
	FEZ1	THSD1						AL354861.3
	AC136628.3	TCP11L1						YPEL4
	ADAM12	DCAF12L2						PER1
	AC145676.1	CEP68						AL355355.2
	NACAD	EVA1B						MID2
	NAV1	SCARF1						ADAMTSL3
	ARID5A	CCL19						TLN1
	CD163	TCEAL5						CYP1B1-AS1
	RASSF2	BICC1						TLR7
	GPR20	AL133415.1						ANGPTL7
	HTR7P1	CYGB						CAVIN2
	DLG4	AQP1						CYYR1
	PALD1	CLIC4						B3GNT9
	MEG9	ABHD8						TSPAN11
	AC009549.1	AC084880.1						TPO
	TTBK2	AC093010.2						RCVRN
	CPNE2	DYSF						FXYD1
	WIPF1	MAP3K3						AC090044.1
	CCDC184	FAM124B						ZFPM2
	FGF2	ACTN2						PTH1R
	IGFBP3	PNMA8A						AFAP1
	AC090877.2	AC053503.3						PCDHB7
	KCNIP1	GIMAP5						JCAD
	ADCY5	MMP14						FLNC
	ZNF467	MAP6						MYO5A
	CLDN5	CD81						CYRIA
	ZEB2	PINLYP						PPM1K
	PCDHGB6	MOB2						ADAM23
	PLPP3	KIAA0825						PCDH7
	FBLN2	KIF3C						ZNF667-AS1
	PCDH10	CCL21						TACR2
	SCG2	TMEM140						CELF2
	SNTB2	EVI2B						ITGA7
	ZBTB16	CHST3						COL6A1
	AC027559.1	SCUBE3						LINC01266
	HSPB2	CFD						ZDHHC15
	JAZF1	APCDD1L						KCNS3
	RASIP1	EGR2						BACE1
	AC079921.2	CDKN1C						CPT1C
	CLIP3	FEZ1						TGFB1
	RTL5	AC136628.3						PI16
	MAFB	NACAD						LINC02773
	NHSL2	ARID5A						GRIA1
	AC129507.1	CD163						ZNF843
	PDZD2	RASSF2						NR2F2
	SOX5	CNRIP1						COL4A4
	TICAM2	GPR20						OSMR
	LMO3	DLG4						PCDHB12
	NUAK1	PALD1						TYRP1
	ADRB2	AC009549.1						NXN
	MAMLD1	TTBK2						PPM1M
	ATP1B2	CPNE2						LINC02285
	LINC02884	WIPF1						MITF
	PTGIS	CCDC184						ITIH3
	ARHGEF26	FGF2						RORA
	ZBTB20	AL035404.2						CACNA2D3
	FAM171B	SORBS3						SMIM3
	ACSS3	AC008760.2						PCDH9
	ELK3	IGFBP3						SNURF
	ADAMTS10	CD48						PKIA
	EID3	AC090877.2						CHRM2
	SCARA5	KCNIP1						C4orf3
	SCARA3	ADCY5						AL691447.2
	SH3RF3-AS1	ZNF467						CD1E
	P2RX7	CLDN5						CD34
	RCAN2	ZEB2						PRUNE2
	LINC01537	PCDHGB6						ZNF454
	CSDC2	PLPP3						AL136084.2
	CAVIN3	FBLN2						RRAD
	LINC00519	PCDH10						DIPK2B
	TNFSF8	AC244669.1						DUSP26
	LINC01081	SCG2						TRO
	EDNRB	CD28						DNAJC18
	STMN2	ZBTB16						ENPP2
	LHFPL6	AC027559.1						PPP1R18
	NIBAN1	HSPB2						PPP1R12C
	FAM228B	JAZF1						PHYHIP
	PLEKHG1	RASIP1						MAP1B
	KLHL29	AC079921.2						BEST1
	PDE1A	CLIP3						LINC00921
	S1PR1	RTL5						DENND2A
	HERC1	MAFB						AP000892.4
	ANKRD50	NHSL2						IHO1
	SSC5D	AC129507.1						AC080038.1
	PNRC1	SOX5						ATP6V0CP3
	KCNH2	LMO3						REM1
	TPTEP1	NUAK1						GRIK5
	ADAMTS9-AS1	MAMLD1						PDE8B
	CHSY3	ATP1B2						PGR
	GIPC3	LINC02884						KCNK3
	PRAM1	PTGIS						DUSP1
	AL122035.1	ARHGEF26						SLCO2A1
	EDA2R	ZBTB20						NIPSNAP3B
	MPPED2	FAM171B						SETBP1-DT
	CCDC50	ACSS3						AC092645.1
	DTNA	ELK3						PDGFRA
	MAPRE2	ADAMTS10						ABCA6
	TXNDC15	EID3						CCN1
	FLT4	SCARA3						BMX
	AKT3	SH3RF3-AS1						PGM5P3-AS1
	SLC35F1	P2RX7						ABCB1
	FBXO31	AC024337.2						PKNOX2
	MILR1	RCAN2						ILK
	PTN	LINC01537						SCIMP
	GABARAPL1	CSDC2						ACTA2-AS1
	GPNMB	CAVIN3						KANK2
	TMTC1	LINC00519						CHRNA3
	ISL1	HAVCR2						NR2F2-AS1
	AC106786.1	AC090825.1						CD36
	SUFU	TNFSF8						MSRB3
	SMYD1	CPVL						TMEM121
	PTHLH	LINC01081						TTYH2
	ACTN1	EDNRB						STX2
	SEMA4C	STMN2						AC135012.3
	LGI4	FSTL1						TMEM35A
	THBS4	NIBAN1						CSF1R
	LXN	MYLKP1						AC006059.1
	PBXIP1	FAM228B						BACH2
	TRPS1	KLHL29						GLRB
	TRBV26OR9-2	PDE1A						SVIL
	GLIPR2	S1PR1						SMARCD3
	GPR135	SSC5D						KDR
	ZNF677	PNRC1						FGL2
	PRTG	ADAMTS9-AS1						SRGN
	MAGI2-AS3	CHSY3						OLFML2A
	PABPC5	GIPC3						RBMS1
	ZDBF2	EGFL7						RDX
	GDF10	LINC00891						PPFIA2
	FN1	PRAM1						CYB5R3
	CRISPLD2	AL122035.1						THSD7A
	CNTN2	TCEA2						AL353593.1
	MS4A2	EDA2R						PSD
	ARL10	WSCD2						FAM43B
	RHOJ	BVES-AS1						NR3C1
	LINC02256	MPPED2						CCN3
	PCDHGC3	CCDC50						FILIP1
	VAMP2	DTNA						LINC01197
	FZD8	MAPRE2						LPAR4
	CLIC4P1	TXNDC15						ATP6V1G2
	TUBA1A	ZNF528-AS1						RTL8B
	CSRP1	GPSM1						AP000808.1
	ARHGAP25	FLT4						PLAC9
	PCDHGA9	AKT3						RBMS3-AS3
	TMEM71	SLC35F1						MCC
	TRIL	MILR1						LINC01235
	PPP1R16B	ZNF415						PLEKHG2
	PIK3CG	CASQ1						BEX4
	AC013553.3	PTN						PDCD1LG2
	ITGBL1	GABARAPL1						RADIL
	SLC24A3	GRAP						MEF2C-AS1
	LZTS1	GPNMB						ZEB1
	SERINC1	TMTC1						C1orf162
	HIC1	ISL1						RAB8B
	CLIC2	AC106786.1						ZNF582
	NTN1	INMT-MINDY4						CNN1
	MNDA	CHST10						RSPO3
	ARHGAP29	SMYD1						CFP
	FOXC2	PTHLH						C3orf18
	CCR4	ACTN1						SYNE1
	JMY	SEMA4C						CLSTN3
	CCDC8	LGI4						TAMALIN
	BMPER	THBS4						ADAMTS1
	RHOQ	LXN						LINGO3
	ARHGEF15	COX4I2						CGNL1
	ABLIM3	TCEAL4						CALCRL
	MSR1	PBXIP1						NFIC
	PPP1R3C	TRPS1						PRSS23
	TRGV7	KIF17						CYSLTR1
	GPX8	GLIPR2						CNR1
	TRAM1L1	GPR135						GREM2
	SRPX2	ZNF677						RNF122
	KLHL6	MAGI2-AS3						ZNF385D
	BASP1	PABPC5						KCNB1
	AF001548.1	GDF10						ITPRIP
	FBXL7	FN1						EMCN
	FIGN	CRISPLD2						ZEB2-AS1
	DENND2B	CNTN2						ADAMTS16
	SLC16A2	MS4A2						ABCA9
	F13A1	ARL10						TSHZ2
	TMEM59L	RHOJ						CRTC3
	CCDC71L	LINC01119						MYO1F
	SCARF2	LINC02256						PDZRN4
	KIT	PCDHGC3						ANKRD53
	GPX7	VAMP2						PTGER1
	AL391822.1	FZD8						HSD17B6
	CORO2B	CLIC4P1						A2M-AS1
	GIHCG	FOXS1						ST8SIA1
	COL15A1	SAP30-DT						PECAM1
	EPM2A	TUBA1A						KLF17
	RECK	CSRP1						MYLK
	AVPR1A	ARHGAP25						KANK3
	SHE	PCDHGA9						BTBD19
	DTX3	TMEM71						PLCL1
	SFMBT2	TRIL						HAND2-AS1
	PCDHB4	FES						CCDC102A
	AKAP6	PPP1R16B						PLA2G5
	DUBR	AC013553.3						DNAJB4
	CHSY1	ITGBL1						ZNF671
	SEMA6D	RAP1A						SLC26A10
	HECW2	SLC24A3						AC037198.1
	ST8SIA4	LZTS1						C4A
	PRMT2	HIC1						KCND1
	FGR	CLIC2						GUCY1A2
	VWF	NTN1						CEP112
	BOC	MNDA						PLVAP
	PALM	ARHGAP29						ABCA8
	MACF1	YPEL5						C3AR1
	AL117190.1	FOXC2						HGF
	ARMCX1	CCR4						PGM5
	BDKRB1	LINC01778						ATP8B4
	LILRA1	CCDC8						ROBO4
	MAB21L1	BMPER						AC004540.1
	PMP2	RHOQ						AC009093.2
	YBX2P2	ARHGEF15						ACTG2
	FOXF2	MSR1						CH25H
	SFRP4	PPP1R3C						TXLNB
	FAM167B	TRGV7						GSTM5
	AC100803.3	GPX8						LRRC4B
	SYNDIG1	TRAM1L1						TCEAL3
	SLITRK5	MAP2						DMD
	FCHSD2	SRPX2						PDE1B
	ARHGEF6	STK32B						NPR1
	TUBB6	FCGR1A						RBPMS2
	MEOX2	NTN4						BARX1
	FRMD4A	BASP1						SLC9A9
	ZFHX4	AF001548.1						HPGDS
	LIMS2	KLHL41						AL049838.1
	SAMD4A	OAZ2						EBF4
	MS4A4A	LAYN						AC083964.1
	CRYAB	FIGN						PREX2
	STEAP4	NAALADL1						AC005180.1
	DCLK2	SLC16A2						GAP43
	SOBP	F13A1						CMA1
	RAB12	TMEM59L						DUSP3
	NGF	CCDC71L						GNAL
	VIPR2	SCARF2						TSC22D3
	HMCN1	KIT						NOD1
	PIGCP1	GPX7						STAT5B
	GASK1B	AL391822.1						PCDH17
	PTGFRN	CORO2B						PCDHGA3
	BVES	GIHCG						NAV3
	C16orf86	COL15A1						CILP
	TLL1	EPM2A						LURAP1
	HSPB6	RECK						AKAP12
	PRDM2	AVPR1A						GSN
	SERTAD4-AS1	SHE						CPXM2
	NOS3	DTX3						PIANP
	ABL1	SFMBT2						FCER1A
	AC002398.2	PCDHB4						RAB9B
	AC104083.1	AKAP6						NLRP3
	HECTD2	CAMK1						TRPC4
	SEMA6C	DUBR						AOX1
	PYGM	ST8SIA4						PGM5P4-AS1
	VIM	PRMT2						TTC7B
	AL031118.1	FGR						AVPR2
	GAS7	MAP3K7CL						CASQ2
	STAT5A	VWF						MARCHF2
	CD93	VSTM4						SCHIP1
	TAGAP	PALM						EBF1
	DIRC3	CHST12						LINC01589
	SNX18	MACF1						FHL1
	AL122035.2	ARMCX1						CHRDL1
	ADGRB3	LILRA1						FAT4
	PEAK1	PMP2						GPM6B
	NCKAP5L	YBX2P2						FGF14
	INMT	FOXF2						AGPAT4
	NUMBL	SFRP4						TACR1
	IL3RA	FAM167B						ZNF570
	HTRA1	AC100803.3						SIX2
	AL354861.3	SYNDIG1						RBP5
	YPEL4	SLITRK5						RNF180
	PER1	FCHSD2						DOK6
	AL355355.2	ARHGEF6						PRCP
	HHIPL1	TUBB6						AL136090.1
	MID2	MEOX2						MAPK11
	ADAMTSL3	FRMD4A						TWSG1
	TLN1	TEAD2						LEPR
	CPXM1	ZFHX4						CPQ
	CYP1B1-AS1	LIMS2						PURA
	TLR7	SAMD4A						GPIHBP1
	ANGPTL7	MS4A4A						UTRN
	CAVIN2	CRYAB						MLNR
	CYYR1	STEAP4						AC008808.1
	B3GNT9	DCLK2						LRFN5
	SWAP70	SOBP						FMNL1
	TSPAN11	RAB12						KCNMA1
	FMNL3	NGF						FRRS1L
	TPO	VIPR2						FCGR2C
	DPYD	HMCN1						C7
	RCVRN	GASK1B						EBF2
	CASC15	CTNNA3						AC015922.2
	FXYD1	BVES						LHFPL2
	ANOS1	LMO1						SSBP2
	LINC01050	ATOH8						DPEP2
	AC090044.1	C16orf86						LDB3
	ZFPM2	JHY						AMPH
	PTH1R	TLL1						NR4A3
	AFAP1	HSPB6						ITGB2
	PCDHB7	SERTAD4-AS1						TNC
	JCAD	NOS3						CMTM5
	FLNC	AC002398.2						NATD1
	MYO5A	HECTD2						PTGFR
	OLFML1	SEMA6C						AC022034.4
	CYRIA	PYGM						GPRASP1
	PPM1K	VIM						AP001528.1
	ADAM23	KCNIP1-OT1						TARID
	PCDH7	CD93						FAM13C
	FGF7	C11orf68						CYP1B1
	ZNF667-AS1	DIRC3						SMO
	PPIAP39	SNX18						SLC8A1
	GARRE1	TLCD5						PKMP3
	TACR2	ADGRB3						COLEC12
	CELF2	PEAK1						PARD3B
	ITGA7	NCKAP5L						PARVG
	COL6A1	INMT						TUB
	LINC01266	LST1						BTK
	ZDHHC15	NUMBL						CCR1
	CSTP2	RNF217-AS1						PIP5K1C
	KCNS3	IL3RA						FAM107A
	BACE1	HTRA1						FGD1
	CPT1C	TGM2						C1orf54
	DRP2	AL354861.3						IL33
	TGFB1	YPEL4						HHIP-AS1
	ARSI	PER1						MKX
	PI16	AL355355.2						BAG2
	LINC02773	HHIPL1						GAS6
	GRIA1	MID2						BCL2
	LOXL1	ADAMTSL3						ZBTB47
	ZNF843	TLN1						GNG2
	NR2F2	CPXM1						PIK3R6
	COL4A4	CYP1B1-AS1						RUNX1T1
	FSTL1	TLR7						VENTX
	OSMR	ANGPTL7						CPE
	PCDHB12	CAVIN2						TTLL7
	TYRP1	CYYR1						TCEAL2
	DKK3	B3GNT9						LINC01354
	FAM168A	TSPAN11						KLF7
	NXN	FMNL3						NTRK1
	NOTCH3	TPO						ESAM
	COL5A2	RCVRN						TBX2
	PPM1M	FXYD1						NXPE3
	SCN1B	ANOS1						FHL5
	COL3A1	AC090044.1						SNRK
	LINC02285	ZFPM2						TBC1D1
	MITF	PTH1R						LDB2
	DCN	AFAP1						LINC00092
	AASS	PCDHB7						ESR1
	ADAMTS12	JCAD						DMGDH
	ITIH3	GZMM						NCALD
	RORA	FLNC						LGALS1
	CACNA2D3	MYO5A						CLIC4P3
	APELA	AC010907.1						KLF12
	THEMIS2	GUCY1B1						NUDT11
	SPOCK1	CYRIA						C1RL
	LINC02185	PPM1K						FAM110D
	SMOC2	ADAM23						AC004637.1
	SMIM3	PCDH7						RTN1
	PCDH9	NDN						STARD13
	SNURF	SLITRK3						CLEC2B
	PKIA	ZNF667-AS1						MYOCD
	CHRM2	PPIAP39						ADAMTS3
	C4orf3	TACR2						CRTAC1
	SMARCA2	TESPA1						SV2B
	SH3PXD2B	CELF2						MEOX1
	PRELP	ITGA7						WNT9A
	AL691447.2	COL6A1						CCDC3
	CD1E	LINC01266						TSPAN18
	CD34	ZDHHC15						RAI2
	PRUNE2	CSTP2						TRPC6
	ZNF454	KCNS3						ZNF135
	AL136084.2	BACE1						CSF1
	RRAD	CPT1C						ZCCHC18
	DIPK2B	TGFB1						AARD
	DUSP26	ARSI						MCTP1
	TRO	CRIP2						AC134043.3
	FER	PI16						AP001922.5
	DNAJC18	LINC02773						TMCC2
	SPARC	GRIA1						CDC42EP3
	ENPP2	SNAI1						GJA5
	PPP1R18	LOXL1						CARMN
	PPP1R12C	SMIM29						SGCD
	PODNL1	ZNF843						MEG3
	PHYHIP	NR2F2						TBCEL
	MAP1B	COL4A4						CCR2
	CSGALNACT2	KLRG1						HSPA12B
	BEST1	OLFML1						TSHZ1
	LINC00921	OSMR						EFHD1
	IGFBP7	PCDHB12						DTX1
	PCDH19	TYRP1						HACD4
	DENND2A	DKK3						IGFBP7-AS1
	AP000892.4	FAM66C						NKAPL
	IHO1	NXN						BEND5
	CAVIN1	NOTCH3						FNDC5
	AC080038.1	COL5A2						ARMCX2
	MAGEH1	PPM1M						SSH1
	ATP6V0CP3	CZIB						CCDC69
	REM1	SCN1B						MBNL1-AS1
	GRIK5	COL3A1						LINC01936
	PDE8B	LINC02285						ZNF835
	PGR	MITF						LRRN2
	KIAA1755	ZNF382						RNASE6
	KCNK3	ADAMTS12						EVL
	DUSP1	ITIH3						PGM5-AS1
	ZNF626	RORA						PDK4
	SLCO2A1	CACNA2D3						DPYSL2
	NIPSNAP3B	THEMIS2						AC007336.3
	SETBP1-DT	SPOCK1						AP001922.6
	AC092645.1	SMOC2						THSD7B
	PDGFRA	SMIM3						SPON1
	ABCA6	PCDH9						WTIP
	CCN1	SNURF						ZNF436-AS1
	COL4A1	VEGFB						AC010478.1
	ACVRL1	TRAC						PAPLN
	BMX	AC010226.1						SNCA
	CDK17	PKIA						PRICKLE2
	PGM5P3-AS1	SPOP						SPEG
	ABCB1	CHRM2						RIPOR1
	PKNOX2	CYBB						DSE
	ILK	C4orf3						UNC5C
	SCIMP	SH3PXD2B						NR2F1-AS1
	ACTA2-AS1	PRELP						MAGI2
	KANK2	AL691447.2						TSPYL2
	CALHM5	AC126773.4						LDOC1
	ANXA6	CD1E						ZNF25
	CHRNA3	CD34						RIN3
	RCAN1	PRUNE2						FREM1
	NR2F2-AS1	NINJ1						NRXN2
	MYO9A	ZNF454						TMEM255B
	CD36	AL136084.2						CHN1
	MSRB3	RRAD						BMERB1
	CRMP1	LAT2						PGM5P4
	TMEM121	AC131097.3						AP001528.2
	TTYH2	CSF2RA						CLEC3B
	STX2	DIPK2B						GPR183
	SPSB1	DUSP26						STARD9
	AC135012.3	TRO						MCAM
	TMEM35A	DNAJC18						TCEAL7
	CSF1R	SPARC						AC013474.1
	AC006059.1	ENPP2						RBMS3
	BACH2	PPP1R18						HOXD8
	MRAS	PPP1R12C						NOVA1
	GLRB	PODNL1						CNTNAP1
	RCBTB2	LINC02408						PRICKLE1
	A4GALT	RAB33A						CCL2
	SVIL	PHYHIP						STON1
	SMARCD3	MAP1B						ABI3
	KDR	CSGALNACT2						ITM2A
	FGL2	BEST1						LYVE1
	SRGN	LINC00921						BHMT2
	OLFML2A	DENND2A						C16orf89
	CHST11	AP000892.4						HYAL2
	RBMS1	IHO1						NLGN1
	RDX	SIGLEC9						GPR146
	FAM180A	CAVIN1						RBFOX2
	PPFIA2	AC080038.1						NEXMIF
	CYB5R3	MAGEH1						RORB
	THSD7A	ATP6V0CP3						GJA4
	RARRES2	REM1						PCAT19
	AL353593.1	CES1						TMEM132E
	PSD	GRIK5						MIR99AHG
	KCND3	LY6H						SPRY1
	FAM43B	PDE8B						CTSO
	NR3C1	PGR						DPT
	CCN3	FGF7						PWAR5
	FILIP1	KCNK3						AC073130.3
	LINC01197	DUSP1						GNG7
	LPAR4	SLCO2A1						ZNF333
	ATP6V1G2	NIPSNAP3B						WHAMMP3
	RTL8B	FAM180B						CD99L2
	TENM4	SETBP1-DT						MAP7D1
	PDGFRB	C1orf198						EDIL3
	ZIK1	AC092645.1						CCN5
	AP000808.1	PDGFRA						TMEM252
	PLAC9	ABCA6						ADPRH
	RBMS3-AS3	CCN1						CRIM1
	COL23A1	COL4A1						PLPPR2
	MAP4	ACVRL1						KLF9
	ITGAX	BMX						MAP3K20
	MCC	GRPR						TGFBR2
	MXRA5	SIGLEC1						TMEM240
	ITGAV	PGM5P3-AS1						ELMO1
	LINC01235	PPP1R1A						WDR86
	PLEKHG2	ABCB1						SYNM
	BEX4	PKNOX2						PINK1
	PDCD1LG2	ILK						KIAA0408
	RADIL	SCIMP						LAPTM5
	MEF2C-AS1	ACTA2-AS1						BNC2-AS1
	TMEM200B	KANK2						ANK2
	ZEB1	CALHM5						FLI1
	C1orf162	ANXA6						PCDH18
	WWC2	CHRNA3						HTR2A
	RAB8B	NR2F2-AS1						SCRG1
	COL4A3	AL133371.2						EHD3
	ZNF582	EMILIN1						BEND6
	CNN1	CD36						TSPAN2
	RSPO3	MSRB3						KCNT2
	CFP	CRMP1						NGFR
	C3orf18	TMEM121						NOTCH4
	SYNE1	GNB5						PDZRN3
	PTGS1	SELPLG						SVEP1
	CLSTN3	TTYH2						SNORD116-4
	LUM	STX2						CC2D2A
	CHRD	SPSB1						SHROOM4
	TAMALIN	AC135012.3						PTPN5
	ADAMTS1	TMEM35A						MAN1C1
	LINGO3	CSF1R						VAMP5
	CGNL1	AC006059.1						ADARB1
	CALCRL	BACH2						ARHGAP23
	NFIC	MRAS						SCN4B
	PRSS23	LILRA4						JAML
	ZFP92	GLRB						PRKCB
	F2R	RCBTB2						PALMD
	HSD11B1	A4GALT						NEGR1
	MSN	SVIL						FGF10-AS1
	PCDHGA6	SMARCD3						AC245297.1
	CYSLTR1	KDR						LRRC25
	CNR1	FGL2						DIXDC1
	GREM2	SRGN						TLR4
	RNF122	OLFML2A						APOLD1
	ADGRA2	ELFN1						CD109
	ZNF385D	CHST11						DPYSL4
	MGAT1	RBMS1						DSEL
	NISCH	FBXO17						MICU3
	PIK3CD	RDX						Z95114.3
	CHST1	FAM180A						AC026355.2
	PTGER3	PPFIA2						PRKG1
	KCNB1	CYB5R3						SGCA
	ITPRIP	MIR1915HG						IL16
	EMCN	THSD7A						SOX17
	BGN	RARRES2						CAP2
	ZEB2-AS1	AL353593.1						SLC22A17
	LBH	PSD						GPRASP2
	ADAMTS16	FAM43B						THBD
	ABCA9	NR3C1						ARHGEF17
	TSHZ2	CCN3						CYTH3
	GAS1	FILIP1						HSPG2
	CRTC3	LINC01197						ARHGAP24
	MYO1F	RGCC						FHL3
	PDZRN4	LPAR4						RFLNB
	ANKRD53	ATP6V1G2						NCKAP1L
	LEPROT	RTL8B						SHISAL1
	IGDCC4	TENM4						TENM3
	PTGER1	PDGFRB						SORCS2
	HDC	TERF2IP						KL
	HSD17B6	AP000808.1						HCLS1
	A2M-AS1	PLAC9						ITGA9
	PCNX1	RBMS3-AS3						AC106881.1
	PTPRD	MCC						LINC01140
	ST8SIA1	MXRA5						RAMP3
	PECAM1	LINC01235						CALCOCO1
	KLF17	PLEKHG2						HVCN1
	ISLR	AC147067.2						KCNN3
	MYLK	BEX4						WLS
	KANK3	PDCD1LG2						TECTA
	BTBD19	RADIL						KLHL5
	AL356489.2	MEF2C-AS1						AC005082.1
	PLCL1	TMEM200B						AC119396.1
	HAND2-AS1	ZEB1						AGTR1
	CCDC102A	EGFLAM						RGS5
	PLA2G5	C1orf162						AFF3
	MFAP5	ZSCAN26						AR
	DNAJB4	RAB8B						GALNT17
	ZNF671	ZNF582						LRRC8C-DT
	SLC26A10	CNN1						LAMB1
	PAMR1	SLC9A3R2						AC092691.1
	FAP	RSPO3						ANGPTL1
	AC037198.1	CFP						GGTA1P
	C4A	C3orf18						DYNC2H1
	KCND1	SYNE1						ARHGAP10
	GUCY1A2	PDGFD						FAXDC2
	CEP112	FOXD3						PEG3
	NALCN	CLSTN3						ENG
	MYH10	GMFG						ANKDD1A
	PLVAP	LUM						AP003071.3
	ABCA8	CHRD						LINC02106
	C3AR1	TAMALIN						ARHGAP20
	HGF	ADAMTS1						NPAS3
	PGM5	LINGO3						C3orf70
	ATP8B4	CGNL1						ZSCAN18
	GEM	CALCRL						LRRC4C
	ROBO4	NFIC						PIK3R5
	AC004540.1	PRSS23						WSCD1
	AC009093.2	F2R						AC079298.3
	ARSB	HSD11B1						ZBTB4
	ERC1	MSN						CNTN1
	ACTG2	CYSLTR1						SEMA6B
	WASF2	CNR1						ITGA5
	CH25H	GREM2						ADAMTSL1
	TXLNB	RNF122						PTGDS
	GSTM5	ADGRA2						C20orf194
	LRRC4B	ZNF385D						NPTX1
	COMP	CHST1						SOX18
	TCEAL3	PTGER3						CCIN
	DMD	KCNB1						APLNR
	PDE1B	ITPRIP						RGS2
	NPR1	EMCN						ZNF660
	TMEM47	BGN						NACC2
	RBPMS2	ZEB2-AS1						MAPK10
	BARX1	LBH						NRXN1
	PHC1P1	ADAMTS16						PARVA
	SLC9A9	ABCA9						HSPA12A
	HPGDS	TSHZ2						C1QTNF3
	FSTL3	HDAC5						KERA
	AL049838.1	GAS1						CRLF1
	EBF4	CD81-AS1						TCTEX1D1
	AC083964.1	CRTC3						CAV1
	SUSD6	MYO1F						FENDRR
	GXYLT2	PDZRN4						SCN7A
	LRRC37A17P	ANKRD53						AMOTL1
	TMEM119	AC092384.1						CADM3
	PREX2	LEPROT						FZD4
	AC005180.1	LRRC55						PKD1
	GAP43	PTGER1						GIMAP6
	CMA1	HSD17B6						PALLD
	FBLN1	A2M-AS1						ZNF436
	COL12A1	CEACAM21						BCL6
	DUSP3	ST8SIA1						PIP4P2
	GNAL	PECAM1						PLEKHO1
	TSC22D3	KLF17						RASGRP2
	NOD1	ISLR						OSTM1
	SLC12A4	MYLK						RNF217
	TCF4	P2RY6						GPR162
	STAT5B	KANK3						RNLS
	PCDH17	BTBD19						ZNF366
	PCDHGA3	PLCL1						FAM110B
	NAV3	HAND2-AS1						OTUD7A
	DLC1	CCDC102A						VCL
	AFAP1L1	PLA2G5						S1PR2
	MAF	MFAP5						ACKR1
	CILP	DNAJB4						GJC1
	CNTNAP3B	ZNF671						MFAP4
	OLFML3	SLC26A10						TMEM43
	LURAP1	PAMR1						LSP1
	VGLL3	FAP						MIR100HG
	SERPINE1	AC037198.1						POM121L9P
	AKAP12	C4A						MEF2D
	PSD3	KCND1						REEP2
	GSN	GUCY1A2						ELOVL4
	CPXM2	CEP112						CAND2
	PIANP	HCK						AC020634.2
	FCER1A	CTSL						MYCT1
	RAB9B	NALCN						TPBGL
	GIT2	MYH10						MEIS1
	NLRP3	PLVAP						BHLHE22
	TRPC4	ABCA8						PCDHB10
	AOX1	C3AR1						CADM3-AS1
	PGM5P4-AS1	HGF						ARL4D
	TTC7B	PGM5						GPR4
	AVPR2	ATP8B4						MAGEL2
	CASQ2	GEM						KCNS2
	MARCHF2	ROBO4						OLFM1
	SCHIP1	AC004540.1						MSNP1
	EBF1	CRHBP						NCAM1
	MAST4	LINC01798						LTBP4
	DAB2	AC009093.2						LYL1
	PRRX1	ARSB						AC092042.3
	AC102945.2	ACTG2						LARP6
	C1R	HCFC1R1						IQSEC3
	LINC01589	CH25H						SNORD116-2
	FHL1	TXLNB						RGS7BP
	MYH9	GSTM5						EVI2A
	CHRDL1	LRRC4B						SNHG14
	FAT4	COMP						ADAM33
	GPM6B	PNCK						PLPP1
	CST2	TCEAL3						MEF2C
	KCND2	DMD						SLC45A1
	ECM2	PDE1B						COLQ
	FGF14	NPR1						SIGLEC6
	AGPAT4	TMEM47						Z99289.1
	TACR1	RBPMS2						MYOZ3
	ZNF570	BARX1						AC104117.3
	SIX2	SLC9A9						ADHFE1
	RBP5	HPGDS						GDF6
	PDE4D	FSTL3						SH2B3
	RNF180	AL049838.1						ITGA8
	DOK6	EBF4						RHOB
	PRCP	AC083964.1						MFNG
	CDYL2	GXYLT2						STUM
	AL136090.1	TMEM119						TTC28
	CRYBG3	PREX2						MAP3K12
	MAPK11	AC005180.1						NHLRC4
	SRL	GAP43						METTL24
	TWSG1	CMA1						CD84
	MPRIPP1	FBLN1						TRAK2
	LEPR	COL12A1						NECAB1
	CPQ	DUSP3						AL596244.1
	PURA	GNAL						SLCO1C1
	THBS1	TSC22D3						MYADM
	GPIHBP1	NOD1						AC093278.2
	UTRN	AC093155.3						LINC00968
	MLNR	SLC12A4						RGMA
	AC008808.1	TCF4						DHH
	LRFN5	STAT5B						AC037198.2
	FMNL1	PCDH17						AL132642.1
	KCNMA1	PCDHGA3						TGFBR3
	FRRS1L	NAV3						GAPT
	FCGR2C	DLC1						CALD1
	C7	AFAP1L1						ST3GAL3
	EBF2	SPN						CMYA5
	AC015922.2	MAF						AC009806.1
	LHFPL2	CILP						TXNIP
	TIMP3	THAP8						FMO1
	SSBP2	OLFML3						LINC02593
	DPEP2	CD14						NAP1L3
	LDB3	LURAP1						MEF2A
	AMPH	VGLL3						DAAM2
	NR4A3	SERPINE1						TRPC1
	ITGB2	AKAP12						TOR1AIP1
	TNC	AC007998.3						ABCC9
	CMTM5	GSN						ATF7
	LINC01096	CPXM2						PCDHB18P
	NATD1	PIANP						NCAM2
	PTGFR	FCER1A						AL583785.1
	AC022034.4	RAB9B						MICAL2
	THY1	NLRP3						NTRK3
	GPRASP1	TRPC4						MPEG1
	AP001528.1	AOX1						LRRC8C
	TARID	PGM5P4-AS1						PENK
	FAM13C	TTC7B						ST6GAL2
	CYP1B1	AVPR2						CMKLR1
	CEP85L	CASQ2						SESN3
	SMO	MARCHF2						MAP7D3
	SLC8A1	SCHIP1						AC105942.1
	PKMP3	ZFHX4-AS1						AL161785.1
	PLBD2	EBF1						SENCR
	COLEC12	ADAMTSL2						RILPL1
	PARD3B	DAB2						CDH19
	PARVG	PRRX1						CCM2L
	TUB	PDGFB						SHANK3
	BTK	AIF1						RASGRP4
	CCR1	C1R						BARX1-DT
	PIP5K1C	LINC01589						LINC02202
	SELE	FHL1						CNN3
	FAM107A	CHRDL1						ARMCX4
	FGD1	FAT4						TOX2
	C1orf54	GPM6B						EHD2
	IL33	CST2						PABPC4L
	HHIP-AS1	KCND2						GASK1A
	MKX	ECM2						PDE2A
	BAG2	FGF14						MYOM1
	GAS6	AGPAT4						FERMT2
	TSPYL5	TACR1						PPP1R12B
	ALDH1A3	ZNF570						FCN1
	BCL2	SIX2						LINC01082
	ZBTB47	HABP4						AP1S2
	GNG2	RBP5						OMD
	PIK3R6	RNF180						SYT15
	RUNX1T1	DOK6						EPAS1
	GLI1	PRCP						RGS9
	VENTX	AL136090.1						CACNA1C
	IL1R1	LINC00310						TTLL11
	CYLD	MAPK11						TPSB2
	CPE	TWSG1						TMEM200C
	TTLL7	LEPR						PKIG
	TCEAL2	CPQ						AP1M1
	LINC01354	PURA						AP001107.5
	KLF7	THBS1						LIX1L
	CREB3L2	GPIHBP1						AHNAK2
	NTRK1	LRRC10B						ADGRF5
	ESAM	UTRN						RHOQP2
	TBX2	GPSM3						CPA3
	SASH1	SUGCT						RCSD1
	NXPE3	MLNR						PYGO1
	FHL5	AC008808.1						CBFA2T3
	SNRK	LRFN5						LTBP3
	SPON2	FMNL1						IKZF1
	TBC1D1	KCNMA1						ITPKB
	ARL4C	FRRS1L						PCDHB15
	PDE10A	CBLN3						TEAD1
	LDB2	RSU1						SRPX
	LINC00092	TGFB2-AS1						MDGA1
	ESR1	FCGR2C						PHACTR1
	DMGDH	C7						RAP2C-AS1
	ISM1	EBF2						ITGA1
	NCALD	AC015922.2						AP000894.2
	LGALS1	TMEM233						ARHGAP30
	CLIC4P3	LHFPL2						TEK
	CRISPLD1	TIMP3						LINC00702
	KLF12	SSBP2						TMOD2
	NUDT11	DPEP2						SULT1C4
	C1RL	LDB3						TNRC6C
	CNTLN	AMPH						AC093908.1
	FAM110D	IGSF6						TAGLN
	GREM1	ADRA1A						DOCK11
	MPRIP	PART1						CD37
	WWTR1	NR4A3						HDX
	HHIP	ITGB2						SV2A
	AC004637.1	LAMA2						ANKRD44
	RTN1	TNC						C1QTNF1
	STARD13	CMTM5						SMPD1
	TLR1	LTC4S						GIMAP1
	CLEC2B	NATD1						CMAHP
	MMP19	PTGFR						EOGT
	MYOCD	AC022034.4						EPB41L3
	AC011510.1	TCF23						EML1
	ADAMTS3	MYOT						BNC2
	SLIT2	THY1						CNKSR2
	CRTAC1	GPRASP1						SIRPB2
	SV2B	AP001528.1						PRND
	MEOX1	TARID						CCL14
	ID4	FAM13C						PDE7B
	WNT9A	CYP1B1						SEMA3G
	CCDC3	SMO						MPDZ
	TSPAN18	SLC8A1						POPDC2
	PCDHGA4	PKMP3						CLEC10A
	RAI2	PHYHD1						SELL
	TRPC6	PLBD2						HIGD1B
	ZNF135	COLEC12						TMEM255A
	FAM172A	PARD3B						USP51
	CSF1	PARVG						CXCL12
	FLT1	TUB						FLRT2
	RAI14	BTK						TNS1
	ZCCHC18	CCR1						SORCS1
	AARD	PIP5K1C						APOD
	MCTP1	FAM107A						IL6ST
	HTRA3	FGD1						NRXN3
	AC134043.3	C1orf54						ANKRD65
	AP001922.5	IL33						ECRG4
	TMCC2	HHIP-AS1						PLN
	NRP2	TAFA4						KCNK2
	CDC42EP3	ZNF829						WFDC1
	GJA5	MKX						SH2D3C
	HEYL	BAG2						AC022034.1
	CARMN	GAS6						FGF14-AS2
	SGCD	ALDH1A3						ADGRD1
	EZH1	ZCCHC24						SVIL2P
	GPC6	ENPEP						NAP1L5
	AC010931.1	BCL2						GHR
	MEG3	ZBTB47						ASB5
	TBCEL	GNG2						PIP4K2A
	CCR2	PIK3R6						AC005180.2
	HSPA12B	RUNX1T1						GPR155
	TSHZ1	GLI1						PTGIR
	EFHD1	VENTX						LINC00900
	DTX1	IL1R1						ZNF568
	HACD4	CPE						AC008808.2
	IGFBP7-AS1	TTLL7						RTL3
	NKAPL	TCEAL2						HAND2
	BEND5	LINC01354						PDLIM4
	PTPN21	KLF7						GNG11
	ADAMTS7	PRRT1						GSN-AS1
	FNDC5	NTRK1						PDLIM7
	ARMCX2	ARL15						RTL8C
	SSH1	ESAM						TNXB
	FGFR1	YPEL3						ZNF71
	CCDC69	C1QA						RAMP2
	MBNL1-AS1	HLX-AS1						SMTN
	TFPI2	TBX2						LY96
	PRDM6	NXPE3						NXPH3
	LINC01936	OSR1						GLIPR1
	ZNF835	FHL5						ADAMTS8
	CCDC80	SNRK						CNTN4
	LRRN2	SPON2						PRCD
	RNASE6	TBC1D1						PBX3
	EVL	ARL4C						ZNF362
	PGM5-AS1	LDB2						DMPK
	PDK4	SHISA2						NRIP2
	MEX3B	LINC00092						AL035409.1
	DPYSL2	ESR1						SORBS1
	DEPP1	DMGDH						LINC02104
	AC007336.3	ISM1						AC090559.1
	SEPTIN4	NCALD						TPM2
	AP001922.6	LGALS1						FOXP2
	THSD7B	CLIC4P3						MEIS3P1
	SPON1	CRISPLD1						ZNF667
	WTIP	KLF12						NOG
	ZNF436-AS1	NUDT11						FLNA
	AC010478.1	C1RL						IGFBP6
	PAPLN	FAM110D						DIP2C
	SNCA	GREM1						AL160153.1
	WASF3	GZMK						CNRIP1
	PRICKLE2	WWTR1						PDGFRL
	ARMC9	AC004637.1						FILIP1L
	SPEG	PTP4A3						SNX29
	RIPOR1	RTN1						LRRC18
	ACKR3	STARD13						KLHL4
	DSE	ROM1						AC135584.1
	UNC5C	CLEC2B						UBE2E2
	NR2F1-AS1	MMP19						NMUR1
	MAGI2	MYOCD						INAFM2
	TSPYL2	ADAMTS3						LMO2
	TGFB2	SLIT2						PHF21A
	LDOC1	CRTAC1						LINC02587
	ZNF25	SV2B						CXCR4
	RIN3	MEOX1						NFIA
	VASH1	ID4						TBXA2R
	ALDH1L2	WNT9A						AC016813.1
	FREM1	CCDC3						TP73-AS1
	ZMIZ1	S100B						RGMB
	NRXN2	TSPAN18						CTIF
	TMEM255B	RAI2						ELOVL5
	CHN1	SEPTIN7						COX7A1
	ANGPTL2	TRPC6						ZNF542P
	BMERB1	ZNF135						RUSC2
	PGM5P4	NIFK-AS1						CPEB1
	AP001528.2	ALOX5AP						DZIP1
	AGT	CSF1						HRH2
	CLEC3B	FLT1						SLIT3
	SULF1	RAI14						MS4A6A
	GPR183	ZCCHC18						CHST15
	STARD9	AARD						PEAK3
	FZD1	MCTP1						SFRP1
	RGS4	HTRA3						LINC01638
	GPR68	AC134043.3						MDFIC
	MCAM	AP001922.5						AL121821.2
	TCEAL7	TMCC2						RNF150
	AC013474.1	NRP2						LINC02861
	FNDC1	CDC42EP3						PTGDR
	ADAMTS4	GJA5						RASSF8
	RBMS3	HEYL						FAM20C
	COL1A2	CARMN						SSPN
	EFCC1	SGCD						MXRA7P1
	HOXD8	GPC6						CARD8-AS1
	NOVA1	AC010931.1						CD1D
	CNTNAP1	MEG3						Z99129.4
	COL5A1	TBCEL						GJA1
	PRICKLE1	CCR2						FAM229B
	CCL2	HSPA12B						CARTPT
	STON1	TSHZ1						OGN
	ABI3	GINM1						KLF10
	ITM2A	MAB21L2						F8
	LYVE1	YPEL1						SAMD11
	BHMT2	AC233976.1						C4B
	C16orf89	AC093702.1						ADCYAP1
	HYAL2	EFHD1						IL34
	NLGN1	DTX1						TMEM130
	NDST1	HACD4						DISC1
	GPR146	SELENOW						CTD-2201I18.1
	RBFOX2	IGFBP7-AS1						CSRP2
	CORIN	NKAPL						ADD1
	NEXMIF	BEND5						AL590226.1
	PDGFC	ADAMTS7						GPX3
	RORB	FNDC5						ARHGAP15
	GJA4	ARMCX2						RAB23
	PCAT19	SSH1						SH3BGRL
	TMEM132E	FGFR1						PPM1F
	MIR99AHG	CCDC69						ROR2
	SPRY1	MBNL1-AS1						SERPINE2
	CTSO	PRDM6						SPART
	DPT	LINC01936						PIEZO2
	PWAR5	ZNF835						KLHL38
	GAB1	CCDC80						GPBAR1
	PLXDC1	LRRN2						LHX6
	AC073130.3	RNASE6						REEP1
	AC007750.1	EVL						TMEM100
	LTBP2	PGM5-AS1						GPR34
	GNG7	PDK4						RFTN2
	ZNF333	MEX3B						ROBO1
	WHAMMP3	DPYSL2						HMCN2
	CD99L2	DEPP1						AC124312.3
	MAP7D1	AC007336.3						GIMAP4
	EDIL3	IGFBP5						SMAD9
	CCN5	AP001922.6						ATXN1
	TMEM252	THSD7B						HAS1
	HOPX	SPON1						SGCE
	ADPRH	WTIP						RNF165
	ITGB1	TMEM150C						KLHDC8B
	CRIM1	ZNF436-AS1						P2RY14
	PLPPR2	AC010478.1						C8orf48
	KLF9	PAPLN						MMRN1
	ST6GALNAC5	SNCA						IGFBP4
	MAP3K20	PRICKLE2						AC011239.2
	TGFBR2	ARMC9						AC104260.2
	TMEM240	SPEG						PURG
	LAYN	ISL2						TAL1
	FTO	RIPOR1						GFRA2
	ELMO1	ACKR3						CAMK4
	WDR86	DSE						ATP5PBP5
	SYNM	UNC5C						NCS1
	PINK1	NR2F1-AS1						SAMD14
	KIAA0408	MAGI2						CTSF
	TRANK1	TSPYL2						ITGB3
	LAPTM5	TGFB2						CITED2
	OGFRL1	KCNA1						LMOD1
	BNC2-AS1	LDOC1						ADCY9
	ZNF483	ZNF25						AOC3
	ANK2	RIN3						TREM2
	FLI1	VASH1						SOD3
	PCDH18	FREM1						TRIM6
	TSPAN9	NRXN2						CLEC1A
	HTR2A	TMEM255B						STARD8
	INHBA	CHN1						TWIST2
	SCRG1	ANGPTL2						IFFO1
	AC107021.2	BMERB1						ZNF853
	EHD3	AL390955.2						FHOD3
	BEND6	AC025048.6						SGTB
	TRAM2	PGM5P4						AL109741.1
	TSPAN2	AP001528.2						LGI2
	KCNT2	CLEC3B						GLP2R
	GPR176	SULF1						CSF2RB
	KCNK12	GPR183						FZD7
	NGFR	STARD9						LINC00840
	NOTCH4	AC026691.1						CPED1
	PDZRN3	FZD1						TPSAB1
	SVEP1	RGS4						SELP
	ELL2	GPR68						ZNF582-AS1
	SNORD116-4	MCAM						CYTH4
	CC2D2A	ARHGDIB						SOGA1
	SHROOM4	TCEAL7						TNN
	PTPN5	ANKS1B						SOCS5
	PCDHGA12	AC013474.1						AC010533.1
	MAN1C1	FNDC1						PRNP
	CERCAM	ADAMTS4						FOXF1
	VAMP5	RBMS3
	IL7R	COL1A2
	ADARB1	HOXD8
	MFGE8	NOVA1
	ARHGAP23	CNTNAP1
	SCN4B	ID3
	JAML	COL5A1
	PRKCB	FAXC
	PALMD	PRICKLE1
	RIPOR2	CCL2
	NEGR1	STON1
	VEGFD	ABI3
	FGF10-AS1	ITM2A
	NNAT	LYVE1
	AC245297.1	BHMT2
	LRRC25	C16orf89
	DIXDC1	HYAL2
	TLR4	NLGN1
	APOLD1	GPR146
	CD109	RBFOX2
	DPYSL4	CORIN
	DSEL	NEXMIF
	MICU3	PDGFC
	CHL1	ROR1
	Z95114.3	RORB
	AC026355.2	GJA4
	VCAN	PCAT19
	IRS1	TMEM132E
	AP001189.1	MIR99AHG
	PRKG1	SPRY1
	SGCA	CTSO
	IL16	DPT
	SOX17	LINC02716
	CAP2	PWAR5
	SLC22A17	AC079780.1
	GPRASP2	GAS6-DT
	PMP22	PLXDC1
	THBD	AC073130.3
	ARHGEF17	FMN2
	A2M	LTBP2
	CYTH3	GNG7
	HSPG2	TMEM86A
	ARHGAP24	ZNF333
	FHL3	WHAMMP3
	OLFML2B	CDH13
	RFLNB	CD99L2
	RAB3IL1	MAP7D1
	NCKAP1L	EDIL3
	SHISAL1	SNCG
	TENM3	CCN5
	SORCS2	RASAL3
	KL	TMEM252
	ZNF331	HOPX
	HCLS1	ADPRH
	ITGA9	CRIM1
	AC106881.1	TNFAIP8L2
	TAFA5	AC005670.3
	LINC01140	PLPPR2
	RAMP3	KLF9
	S1PR3	ST6GALNAC5
	CALCOCO1	MAP3K20
	HVCN1	TYROBP
	COL10A1	TGFBR2
	KCNN3	TMEM240
	HLX	ELMO1
	WLS	FBXL7
	NIN	WDR86
	TECTA	SYNM
	SEC23A	PINK1
	KLHL5	KIAA0408
	AC005082.1	LAPTM5
	AC119396.1	TCEAL1
	AGTR1	BNC2-AS1
	RGS5	ANK2
	AFF3	FLI1
	PKD2	PCDH18
	AR	TSPAN9
	GALNT17	VSIG4
	LRRC8C-DT	HTR2A
	MFAP2	INHBA
	LAMB1	SCRG1
	AC092691.1	EHD3
	P3H1	BEND6
	RASA4DP	TSPAN2
	ANGPTL1	KCNT2
	ENOX1	GPR176
	GGTA1P	C22orf39
	DYNC2H1	NGFR
	ARHGAP10	NOTCH4
	DOK5	PDZRN3
	FAXDC2	SVEP1
	PEG3	SNORD116-4
	ENG	CC2D2A
	ANKDD1A	SHROOM4
	EFEMP1	PTPN5
	CTDSP2	PCDHGA12
	HIP1	MAN1C1
	AP003071.3	CERCAM
	LINC02106	VAMP5
	ARHGAP20	ADARB1
	NPAS3	MFGE8
	C3orf70	ARHGAP23
	ZSCAN18	TMIGD3
	PDLIM3	SCN4B
	RIMKLB	BST1
	LRRC4C	JAML
	PIK3R5	PRKCB
	GADD45B	PALMD
	RIMS1	NEGR1
	WSCD1	FGF10-AS1
	AC079298.3	AC245297.1
	ZBTB4	LRRC25
	PRR16	DIXDC1
	ZNF423	LINC00987
	CNTN1	TLR4
	LOX	APOLD1
	SEMA6B	CD109
	ITGA5	DPYSL4
	ADAMTSL1	DSEL
	PTGDS	MICU3
	C20orf194	CD4
	NPTX1	Z95114.3
	SOX18	AC026355.2
	CCIN	VCAN
	APLNR	AP001189.1
	RGS2	CCR7
	ZNF660	PRKG1
	ERG	GGTLC4P
	NACC2	SGCA
	MAPK10	IL16
	NRXN1	SOX17
	ETS1	CAP2
	PARVA	SLC22A17
	NKX2-3	GPRASP2
	JAK3	PMP22
	HSPA12A	THBD
	C1QTNF3	ARHGEF17
	FYCO1	SUSD2
	KERA	A2M
	CRLF1	CYTH3
	TCTEX1D1	HSPG2
	MGP	AL158055.1
	CAV1	ARHGAP24
	DKK2	FHL3
	FENDRR	OLFML2B
	SCN7A	RFLNB
	AMOTL1	RAB3IL1
	CADM3	NCKAP1L
	FZD4	SHISAL1
	PKD1	TENM3
	GIMAP6	SORCS2
	PALLD	KL
	ZNF436	HCLS1
	BCL6	ITGA9
	C1S	BEX3
	PIP4P2	AC106881.1
	SGIP1	GBGT1
	ACVR1	TAFA5
	LILRB3	LINC01140
	PLEKHO1	RAMP3
	RASGRP2	S1PR3
	OSTM1	CALCOCO1
	PLOD2	HVCN1
	FAM13B	COL10A1
	RNF217	KCNN3
	LRRN4CL	HLX
	GPR162	WLS
	RNLS	TECTA
	ZNF366	KLHL5
	FAM110B	AC005082.1
	OTUD7A	AC119396.1
	VCL	AGTR1
	S1PR2	RGS5
	ACKR1	JPH4
	GJC1	AFF3
	MFAP4	PKD2
	TMEM43	AR
	LSP1	GALNT17
	MIR100HG	LRRC8C-DT
	POM121L9P	MFAP2
	GUCY1B1	TRPV2
	FBXL5	LAMB1
	SNED1	AC092691.1
	MEF2D	P3H1
	REEP2	ANGPTL1
	ELOVL4	AL391422.4
	TGFB3	ENOX1
	CAND2	RRAS
	AC020634.2	GGTA1P
	MYCT1	ZNF358
	TPBGL	DYNC2H1
	MEIS1	ARHGAP10
	BHLHE22	DOK5
	PCDHB10	FAXDC2
	CADM3-AS1	APOE
	ARL4D	ZBTB46
	GPR4	DEGS1
	MAGEL2	PEG3
	KCNS2	ENG
	OLFM1	ANKDD1A
	MSNP1	EFEMP1
	NCAM1	HIP1
	EDNRA	AP003071.3
	ULK2	SLC6A1
	LTBP4	GYG1
	PAPPA	PRXL2C
	LYL1	LINC02106
	AC092042.3	ARHGAP20
	NPAS4	NPAS3
	TSPAN4	C3orf70
	LARP6	ZSCAN18
	IQSEC3	PDLIM3
	SNORD116-2	DSTN
	CDK14	LRRC4C
	RGS7BP	PIK3R5
	EVI2A	GADD45B
	ANKRD33B	WSCD1
	FRY	AC079298.3
	SNHG14	ZBTB4
	ADAM33	PRR16
	PLPP1	ZNF423
	FGD5	CNTN1
	TMEM204	LOX
	MEF2C	FEZ2
	SLC45A1	SEMA6B
	COLQ	ITGA5
	THBS3	ADAMTSL1
	AL137186.2	DCN
	SIGLEC6	PTGDS
	Z99289.1	C20orf194
	NID2	NPTX1
	MYOZ3	SOX18
	AC104117.3	FCER1G
	ADHFE1	CCIN
	LRP12	APLNR
	GDF6	RGS2
	SH2B3	ZNF660
	ITGA8	ITGB5
	ASXL3	TNFRSF4
	RHOB	ERG
	MFNG	NACC2
	EIF4E3	MAPK10
	STUM	NRXN1
	TTC28	ETS1
	MAP3K12	PARVA
	NHLRC4	HSPA12A
	METTL24	C1QTNF3
	CD84	CCR10
	TRAK2	PODN
	NECAB1	KERA
	SH3PXD2A	CRLF1
	PTPN13	TCTEX1D1
	AL596244.1	BX322562.1
	TGFBI	CAV1
	SLCO1C1	AC104083.1
	MYADM	DKK2
	AC093278.2	FENDRR
	CSGALNACT1	SCN7A
	LINC00968	AMOTL1
	RGMA	MPP1
	DHH	CADM3
	AC037198.2	FZD4
	AL132642.1	PKD1
	TGFBR3	GIMAP6
	GAPT	PALLD
	CALD1	ZNF436
	ST3GAL3	BCL6
	CMYA5	C1S
	AC009806.1	PIP4P2
	LINC02693	SGIP1
	ADAMTS2	LINC01852
	TXNIP	ACVR1
	FMO1	PLEKHO1
	LINC02593	UBE2CP3
	NAP1L3	RASGRP2
	MEF2A	OSTM1
	DAAM2	RNF217
	TRPC1	RTN4
	TOR1AIP1	AC046185.3
	ABCC9	LRRN4CL
	ATF7	GPR162
	PCDHB18P	RNLS
	NCAM2	ZNF366
	RASL12	FAM110B
	AL583785.1	OTUD7A
	MICAL2	CTF1
	NTRK3	SERPINH1
	MPEG1	VCL
	LRRC8C	S1PR2
	PENK	ACKR1
	FKBP7	GJC1
	CLEC11A	ALKAL1
	MEDAG	MFAP4
	BMPR2	AC005498.3
	ST6GAL2	TMEM43
	FAM20A	LSP1
	CMKLR1	MIR100HG
	SESN3	NUPR1
	MAP7D3	POM121L9P
	AC105942.1	SLC25A10
	AL161785.1	SNED1
	SENCR	MEF2D
	RILPL1	CCDC102B
	CDH19	SSTR2
	CCM2L	REEP2
	SHANK3	GAS7
	MXRA8	ELOVL4
	RASGRP4	TGFB3
	BARX1-DT	BRSK1
	LINC02202	CAND2
	CCN4	ADRB3
	CNN3	AC020634.2
	FAM216B	MYCT1
	ARMCX4	BMP3
	PTPRS	TPBGL
	TOX2	AC010864.1
	EHD2	MEIS1
	PABPC4L	BHLHE22
	GASK1A	PCDHB10
	PDE2A	CADM3-AS1
	MYOM1	ARL4D
	FERMT2	GPR4
	JAM3	MAGEL2
	PPP1R12B	KCNS2
	ITGA4	OLFM1
	COL1A1	IGSF21
	FCN1	SLAMF8
	LINC01082	MSNP1
	AP1S2	NCAM1
	OMD	EDNRA
	SYT15	LTBP4
	EPAS1	LYL1
	ITPRIPL2	AC092042.3
	RGS9	LINC01914
	CACNA1C	TSPAN4
	GNAI2	NSMCE3
	TTLL11	LARP6
	TPSB2	IQSEC3
	TMEM200C	SNORD116-2
	DIO2	CDK14
	TOX	RGS7BP
	RAB31	PCDHB5
	PKIG	VKORC1
	AP1M1	HSD17B14
	AP001107.5	ST3GAL2
	LIX1L	EVI2A
	AC080038.3	AL445423.1
	AHNAK2	FRY
	ADGRF5	TCF15
	RHOQP2	SNHG14
	CPA3	ADAM33
	RCSD1	PLPP1
	XYLT1	FGD5
	CNGA3	MAP7
	TECPR2	MEF2C
	CCN2	SLC45A1
	PYGO1	COLQ
	CBFA2T3	THBS3
	PHLDB1	SIGLEC6
	SDK1	Z99289.1
	LTBP3	NID2
	IKZF1	MYOZ3
	ITPKB	AC104117.3
	ARHGAP28	ADHFE1
	PCDHB15	HLA-DPB1
	TEAD1	LRP12
	SRPX	CD53
	LEF1	GDF6
	MDGA1	SH2B3
	PHACTR1	ITGA8
	RAP2C-AS1	RHOB
	ITGA1	MFNG
	BMP6	ISCU
	AP000894.2	STUM
	ARHGAP30	TTC28
	SCUBE1	MAP3K12
	TEK	NHLRC4
	LINC00702	METTL24
	TMOD2	CD84
	AC008764.2	TRAK2
	SULT1C4	NECAB1
	TNRC6C	SH3PXD2A
	AC093908.1	MARCKS
	TAGLN	AL596244.1
	DOCK11	TGFBI
	CD37	SLCO1C1
	HDX	MYADM
[truncated: 465 more rows]

## Sheet: Sheet1
Only IGFBP3	Only IGFBP5	Only IGFBP7	IGFBP3 AND IGFBP5 NOT IGFBP7	IGFBP3 AND IGFBP7 NOT IGFBP5	IGFBP5 AND IGFBP7 NOT IGFBP3	IGFBP3 AND IGFBP5 AND IGFBP7
MMP11	SIN3B	DCDC2C	STC1	LAMP5	MAP9	SULF1
TPM4	GNA12	FAM89B	FOXO1	VAT1	NLGN2	ANTXR1
SLC16A4	DNM1P47	PHF1	IGFBP7	MATN3	ZNF781	GUCY1A1
WNT2	OSBPL5	LINC02126	SLC2A3	FCGR3A	DIPK1A	FNDC1
C16orf46	NOTCH2	ZNF880	GARRE1	C1orf198	PTPRB	KCNE4
CD276	ADAMTSL4	AC139768.1	CDYL2	CTSL	TRABD2B	TNFSF4
TNFAIP6	RBMS2	WWC2-AS2	PLOD2	SUGCT	AC104825.1	ITGA11
COL11A1	RNF112	KCNJ5	WNT5A-AS1	SHISA2	MUSK	COL8A1
INHBB	SLC36A1	CREM	SDS	IGFBP5	GLI3	LRRC32
TNFSF18	EDIL3-DT	BPI		ITGB5	FCGR2B	RCN3
SLC6A6	SETD7	RBM43		SERPINH1	EFS	DENND5A
DNAJB9	ZNF662	LINC02823		ALKAL1	EPHA3	NTM
ANKH	ASAP3	SIPA1		CCDC74A	PDE5A	COL10A1
CNNM2	PPP1R12A	LIMD2			PLIN4	ISLR2
FKBP9	INPP4A	AC025594.1			HEY2	NOX4
DLL4	SMG6	IL18BP			ASB2	NR2F1
MC2R	AC011373.1	POMC			CD1C	AEBP1
CST1	IQSEC1	AC011530.1			LCN6	DPYSL3
UNC5B	RBMS1P1	TREML1			PCBP3	APBA2
OXTR	HTR7	CCDC85A			DOCK10	INHBA
	SATB1	P2RY12			GALNT16	CDH11
	PHC1	RN7SL138P			NLGN3	MARVELD1
	CNTNAP3P2	MYOZ2			CRYBB1	THBS2
	LILRA5	EXTL1			PRKACB	SFRP4
	MIR4269	PSTPIP1			HOOK3	ITGBL1
	ARRDC3	AC027807.2			ADCY2	CALHM2
	DOCK2	PHC2			PDE1C	BMP8A
	APBA1	DYNC1I1			ABCA1	LTBP2
	DIRC1	ABCD2			PRG4	CTHRC1
	TRIM23	MEIS1-AS3			PCDHGA2	SPARC
	CCSER2	ZNF583			POU6F1	ISLR
	ARHGAP6	LINC01579			CSPG4	VCAN
	AHNAK	NAGK			PLP1	LUM
	DOCK8	MAGEE2			MRGPRF-AS1	FAP
	WDFY4	LINC02611			AP000941.1	TAFA5
	GPR17	NALT1			WAS	P3H3
	CDH23	CCDC92			AC244669.2	BGN
	ITSN1	PILRA			CDH6	PDGFRB
	SNORD116-24	PDE9A-AS1			SPI1	DDR2
	AC096733.2	ALDH1B1			SGCB	ATP8B2
	AC090197.1	FYB1			NRK	GLT8D2
	MINDY2	HOMER3			AC087286.2	TIMP2
	SUN2	SMPX			HS3ST3A1	FBN1
	TRIM9	EBI3			F2RL2	ATP10A
	AP000926.1	LEF1-AS1			SLA	FSTL1
	AL645504.1	CD33			FGF10	PTPRM
	SLFN11	SH3BGR			RASD2	CORIN
	FKBP5	LINC02550			IL10RA	PLEKHO2
	ADAMTS9	CAMK1G			AL139220.2	CD200
	FKBP14	ZFP82			TMOD1	QKI
	MATN2	AC104794.3			FXYD6	MMP2
	PITPNM2	LINC00294			ANTXR2	CSGALNACT2
	TRPC3	CORO6			PBX1	PCOLCE
	PTCH1	FABP3			PRPH2	CD248
	RAB30	FGD2			CDO1	FIBIN
	DST	AC012409.3			AC093535.2	CYBRD1
	ARID5B	BIN2			FAT3	CSTP2
	ACACB	MYL6			AC124312.2	ADAMTS2
	RELN	ACSM5			LSAMP	SPON2
	STK10	AL031429.2			AC092999.1	CNPY4
	SLC16A7	USP11			CDON	PXDN
	NFATC1	GNGT2			INKA1	ARHGAP31
	PRDM5	AC027237.3			PRX	PCDH12
	KLHL42	LAPTM4A			ZNF532	PLSCR4
	HS3ST3B1	P2RY13			HCFC2	ST6GALNAC6
	VAT1L	PLD3			NKX3-2	COL1A2
	MYO9B	POU2F2			SCN2B	DACT1
	ADAM12	AC006033.2			DNM3OS	FBLN5
	AC145676.1	PGF			CFL2	THBS1
	NAV1	ITGB1BP2			ZFHX3	CST2
	HTR7P1	GPR65			LY86	GAL3ST4
	MEG9	AC110995.1			SHC4	BCL6B
	SNTB2	AL954642.1			NFASC	OLFML2B
	PDZD2	GRK4			ZFP28	COL3A1
	TICAM2	HCST			FBLN7	NDN
	ADRB2	RNF144A-AS1			FPR3	COMP
	SCARA5	LCP2			NLRP1	COL5A2
	PLEKHG1	AC016747.1			PDE2A-AS2	NRP1
	HERC1	RPL7AP28			CRTAP	COL6A2
	ANKRD50	PPP1R3F			LRP1	CCN2
	KCNH2	MORN5			CYS1	FBLN2
	TPTEP1	RILPL2			AL354811.1	LAMC1
	FBXO31	AC116917.1			FBXL22	ADGRA2
	SUFU	SIGLEC7			KIAA1614	WWC3
	TRBV26OR9-2	PCED1B-AS1			KCNA5	SLC39A13
	PRTG	RAB32			CLMP	COL16A1
	ZDBF2	SLITRK4			EPHA7	LOXL3
	PIK3CG	AC100810.1			IRF2BPL	PLXNC1
	SERINC1	ST3GAL4			C1QTNF4	COL5A1
	JMY	AC064875.1			C8orf88	LBH
	ABLIM3	TRIM61			OR7E47P	LOX
	KLHL6	DPY19L2			NPR3	EPDR1
	DENND2B	PNMA1			MOB3A	CTSK
	CHSY1	LPL			KIRREL3	C3orf80
	SEMA6D	DCAF12L2			SEPTIN6	ANOS1
	HECW2	AQP1			TCF7L1	GLIS2
	AL117190.1	ABHD8			MS4A4E	NTNG2
	BDKRB1	AC084880.1			VCAM1	LTBP1
	MAB21L1	ACTN2			TMEM273	SCARF2
	PIGCP1	GIMAP5			CASS4	MEIS3
	PTGFRN	PINLYP			AC005165.1	CMTM3
	PRDM2	MOB2			ITIH5	VEGFC
	ABL1	SCUBE3			ADGRL2	FMOD
	AL031118.1	CDKN1C			F2RL3	F2R
	STAT5A	AL035404.2			MYOC	PLPPR4
	TAGAP	SORBS3			LRCH2	DEPP1
	AL122035.2	AC008760.2			PDZD4	PRKD1
	SWAP70	CD48			PTX3	ADAMTS12
	DPYD	AC244669.1			PTPN14	PLXDC2
	CASC15	CD28			PRR34	POGLUT2
	LINC01050	AC024337.2			DNAJB5	THY1
	DRP2	HAVCR2			SNRPN	AP001189.3
	FAM168A	AC090825.1			USHBP1	CHST7
	AASS	CPVL			CLMAT3	AXL
	APELA	MYLKP1			TNFSF12	NREP
	LINC02185	EGFL7			GYPC	COL6A3
	SMARCA2	LINC00891			LRRK2-DT	KIAA1755
	FER	TCEA2			MMRN2	SLC24A3
	PCDH19	WSCD2			ITPR1	MN1
	ZNF626	BVES-AS1			NRROS	RAB31
	CDK17	ZNF528-AS1			ATP2B4	PLXDC1
	RCAN1	GPSM1			MIR1-1HG-AS1	SYDE1
	MYO9A	ZNF415			FAM162B	SFRP2
	KCND3	CASQ1			GAS1RR	PDGFC
	ZIK1	GRAP			KATNAL1	LMCD1
	COL23A1	INMT-MINDY4			DCLK1	LAMA4
	MAP4	CHST10			KCTD15	RFTN1
	ITGAX	COX4I2			RPS6KA2	COL8A2
	ITGAV	TCEAL4			CYP7B1	PALM2AKAP2
	WWC2	KIF17			AL357054.4	EVC2
	COL4A3	LINC01119			TBC1D9	WBP1L
	PTGS1	SAP30-DT			RBM24	EVC
	ZFP92	FES			GNAO1	AZIN2
	PCDHGA6	RAP1A			CACNA2D1	HTRA3
	MGAT1	YPEL5			ANKRD6	TSHZ3
	NISCH	LINC01778			GNAI1	HMCN1
	PIK3CD	MAP2			ADAP2	EFEMP2
	IGDCC4	STK32B			ARHGEF25	MSC-AS1
	HDC	FCGR1A			LINC00924	FZD1
	PCNX1	NTN4			RGL1	CERCAM
	PTPRD	KLHL41			RARB	C11orf96
	AL356489.2	OAZ2			AC025280.1	PLXND1
	ERC1	NAALADL1			FABP4	RNF144A
	WASF2	CAMK1			IGIP	PLAT
	PHC1P1	MAP3K7CL			FLT3LG	DCHS1
	SUSD6	CHST12			EID1	COL18A1
	LRRC37A17P	TEAD2			DGKI	NNMT
	CNTNAP3B	CTNNA3			RBP7	DKK3
	PSD3	LMO1			FYN	BICC1
	GIT2	ATOH8			KCTD10	GFPT2
	MAST4	JHY			TACC1	MMP14
	AC102945.2	KCNIP1-OT1			PCDHGA5	GLI2
	MYH9	C11orf68			KCTD7	FUT11
	PDE4D	TLCD5			SDC3	SHISA4
	CRYBG3	LST1			ATP1A2	FCGR2A
	SRL	RNF217-AS1			ARHGAP22	SNAI2
	MPRIPP1	TGM2			LPAR1	SYT11
	LINC01096	GZMM			ZYX	DOK5
	CEP85L	AC010907.1			AL139147.1	SDC2
	SELE	SLITRK3			JAKMIP2	DCN
	TSPYL5	TESPA1			PLA2G4C	NID2
	CYLD	CRIP2			NFATC4	EVA1B
	CREB3L2	SNAI1			TNS2	MOXD1
	SASH1	SMIM29			CCL11	CYGB
	PDE10A	KLRG1			NAPSB	CLEC11A
	CNTLN	FAM66C			ZNF300P1	SERPING1
	MPRIP	CZIB			SYNPO	COL12A1
	HHIP	ZNF382			ADCYAP1R1	PMP22
	TLR1	VEGFB			ECSCR	TMEM140
	AC011510.1	TRAC			LAIR1	EGR2
	PCDHGA4	AC010226.1			ADGRB1	ARID5A
	FAM172A	SPOP			LDLRAD2	CCDC184
	EZH1	CYBB			AC009102.2	AL356417.2
	PTPN21	AC126773.4			SHANK1	ZEB2
	TFPI2	NINJ1			AC093627.6	GREM1
	WASF3	LAT2			MMP23B	PCDHGB6
	ALDH1L2	AC131097.3			CCDC136	GGT5
	ZMIZ1	CSF2RA			SEPTIN5	LAMA2
	AGT	LINC02408			C3	FN1
	EFCC1	RAB33A			TRIM22	C1S
	NDST1	SIGLEC9			GLIS1	NUAK1
	GAB1	CES1			CDK15	PTGIS
	AC007750.1	LY6H			UCHL1	GPX8
	ITGB1	FAM180B			STX11	SH3RF3-AS1
	FTO	GRPR			CAMK1D	CSDC2
	TRANK1	SIGLEC1			JDP2	P4HA3
	OGFRL1	PPP1R1A			GPM6A	LHFPL6
	ZNF483	AL133371.2			CACNA1H	PDE1A
	AC107021.2	GNB5			COPZ2	P3H1
	TRAM2	SELPLG			AC025754.1	CHSY3
	KCNK12	LILRA4			AC087521.1	TXNDC15
	ELL2	ELFN1			CCDC89	MEDAG
	IL7R	FBXO17			PCDHGB7	FLT4
	RIPOR2	MIR1915HG			NFIX	SERPINF1
	VEGFD	RGCC			CHRDL2	AKT3
	NNAT	TERF2IP			ADCY4	ELN
	CHL1	AC147067.2			AC025165.1	MRC2
	IRS1	EGFLAM			MRGPRF	GABARAPL1
	ZNF331	ZSCAN26			DACT3	GPNMB
	NIN	SLC9A3R2			TBC1D19	AC106786.1
	SEC23A	PDGFD			AC040168.1	PTHLH
	RASA4DP	FOXD3			SLC2A4	DKK2
	CTDSP2	GMFG			PLXNA4	ARMH4
	RIMKLB	HDAC5			FNBP1	THBS4
	RIMS1	CD81-AS1			LILRB1	LXN
	NKX2-3	AC092384.1			MAMDC2	PRRX1
	JAK3	LRRC55			GFRA1	CRISPLD2
	FYCO1	CEACAM21			ZNF354C	FZD8
	LILRB3	P2RY6			NAP1L2	TUBA1A
	FAM13B	HCK			TGFB1I1	LZTS1
	FBXL5	CRHBP			ABI3BP	HIC1
	ULK2	LINC01798			PTCH2	FOXC2
	PAPPA	HCFC1R1			CD300LB	MSR1
	NPAS4	PNCK			NBEA	SRPX2
	ANKRD33B	AC093155.3			MIR497HG	CCDC71L
	AL137186.2	SPN			AP001324.3	RECK
	ASXL3	THAP8			C1QTNF2	VSTM4
	EIF4E3	CD14			STING1	PALM
	PTPN13	AC007998.3			MAGEE1	SYNDIG1
	CSGALNACT1	ZFHX4-AS1			DLG2	GASK1B
	LINC02693	ADAMTSL2			SHISA3	VIM
	FAM20A	PDGFB			LPP	NUMBL
	FAM216B	AIF1			ATL1	HTRA1
	PTPRS	HABP4			SIRPA	HHIPL1
	ITGA4	LINC00310			SPARCL1	CPXM1
	ITPRIPL2	LRRC10B			STOM	FMNL3
	TOX	GPSM3			SYNE3	OLFML1
	AC080038.3	CBLN3			PEAR1	PPIAP39
	XYLT1	RSU1			ZKSCAN7	ARSI
	CNGA3	TGFB2-AS1			CLIP4	LOXL1
	TECPR2	TMEM233			HRC	NOTCH3
	SDK1	IGSF6			AC053503.5	SCN1B
	ARHGAP28	ADRA1A			AC135178.2	THEMIS2
	SCUBE1	PART1			SCUBE2	SPOCK1
	AC008764.2	LTC4S			RGS1	SMOC2
	ARHGAP1	TCF23			LINC02829	SH3PXD2B
	LILRA2	MYOT			TPM1	PRELP
	GVINP1	PHYHD1			PDE4B	PODNL1
	ZNF385B	TAFA4			PTPRN2-AS1	CAVIN1
	AP003355.2	ZNF829			HDGFL3	MAGEH1
	GATA2	ENPEP			NOVA2	FGF7
	ZFYVE1	PRRT1			CFH	COL4A1
	HIVEP2	ARL15			LRRC70	ACVRL1
	CRY2	YPEL3			DAPK3	CALHM5
	MYRIP	C1QA			CASP12	ANXA6
	KLF8	HLX-AS1			JAM2	EMILIN1
	ARHGEF10	OSR1			AL031651.2	CRMP1
	RASA3	GZMK			VPS35L	SPSB1
	THSD4	PTP4A3			GIMAP7	MRAS
	PI15	ROM1			AL133346.1	RCBTB2
	PCDHGA11	S100B			HSPB7	A4GALT
	SYNGAP1	SEPTIN7			GOLGA8VP	CHST11
	HAS2	NIFK-AS1			PRKN	FAM180A
	KCNAB1	ALOX5AP			FBXO32	RARRES2
	AC069549.1	GINM1			AC107959.1	TENM4
	TLE4	MAB21L2			PREX1	MXRA5
	AC114284.1	YPEL1			SALL2	TMEM200B
	APBB2	AC233976.1			STAB1	CHRD
	SASH3	AC093702.1			RERG	HSD11B1
	RNF152	SELENOW			NEXN	MSN
	AC110597.1	TMEM150C			ICAM2	CHST1
	STARD4-AS1	ISL2			SETBP1	PTGER3
	TBC1D2B	KCNA1			SEMA5B	GAS1
	HIPK3	AL390955.2			HOXA4	LEPROT
	GFOD1	AC025048.6			EBF3	MFAP5
	VCAN-AS1	AC026691.1			GREB1	PAMR1
	TPST1	ARHGDIB			CACNB2	NALCN
	NME1	ANKS1B			AC036108.3	MYH10
		ID3			COL21A1	GEM
		FAXC			TGFBR1	ARSB
		ROR1			MS4A7	TMEM47
		LINC02716			LINC00578	FSTL3
		AC079780.1			CLEC14A	GXYLT2
		GAS6-DT			ADGRL4	TMEM119
		FMN2			SIGLEC17P	FBLN1
		TMEM86A			PRKAR2B	SLC12A4
		CDH13			FMO2	TCF4
		SNCG			GIMAP8	DLC1
		RASAL3			CYP2U1	AFAP1L1
		TNFAIP8L2			P2RY8	MAF
		AC005670.3			AC005703.5	OLFML3
		TYROBP			FAM124A	VGLL3
		TCEAL1			TNFAIP8L3	SERPINE1
		VSIG4			AF001548.3	DAB2
		C22orf39			RASGRF2	C1R
		TMIGD3			ADAM19	KCND2
		BST1			FOXN3	ECM2
		LINC00987			COL4A2-AS1	TIMP3
		CD4			AOC4P	PLBD2
		CCR7			FGF1	ALDH1A3
		GGTLC4P			AL139317.4	ZCCHC24
		SUSD2			NUDT10	GLI1
		AL158055.1			NPTXR	IL1R1
		BEX3			PJA2	ARL4C
		GBGT1			TDRD10	ISM1
		JPH4			RSPO2	CRISPLD1
		TRPV2			WNT9B	WWTR1
		AL391422.4			PLPP7	MMP19
		RRAS			CBX6	SLIT2
		ZNF358			OXCT2P1	ID4
		APOE			AC016582.3	FLT1
		ZBTB46			TDRP	RAI14
		DEGS1			CDH5	NRP2
		SLC6A1			APBB1	HEYL
		GYG1			CREBRF	GPC6
		PRXL2C			IL17B	AC010931.1
		DSTN			C1QTNF7	ADAMTS7
		FEZ2			GRID1	FGFR1
		FCER1G			FRMD6	PRDM6
		TNFRSF4			LCA5	CCDC80
		CCR10			PNMA8B	MEX3B
		BX322562.1			SH3BP5	SEPTIN4
		MPP1			GPR161	ARMC9
		LINC01852			LINC01150	ACKR3
		UBE2CP3			MYL9	TGFB2
		RTN4			PHLDB2	VASH1
		AC046185.3			ITGAM	ANGPTL2
		CTF1			RSPO1	RGS4
		AC005498.3			AC117489.1	GPR68
		NUPR1			TCF21	ADAMTS4
		SLC25A10			LRRK2	HOPX
		CCDC102B			CLDN11	ST6GALNAC5
		SSTR2			CA5B	LAYN
		BRSK1			AC138207.5	FBXL7
		ADRB3			SYNC	TSPAN9
		BMP3			TUSC3	GPR176
		AC010864.1			C14orf132	PCDHGA12
		IGSF21			WNT2B	MFGE8
		SLAMF8			AC092376.2	AP001189.1
		LINC01914			CYTL1	A2M
		NSMCE3			IGF1	RAB3IL1
		PCDHB5			LAMB2	S1PR3
		VKORC1			SKI	HLX
		HSD17B14			ASPA	PKD2
		ST3GAL2			BCHE	MFAP2
		AL445423.1			LDLRAD4	ENOX1
		TCF15			PRDM8	EFEMP1
		MAP7			KCNMB1	HIP1
		HLA-DPB1			TM6SF1	PDLIM3
		CD53			AP003071.4	GADD45B
		ISCU			CBX7	PRR16
		MARCKS			KCTD12	ZNF423
		CMC4			EMP3	ERG
		MACORIS			FAM78A	ETS1
		PHKG1			SUSD5	PODN
		DDIT4L			VIP	MGP
		C1QC			WHAMMP2	SGIP1
		CX3CR1			TMEM88	ACVR1
		CCR5			FRZB	LRRN4CL
		EID2B			ZNF471	GUCY1B1
		FOLR2			SYPL2	SNED1
		LINC01943			PIK3IP1	GAS7
		SOX7			PHLDA3	TGFB3
		SNX21			ACTC1	EDNRA
		TMEM108			INKA2	TSPAN4
		AP001347.1			HSPA2	CDK14
		LILRB4			NPR2	FRY
		ANXA5			INSYN1	FGD5
		TM4SF18			MXRA7	TMEM204
		RNF130			FBXO30-DT	THBS3
		SLC25A53			ADAMTS9-AS2	LRP12
		AC008759.3			GPR88	SH3PXD2A
		C2orf74			INAFM1	TGFBI
		TMEM109			PDE3A	RASL12
		MLLT11			HSPB8	FKBP7
		ZNF569			PPP1R14A	BMPR2
		PRAF2			RASSF8-AS1	MXRA8
		FO681492.1			AL137026.1	CCN4
		LINC01352			ANKRD35	JAM3
		LINC01094			GAB3	COL1A1
		LRRC29			NID1	GNAI2
		NES			COL14A1	DIO2
		PID1			CD302	PHLDB1
		AL049775.1			KCNJ8	LEF1
		HACD1			C1orf216	BMP6
		AP005018.2			AL513217.1	LATS2
		AP007216.2			CXorf21	CPZ
		MMD			SMIM10	PEA15
		PLEKHA4			JPH2	HEG1
		ARL2BP			NEURL1B	KIRREL1
		AC015819.1			AJ011932.1	COL4A2
		TNFSF13B			ADA2	MAP1A
		KLHDC1			IRAG1	PAM
		WDFY3-AS2			RBPMS	C5AR1
		AC005358.1			AC009093.1	ADAMTS5
		CD86			PLD4	AL139393.3
		ORAI3			PRKCH	ASPN
		RAB34			CTSG	GALNT15
		UBTD1			DES	TWIST1
		AP001363.2			ACTA2	LRRC17
		AC060766.4			SYNPO2	ZNF469
		DHCR24			ANGPT1	ZNF521
		DOK2			ADH1B	MMP16
		NTAN1			CHROMR	OLR1
		ST6GALNAC3			PRIMA1	ENTPD1
		MGARP			ZNF154	PDPN
		MAGED2			MYH11	TCN2
		ESPL1			AC090136.3	POSTN
		LINC01116			DOCK4	CALU
		CDIPT			CASP4LP	FOXS1
		MYLIP			STON1-GTF2A1L	GNB4
		TBX2-AS1			SELENOM	MSC
		RNF166			THSD1	SH3RF3
		PXDC1			TCP11L1	AP002414.2
		HTR2B			CEP68	TIE1
		HEY1			SCARF1	VASN
		AC026471.6			CCL19	TIMP1
		MCRIP1			TCEAL5
		PPP2R2B			AL133415.1
		AC011365.2			CLIC4
		CHST14			AC093010.2
		RMDN2			DYSF
		LINC00882			MAP3K3
		HOOK1			FAM124B
		AC022706.1			PNMA8A
		AOAH			AC053503.3
		GJC2			MAP6
		POLQ			CD81
		C1QB			KIAA0825
		LINC02544			KIF3C
		LINC02461			CCL21
		CD52			EVI2B
		LITAF			CHST3
		TAC1			CFD
		TMEM91			APCDD1L
		AL138995.1			FEZ1
		CD99			AC136628.3
		CERKL			NACAD
		HOXB-AS1			CD163
		FGF5			RASSF2
		RGS18			GPR20
		LINC01489			DLG4
					PALD1
					AC009549.1
					TTBK2
					CPNE2
					WIPF1
					FGF2
					IGFBP3
					AC090877.2
					KCNIP1
					ADCY5
					ZNF467
					CLDN5
					PLPP3
					PCDH10
					SCG2
					ZBTB16
					AC027559.1
					HSPB2
					JAZF1
					RASIP1
					AC079921.2
					CLIP3
					RTL5
					MAFB
					NHSL2
					AC129507.1
					SOX5
					LMO3
					MAMLD1
					ATP1B2
					LINC02884
					ARHGEF26
					ZBTB20
					FAM171B
					ACSS3
					ELK3
					ADAMTS10
					EID3
					SCARA3
					P2RX7
					RCAN2
					LINC01537
					CAVIN3
					LINC00519
					TNFSF8
					LINC01081
					EDNRB
					STMN2
					NIBAN1
					FAM228B
					KLHL29
					S1PR1
					SSC5D
					PNRC1
					ADAMTS9-AS1
					GIPC3
					PRAM1
					AL122035.1
					EDA2R
					MPPED2
					CCDC50
					DTNA
					MAPRE2
					SLC35F1
					MILR1
					PTN
					TMTC1
					ISL1
					SMYD1
					ACTN1
					SEMA4C
					LGI4
					PBXIP1
					TRPS1
					GLIPR2
					GPR135
					ZNF677
					MAGI2-AS3
					PABPC5
					GDF10
					CNTN2
					MS4A2
					ARL10
					RHOJ
					LINC02256
					PCDHGC3
					VAMP2
					CLIC4P1
					CSRP1
					ARHGAP25
					PCDHGA9
					TMEM71
					TRIL
					PPP1R16B
					AC013553.3
					CLIC2
					NTN1
					MNDA
					ARHGAP29
					CCR4
					CCDC8
					BMPER
					RHOQ
					ARHGEF15
					PPP1R3C
					TRGV7
					TRAM1L1
					BASP1
					AF001548.1
					FIGN
					SLC16A2
					F13A1
					TMEM59L
					KIT
					GPX7
					AL391822.1
					CORO2B
					GIHCG
					COL15A1
					EPM2A
					AVPR1A
					SHE
					DTX3
					SFMBT2
					PCDHB4
					AKAP6
					DUBR
					ST8SIA4
					PRMT2
					FGR
					VWF
					BOC
					MACF1
					ARMCX1
					LILRA1
					PMP2
					YBX2P2
					FOXF2
					FAM167B
					AC100803.3
					SLITRK5
					FCHSD2
					ARHGEF6
					TUBB6
					MEOX2
					FRMD4A
					ZFHX4
					LIMS2
					SAMD4A
					MS4A4A
					CRYAB
					STEAP4
					DCLK2
					SOBP
					RAB12
					NGF
					VIPR2
					BVES
					C16orf86
					TLL1
					HSPB6
					SERTAD4-AS1
					NOS3
					AC002398.2
					AC104083.1
					HECTD2
					SEMA6C
					PYGM
					CD93
					DIRC3
					SNX18
					ADGRB3
					PEAK1
					NCKAP5L
					INMT
					IL3RA
					AL354861.3
					YPEL4
					PER1
					AL355355.2
					MID2
					ADAMTSL3
					TLN1
					CYP1B1-AS1
					TLR7
					ANGPTL7
					CAVIN2
					CYYR1
					B3GNT9
					TSPAN11
					TPO
					RCVRN
					FXYD1
					AC090044.1
					ZFPM2
					PTH1R
					AFAP1
					PCDHB7
					JCAD
					FLNC
					MYO5A
					CYRIA
					PPM1K
					ADAM23
					PCDH7
					ZNF667-AS1
					TACR2
					CELF2
					ITGA7
					COL6A1
					LINC01266
					ZDHHC15
					KCNS3
					BACE1
					CPT1C
					TGFB1
					PI16
					LINC02773
					GRIA1
					ZNF843
					NR2F2
					COL4A4
					OSMR
					PCDHB12
					TYRP1
					NXN
					PPM1M
					LINC02285
					MITF
					ITIH3
					RORA
					CACNA2D3
					SMIM3
					PCDH9
					SNURF
					PKIA
					CHRM2
					C4orf3
					AL691447.2
					CD1E
					CD34
					PRUNE2
					ZNF454
					AL136084.2
					RRAD
					DIPK2B
					DUSP26
					TRO
					DNAJC18
					ENPP2
					PPP1R18
					PPP1R12C
					PHYHIP
					MAP1B
					BEST1
					LINC00921
					DENND2A
					AP000892.4
					IHO1
					AC080038.1
					ATP6V0CP3
					REM1
					GRIK5
					PDE8B
					PGR
					KCNK3
					DUSP1
					SLCO2A1
					NIPSNAP3B
					SETBP1-DT
					AC092645.1
					PDGFRA
					ABCA6
					CCN1
					BMX
					PGM5P3-AS1
					ABCB1
					PKNOX2
					ILK
					SCIMP
					ACTA2-AS1
					KANK2
					CHRNA3
					NR2F2-AS1
					CD36
					MSRB3
					TMEM121
					TTYH2
					STX2
					AC135012.3
					TMEM35A
					CSF1R
					AC006059.1
					BACH2
					GLRB
					SVIL
					SMARCD3
					KDR
					FGL2
					SRGN
					OLFML2A
					RBMS1
					RDX
					PPFIA2
					CYB5R3
					THSD7A
					AL353593.1
					PSD
					FAM43B
					NR3C1
					CCN3
					FILIP1
					LINC01197
					LPAR4
					ATP6V1G2
					RTL8B
					AP000808.1
					PLAC9
					RBMS3-AS3
					MCC
					LINC01235
					PLEKHG2
					BEX4
					PDCD1LG2
					RADIL
					MEF2C-AS1
					ZEB1
					C1orf162
					RAB8B
					ZNF582
					CNN1
					RSPO3
					CFP
					C3orf18
					SYNE1
					CLSTN3
					TAMALIN
					ADAMTS1
					LINGO3
					CGNL1
					CALCRL
					NFIC
					PRSS23
					CYSLTR1
					CNR1
					GREM2
					RNF122
					ZNF385D
					KCNB1
					ITPRIP
					EMCN
					ZEB2-AS1
					ADAMTS16
					ABCA9
					TSHZ2
					CRTC3
					MYO1F
					PDZRN4
					ANKRD53
					PTGER1
					HSD17B6
					A2M-AS1
					ST8SIA1
					PECAM1
					KLF17
					MYLK
					KANK3
					BTBD19
					PLCL1
					HAND2-AS1
					CCDC102A
					PLA2G5
					DNAJB4
					ZNF671
					SLC26A10
					AC037198.1
					C4A
					KCND1
					GUCY1A2
					CEP112
					PLVAP
					ABCA8
					C3AR1
					HGF
					PGM5
					ATP8B4
					ROBO4
					AC004540.1
					AC009093.2
					ACTG2
					CH25H
					TXLNB
					GSTM5
					LRRC4B
					TCEAL3
					DMD
					PDE1B
					NPR1
					RBPMS2
					BARX1
					SLC9A9
					HPGDS
					AL049838.1
					EBF4
					AC083964.1
					PREX2
					AC005180.1
					GAP43
					CMA1
					DUSP3
					GNAL
					TSC22D3
					NOD1
					STAT5B
					PCDH17
					PCDHGA3
					NAV3
					CILP
					LURAP1
					AKAP12
					GSN
					CPXM2
					PIANP
					FCER1A
					RAB9B
					NLRP3
					TRPC4
					AOX1
					PGM5P4-AS1
					TTC7B
					AVPR2
					CASQ2
					MARCHF2
					SCHIP1
					EBF1
					LINC01589
					FHL1
					CHRDL1
					FAT4
					GPM6B
					FGF14
					AGPAT4
					TACR1
					ZNF570
					SIX2
					RBP5
					RNF180
					DOK6
					PRCP
					AL136090.1
					MAPK11
					TWSG1
					LEPR
					CPQ
					PURA
					GPIHBP1
					UTRN
					MLNR
					AC008808.1
					LRFN5
					FMNL1
					KCNMA1
					FRRS1L
					FCGR2C
					C7
					EBF2
					AC015922.2
					LHFPL2
					SSBP2
					DPEP2
					LDB3
					AMPH
					NR4A3
					ITGB2
					TNC
					CMTM5
					NATD1
					PTGFR
					AC022034.4
					GPRASP1
					AP001528.1
					TARID
					FAM13C
					CYP1B1
					SMO
					SLC8A1
					PKMP3
					COLEC12
					PARD3B
					PARVG
					TUB
					BTK
					CCR1
					PIP5K1C
					FAM107A
					FGD1
					C1orf54
					IL33
					HHIP-AS1
					MKX
					BAG2
					GAS6
					BCL2
					ZBTB47
					GNG2
					PIK3R6
					RUNX1T1
					VENTX
					CPE
					TTLL7
					TCEAL2
					LINC01354
					KLF7
					NTRK1
					ESAM
					TBX2
					NXPE3
					FHL5
					SNRK
					TBC1D1
					LDB2
					LINC00092
					ESR1
					DMGDH
					NCALD
					LGALS1
					CLIC4P3
					KLF12
					NUDT11
					C1RL
					FAM110D
					AC004637.1
					RTN1
					STARD13
					CLEC2B
					MYOCD
					ADAMTS3
					CRTAC1
					SV2B
					MEOX1
					WNT9A
					CCDC3
					TSPAN18
					RAI2
					TRPC6
					ZNF135
					CSF1
					ZCCHC18
					AARD
					MCTP1
					AC134043.3
					AP001922.5
					TMCC2
					CDC42EP3
					GJA5
					CARMN
					SGCD
					MEG3
					TBCEL
					CCR2
					HSPA12B
					TSHZ1
					EFHD1
					DTX1
					HACD4
					IGFBP7-AS1
					NKAPL
					BEND5
					FNDC5
					ARMCX2
					SSH1
					CCDC69
					MBNL1-AS1
					LINC01936
					ZNF835
					LRRN2
					RNASE6
					EVL
					PGM5-AS1
					PDK4
					DPYSL2
					AC007336.3
					AP001922.6
					THSD7B
					SPON1
					WTIP
					ZNF436-AS1
					AC010478.1
					PAPLN
					SNCA
					PRICKLE2
					SPEG
					RIPOR1
					DSE
					UNC5C
					NR2F1-AS1
					MAGI2
					TSPYL2
					LDOC1
					ZNF25
					RIN3
					FREM1
					NRXN2
					TMEM255B
					CHN1
					BMERB1
					PGM5P4
					AP001528.2
					CLEC3B
					GPR183
					STARD9
					MCAM
					TCEAL7
					AC013474.1
					RBMS3
					HOXD8
					NOVA1
					CNTNAP1
					PRICKLE1
					CCL2
					STON1
					ABI3
					ITM2A
					LYVE1
					BHMT2
					C16orf89
					HYAL2
					NLGN1
					GPR146
					RBFOX2
					NEXMIF
					RORB
					GJA4
					PCAT19
					TMEM132E
					MIR99AHG
					SPRY1
					CTSO
					DPT
					PWAR5
					AC073130.3
					GNG7
					ZNF333
					WHAMMP3
					CD99L2
					MAP7D1
					EDIL3
					CCN5
					TMEM252
					ADPRH
					CRIM1
					PLPPR2
					KLF9
					MAP3K20
					TGFBR2
					TMEM240
					ELMO1
					WDR86
					SYNM
					PINK1
					KIAA0408
					LAPTM5
					BNC2-AS1
					ANK2
					FLI1
					PCDH18
					HTR2A
					SCRG1
					EHD3
					BEND6
					TSPAN2
					KCNT2
					NGFR
					NOTCH4
					PDZRN3
					SVEP1
					SNORD116-4
					CC2D2A
					SHROOM4
					PTPN5
					MAN1C1
					VAMP5
					ADARB1
					ARHGAP23
					SCN4B
					JAML
					PRKCB
					PALMD
					NEGR1
					FGF10-AS1
					AC245297.1
					LRRC25
					DIXDC1
					TLR4
					APOLD1
					CD109
					DPYSL4
					DSEL
					MICU3
					Z95114.3
					AC026355.2
					PRKG1
					SGCA
					IL16
					SOX17
					CAP2
					SLC22A17
					GPRASP2
					THBD
					ARHGEF17
					CYTH3
					HSPG2
					ARHGAP24
					FHL3
					RFLNB
					NCKAP1L
					SHISAL1
					TENM3
					SORCS2
					KL
					HCLS1
					ITGA9
					AC106881.1
					LINC01140
					RAMP3
					CALCOCO1
					HVCN1
					KCNN3
					WLS
					TECTA
					KLHL5
					AC005082.1
					AC119396.1
					AGTR1
					RGS5
					AFF3
					AR
					GALNT17
					LRRC8C-DT
					LAMB1
					AC092691.1
					ANGPTL1
					GGTA1P
					DYNC2H1
					ARHGAP10
					FAXDC2
					PEG3
					ENG
					ANKDD1A
					AP003071.3
					LINC02106
					ARHGAP20
					NPAS3
					C3orf70
					ZSCAN18
					LRRC4C
					PIK3R5
					WSCD1
					AC079298.3
					ZBTB4
					CNTN1
					SEMA6B
					ITGA5
					ADAMTSL1
					PTGDS
					C20orf194
					NPTX1
					SOX18
					CCIN
					APLNR
					RGS2
					ZNF660
					NACC2
					MAPK10
					NRXN1
					PARVA
					HSPA12A
					C1QTNF3
					KERA
					CRLF1
					TCTEX1D1
					CAV1
					FENDRR
					SCN7A
					AMOTL1
					CADM3
					FZD4
					PKD1
					GIMAP6
					PALLD
					ZNF436
					BCL6
					PIP4P2
					PLEKHO1
					RASGRP2
					OSTM1
					RNF217
					GPR162
					RNLS
					ZNF366
					FAM110B
					OTUD7A
					VCL
					S1PR2
					ACKR1
					GJC1
					MFAP4
					TMEM43
					LSP1
					MIR100HG
					POM121L9P
					MEF2D
					REEP2
					ELOVL4
					CAND2
					AC020634.2
					MYCT1
					TPBGL
					MEIS1
					BHLHE22
					PCDHB10
					CADM3-AS1
					ARL4D
					GPR4
					MAGEL2
					KCNS2
					OLFM1
					MSNP1
					NCAM1
					LTBP4
					LYL1
					AC092042.3
					LARP6
					IQSEC3
					SNORD116-2
					RGS7BP
					EVI2A
					SNHG14
					ADAM33
					PLPP1
					MEF2C
					SLC45A1
					COLQ
					SIGLEC6
					Z99289.1
					MYOZ3
					AC104117.3
					ADHFE1
					GDF6
					SH2B3
					ITGA8
					RHOB
					MFNG
					STUM
					TTC28
					MAP3K12
					NHLRC4
					METTL24
					CD84
					TRAK2
					NECAB1
					AL596244.1
					SLCO1C1
					MYADM
					AC093278.2
					LINC00968
					RGMA
					DHH
					AC037198.2
					AL132642.1
					TGFBR3
					GAPT
					CALD1
					ST3GAL3
					CMYA5
					AC009806.1
					TXNIP
					FMO1
					LINC02593
					NAP1L3
					MEF2A
					DAAM2
					TRPC1
					TOR1AIP1
					ABCC9
					ATF7
					PCDHB18P
					NCAM2
					AL583785.1
					MICAL2
					NTRK3
					MPEG1
					LRRC8C
					PENK
					ST6GAL2
					CMKLR1
					SESN3
					MAP7D3
					AC105942.1
					AL161785.1
					SENCR
					RILPL1
					CDH19
					CCM2L
					SHANK3
					RASGRP4
					BARX1-DT
					LINC02202
					CNN3
					ARMCX4
					TOX2
					EHD2
					PABPC4L
					GASK1A
					PDE2A
					MYOM1
					FERMT2
					PPP1R12B
					FCN1
					LINC01082
					AP1S2
					OMD
					SYT15
					EPAS1
					RGS9
					CACNA1C
					TTLL11
					TPSB2
					TMEM200C
					PKIG
					AP1M1
					AP001107.5
					LIX1L
					AHNAK2
					ADGRF5
					RHOQP2
					CPA3
					RCSD1
					PYGO1
					CBFA2T3
					LTBP3
					IKZF1
					ITPKB
					PCDHB15
					TEAD1
					SRPX
					MDGA1
					PHACTR1
					RAP2C-AS1
					ITGA1
					AP000894.2
					ARHGAP30
					TEK
					LINC00702
					TMOD2
					SULT1C4
					TNRC6C
					AC093908.1
					TAGLN
					DOCK11
					CD37
					HDX
					SV2A
					ANKRD44
					C1QTNF1
					SMPD1
					GIMAP1
					CMAHP
					EOGT
					EPB41L3
					EML1
					BNC2
					CNKSR2
					SIRPB2
					PRND
					CCL14
					PDE7B
					SEMA3G
					MPDZ
					POPDC2
					CLEC10A
					SELL
					HIGD1B
					TMEM255A
					USP51
					CXCL12
					FLRT2
					TNS1
					SORCS1
					APOD
					IL6ST
					NRXN3
					ANKRD65
					ECRG4
					PLN
					KCNK2
					WFDC1
					SH2D3C
					AC022034.1
					FGF14-AS2
					ADGRD1
					SVIL2P
					NAP1L5
					GHR
					ASB5
					PIP4K2A
					AC005180.2
					GPR155
					PTGIR
					LINC00900
					ZNF568
					AC008808.2
					RTL3
					HAND2
					PDLIM4
					GNG11
					GSN-AS1
					PDLIM7
					RTL8C
					TNXB
					ZNF71
					RAMP2
					SMTN
					LY96
					NXPH3
					GLIPR1
					ADAMTS8
					CNTN4
					PRCD
					PBX3
					ZNF362
					DMPK
					NRIP2
					AL035409.1
					SORBS1
					LINC02104
					AC090559.1
					TPM2
					FOXP2
					MEIS3P1
					ZNF667
					NOG
					FLNA
					IGFBP6
					DIP2C
					AL160153.1
					CNRIP1
					PDGFRL
					FILIP1L
					SNX29
					LRRC18
					KLHL4
					AC135584.1
					UBE2E2
					NMUR1
					INAFM2
					LMO2
					PHF21A
					LINC02587
					CXCR4
					NFIA
					TBXA2R
					AC016813.1
					TP73-AS1
					RGMB
					CTIF
					ELOVL5
					COX7A1
					ZNF542P
					RUSC2
					CPEB1
					DZIP1
					HRH2
					SLIT3
					MS4A6A
					CHST15
					PEAK3
					SFRP1
					LINC01638
					MDFIC
					AL121821.2
					RNF150
					LINC02861
					PTGDR
					RASSF8
					FAM20C
					SSPN
					MXRA7P1
					CARD8-AS1
					CD1D
					Z99129.4
					GJA1
					FAM229B
					CARTPT
					OGN
					KLF10
					F8
					SAMD11
					C4B
					ADCYAP1
					IL34
					TMEM130
					DISC1
					CTD-2201I18.1
					CSRP2
					ADD1
					AL590226.1
					GPX3
					ARHGAP15
					RAB23
					SH3BGRL
					PPM1F
					ROR2
					SERPINE2
					SPART
					PIEZO2
					KLHL38
					GPBAR1
					LHX6
					REEP1
					TMEM100
					GPR34
					RFTN2
					ROBO1
					HMCN2
					AC124312.3
					GIMAP4
					SMAD9
					ATXN1
					HAS1
					SGCE
					RNF165
					KLHDC8B
					P2RY14
					C8orf48
					MMRN1
					IGFBP4
					AC011239.2
					AC104260.2
					PURG
					TAL1
					GFRA2
					CAMK4
					ATP5PBP5
					NCS1
					SAMD14
					CTSF
					ITGB3
					CITED2
					LMOD1
					ADCY9
					AOC3
					TREM2
					SOD3
					TRIM6
					CLEC1A
					STARD8
					TWIST2
					IFFO1
					ZNF853
					FHOD3
					SGTB
					AL109741.1
					LGI2
					GLP2R
					CSF2RB
					FZD7
					LINC00840
					CPED1
					TPSAB1
					SELP
					ZNF582-AS1
					CYTH4
					SOGA1
					TNN
					SOCS5
					AC010533.1
					PRNP
					FOXF1
