# Supplementary material for: Comprehensive Analysis of IGFBPs as Biomarkers in Gastric Cancer
Source: Front Oncol. 2021 Oct 21;11:723131. doi: 10.3389/fonc.2021.723131 (PMC8567138; doi:10.3389/fonc.2021.723131)
Supplement: Supplementary Table 3 — GO and KEGG analysis of IGFBP3/5/7 co-expressed genes. [file Table_3.xlsx]

## Sheet: IGFBP3-GO
Supplementary Table 3. GO and KEGG analysis of IGFBP3/5/7 co-expressed genes
ONTOLOGY	ID	Description	GeneRatio	BgRatio	pvalue	p.adjust	qvalue	geneID	Count
BP	GO:0030198	extracellular matrix organization	84/404	368/18670	4.14601e-62	1.51329e-58	1.16306e-58	A2M/AEBP1/BGN/SERPINH1/COL1A1/COL1A2/COL3A1/COL4A1/COL4A2/COL5A1/COL5A2/COL6A2/COL6A3/COL8A1/COL8A2/COL10A1/COL11A1/COL12A1/COL16A1/COMP/VCAN/CCN2/CTSK/CTSL/DCN/ECM2/ELN/ETS1/FAP/FBLN1/FBLN2/FBN1/FOXC2/FMOD/FN1/ITGB5/LAMA2/LAMA4/LAMC1/LOX/LOXL1/LUM/MATN3/MFAP2/MMP2/MMP11/MMP14/MMP16/MMP19/DDR2/SERPINE1/PLOD2/HTRA1/SFRP2/SPARC/TGFB2/TGFBI/THBS1/TIMP1/TIMP2/PXDN/MFAP5/RECK/ADAMTS4/ADAMTS2/SH3PXD2A/…	84
BP	GO:0043062	extracellular structure organization	84/404	422/18670	6.59256e-57	1.20314e-53	9.24694e-54	A2M/AEBP1/BGN/SERPINH1/COL1A1/COL1A2/COL3A1/COL4A1/COL4A2/COL5A1/COL5A2/COL6A2/COL6A3/COL8A1/COL8A2/COL10A1/COL11A1/COL12A1/COL16A1/COMP/VCAN/CCN2/CTSK/CTSL/DCN/ECM2/ELN/ETS1/FAP/FBLN1/FBLN2/FBN1/FOXC2/FMOD/FN1/ITGB5/LAMA2/LAMA4/LAMC1/LOX/LOXL1/LUM/MATN3/MFAP2/MMP2/MMP11/MMP14/MMP16/MMP19/DDR2/SERPINE1/PLOD2/HTRA1/SFRP2/SPARC/TGFB2/TGFBI/THBS1/TIMP1/TIMP2/PXDN/MFAP5/RECK/ADAMTS4/ADAMTS2/SH3PXD2A/…	84
BP	GO:0001503	ossification	54/404	398/18670	1.29694e-27	1.57794e-24	1.21275e-24	ACVR1/BMP6/BMPR2/CDH11/COL1A1/COL1A2/COL5A2/COL11A1/COMP/VCAN/CCN2/CTSK/EGR2/FOXC2/GLI1/GLI2/ID4/IGFBP5/LOX/MGP/MMP2/MMP14/MMP16/MN1/DDR2/PRKD1/PTHLH/CLEC11A/SFRP2/SNAI2/SPARC/STC1/TGFB2/TGFB3/THBS3/TPM4/TWIST1/FZD1/DCHS1/CHRD/CCN4/MRC2/FSTL3/GPNMB/ITGA11/WWTR1/GREM1/LEF1/ASPN/ANKH/CTHRC1/SH3PXD2B/TMEM119/BMP8A	54
BP	GO:0030199	collagen fibril organization	24/404	54/18670	4.35452e-26	3.9735e-23	3.0539e-23	AEBP1/SERPINH1/COL1A1/COL1A2/COL3A1/COL5A1/COL5A2/COL11A1/COL12A1/COMP/FOXC2/FMOD/LOX/LUM/MMP11/DDR2/PLOD2/SFRP2/TGFB2/PXDN/ADAMTS2/EMILIN1/GREM1/LOXL3	24
BP	GO:0061448	connective tissue development	42/404	273/18670	8.61932e-24	6.2921e-21	4.83589e-21	ACVRL1/ANXA6/BMP6/BMPR2/SERPINH1/COL1A1/COL5A1/COL6A2/COL6A3/COL11A1/COL12A1/COMP/CCN2/CTSK/EVC/EFEMP1/FGFR1/FOXC2/GLI2/ID4/LOX/LUM/MAF/MATN3/MGP/PDGFRB/PRRX1/PTHLH/SFRP2/SNAI2/STC1/TGFBI/THBS3/TIMP1/CCN4/ADAMTS7/GREM1/CHST11/ADAMTS12/SLC39A13/SH3PXD2B/BMP8A	42
BP	GO:0051216	cartilage development	35/404	209/18670	3.12706e-21	1.90229e-18	1.46204e-18	ACVRL1/ANXA6/BMP6/BMPR2/SERPINH1/COL1A1/COL6A2/COL6A3/COL11A1/COL12A1/COMP/CCN2/CTSK/EVC/EFEMP1/FGFR1/GLI2/LUM/MAF/MATN3/MGP/PRRX1/PTHLH/SFRP2/SNAI2/STC1/TGFBI/THBS3/TIMP1/CCN4/ADAMTS7/GREM1/CHST11/ADAMTS12/BMP8A	35
BP	GO:0032963	collagen metabolic process	25/404	115/18670	2.45473e-18	1.27997e-15	9.83737e-16	SERPINH1/COL1A1/COL1A2/COL5A1/CCN2/CTSK/CTSL/F2R/FAP/MMP2/MMP11/MMP14/MMP16/MMP19/PDGFRB/PLOD2/TGFB3/VIM/ADAMTS2/MRC2/P3H3/EMILIN1/RCN3/P3H1/CYGB	25
BP	GO:0007178	transmembrane receptor protein serine/threonine kinase signaling pathway	40/404	349/18670	5.67004e-18	2.58696e-15	1.98824e-15	ACVR1/ACVRL1/BMP6/BMPR2/COL1A2/COL3A1/COMP/DAB2/FBN1/FMOD/LRRC32/INHBA/INHBB/ITGB5/LOX/LTBP1/LTBP2/HTRA1/SFRP2/SFRP4/TGFB2/TGFB3/THBS1/VIM/FZD1/CHRD/NREP/FSTL3/EMILIN1/FSTL1/ZNF423/WWTR1/GREM1/DKK3/CHST11/LEF1/ASPN/HTRA3/VASN/BMP8A	40
BP	GO:0002062	chondrocyte differentiation	25/404	123/18670	1.37141e-17	5.56182e-15	4.27462e-15	ACVRL1/ANXA6/BMP6/BMPR2/SERPINH1/COL6A2/COL6A3/COL11A1/COL12A1/COMP/CCN2/EFEMP1/FGFR1/GLI2/MAF/MATN3/PTHLH/SFRP2/SNAI2/TGFBI/CCN4/ADAMTS7/GREM1/CHST11/ADAMTS12	25
BP	GO:0090287	regulation of cellular response to growth factor stimulus	35/404	292/18670	1.82386e-16	6.65708e-14	5.1164e-14	ACVRL1/BMPR2/DAB2/DCN/FBN1/FGFR1/FLT1/LOX/LTBP1/HTRA1/SFRP2/SFRP4/TGFB3/THBS1/VEGFC/FZD1/CHRD/NREP/SLIT2/FSTL3/EMILIN1/FSTL1/ZNF423/ADGRA2/GREM1/DKK3/CHST11/ASPN/DOK5/SMOC2/TMEM204/ADAMTS12/HTRA3/VASN/SHISA2	35
BP	GO:0090092	regulation of transmembrane receptor protein serine/threonine kinase signaling pathway	31/404	241/18670	1.41493e-15	4.69501e-13	3.60842e-13	ACVR1/ACVRL1/BMP6/BMPR2/DAB2/FBN1/INHBA/INHBB/LOX/LTBP1/HTRA1/SFRP2/SFRP4/TGFB2/TGFB3/THBS1/FZD1/CHRD/NREP/FSTL3/EMILIN1/FSTL1/ZNF423/WWTR1/GREM1/DKK3/CHST11/ASPN/HTRA3/VASN/BMP8A	31
BP	GO:0060348	bone development	29/404	217/18670	4.3327e-15	1.31786e-12	1.01286e-12	ANXA6/BMP6/BMPR2/SERPINH1/COL1A1/COL6A2/COL6A3/COL12A1/COMP/FBN1/LOX/MATN3/MMP14/MMP16/SFRP2/SFRP4/SPARC/STC1/TGFB3/THBS3/TWIST1/DCHS1/CCN4/LRRC17/GREM1/PDGFC/P3H1/SH3PXD2B/TMEM119	29
BP	GO:0022617	extracellular matrix disassembly	19/404	80/18670	5.32426e-15	1.49489e-12	1.14892e-12	A2M/CTSK/CTSL/ETS1/FAP/LAMC1/MMP2/MMP11/MMP14/MMP16/MMP19/DDR2/HTRA1/TIMP1/TIMP2/ADAMTS4/PDPN/ADAMTS5/SH3PXD2B	19
BP	GO:0001649	osteoblast differentiation	29/404	225/18670	1.13705e-14	2.94968e-12	2.26702e-12	ACVR1/BMP6/BMPR2/COL1A1/VCAN/GLI1/GLI2/ID4/IGFBP5/LOX/DDR2/PRKD1/PTHLH/SFRP2/SNAI2/TPM4/TWIST1/FZD1/CHRD/CCN4/MRC2/GPNMB/ITGA11/WWTR1/GREM1/LEF1/CTHRC1/SH3PXD2B/TMEM119	29
BP	GO:0031589	cell-substrate adhesion	36/404	354/18670	1.2122e-14	2.94968e-12	2.26702e-12	ACVRL1/AXL/COL1A1/COL3A1/COL8A1/COL16A1/CCN2/ECM2/FBLN1/FBLN2/FN1/ITGB5/LAMC1/MMP14/DDR2/SERPINE1/SPOCK1/THBS1/THBS3/THY1/NRP1/ITGBL1/DLC1/FBLN5/PDPN/POSTN/EMILIN1/NID2/ITGA11/SNED1/EPDR1/SMOC2/ADAMTS12/JAM3/ANTXR1/CCDC80	36
BP	GO:0071559	response to transforming growth factor beta	30/404	255/18670	4.64279e-14	1.05914e-11	8.14016e-12	ACVR1/ACVRL1/BMPR2/COL1A1/COL1A2/COL3A1/COL4A2/DAB2/FBN1/FMOD/LRRC32/ITGB5/LOX/LTBP1/LTBP2/HTRA1/TGFB2/TGFB3/THBS1/WNT2/NREP/POSTN/EMILIN1/MXRA5/DKK3/NOX4/CHST11/ASPN/HTRA3/VASN	30
BP	GO:0048705	skeletal system morphogenesis	29/404	239/18670	5.57223e-14	1.19639e-11	9.19505e-12	ANXA6/BMP6/BMPR2/SERPINH1/COL1A1/COL6A2/COL6A3/COL11A1/COL12A1/COMP/CCN2/FGFR1/FOXC2/MATN3/MGP/MMP2/MMP14/MMP16/PRRX1/SFRP2/SFRP4/STC1/TGFB3/THBS3/TWIST1/GREM1/CHST11/SH3PXD2B/TMEM119	29
BP	GO:0071560	cellular response to transforming growth factor beta stimulus	29/404	249/18670	1.61681e-13	3.27852e-11	2.51976e-11	ACVR1/ACVRL1/BMPR2/COL1A1/COL1A2/COL3A1/COL4A2/DAB2/FBN1/FMOD/LRRC32/ITGB5/LOX/LTBP1/LTBP2/HTRA1/TGFB2/TGFB3/THBS1/WNT2/NREP/POSTN/EMILIN1/DKK3/NOX4/CHST11/ASPN/HTRA3/VASN	29
BP	GO:0060485	mesenchyme development	30/404	278/18670	4.58139e-13	8.8011e-11	6.76422e-11	ACVR1/ACVRL1/ANXA6/BMPR2/COL1A1/DAB2/EDNRA/FGFR1/FOXC2/FN1/PDGFRB/PKD2/SFRP2/SNAI2/TGFB2/TGFB3/TWIST1/WNT2/DCHS1/NRP2/NRP1/ZEB2/PDPN/PHLDB1/WWTR1/HEYL/GREM1/LEF1/LOXL3/VASN	30
BP	GO:0060541	respiratory system development	25/404	198/18670	1.2947e-12	2.36282e-10	1.81598e-10	ALDH1A3/BMPR2/CCN2/FGF7/FGFR1/FLT4/GLI1/GLI2/HSD11B1/IGFBP5/LOX/MMP14/PDGFRB/SPARC/TGFB3/WNT2/MSC/ADAMTS2/FSTL3/PDPN/LEF1/RCN3/HEG1/CRISPLD2/LOXL3	25
BP	GO:0001667	ameboidal-type cell migration	38/404	461/18670	1.65036e-12	2.86848e-10	2.20461e-10	ACVR1/ACVRL1/ANXA6/ARSB/BMPR2/DCN/ETS1/FAP/FGF7/FGFR1/FOXC2/FLT4/FN1/DDR2/SERPINF1/PRKD1/PTPRM/SPARC/STC1/TGFB2/THBS1/TIMP1/TWIST1/VEGFC/NRP2/NRP1/SLIT2/ZEB2/AKT3/VASH1/PLXND1/ADGRA2/GREM1/SRPX2/DLL4/SMOC2/SYDE1/CYGB	38
BP	GO:0060840	artery development	18/404	100/18670	4.49421e-12	7.45631e-10	5.73066e-10	ACVRL1/BMPR2/COL3A1/COMP/FOXC2/LOX/LOXL1/LTBP1/MYH10/NOTCH3/PDGFRB/PKD2/PRRX1/TGFB2/NRP1/AKT3/PLXND1/DLL4	18
BP	GO:0060349	bone morphogenesis	19/404	114/18670	4.74252e-12	7.52617e-10	5.78435e-10	ANXA6/BMP6/BMPR2/SERPINH1/COL1A1/COL6A2/COL6A3/COL12A1/COMP/MATN3/MMP14/MMP16/SFRP2/SFRP4/STC1/TGFB3/THBS3/TWIST1/TMEM119	19
BP	GO:0007179	transforming growth factor beta receptor signaling pathway	24/404	199/18670	9.9511e-12	1.5134e-09	1.16314e-09	ACVR1/ACVRL1/BMPR2/COL1A2/COL3A1/DAB2/FBN1/FMOD/LRRC32/ITGB5/LOX/LTBP1/LTBP2/HTRA1/TGFB2/TGFB3/THBS1/NREP/EMILIN1/DKK3/CHST11/ASPN/HTRA3/VASN	24
BP	GO:0048762	mesenchymal cell differentiation	25/404	219/18670	1.2433e-11	1.81522e-09	1.39511e-09	ACVR1/ANXA6/COL1A1/DAB2/EDNRA/FGFR1/FOXC2/FN1/SFRP2/SNAI2/TGFB2/TGFB3/TWIST1/WNT2/NRP2/NRP1/ZEB2/PDPN/PHLDB1/WWTR1/HEYL/GREM1/LEF1/LOXL3/VASN	25
BP	GO:0045765	regulation of angiogenesis	33/404	383/18670	1.58314e-11	2.22249e-09	1.70813e-09	ACVRL1/C5AR1/COL4A2/DCN/ETS1/FOXC2/FLT1/SERPINE1/SERPINF1/PRKD1/PTGIS/PTPRM/SFRP2/SPARC/TGFB2/THBS1/THBS2/THBS4/TIE1/TWIST1/VEGFC/RECK/NRP1/AKT3/GPNMB/EMILIN1/VASH1/PLXND1/ADGRA2/SRPX2/DLL4/SMOC2/ISM1	33
BP	GO:0007160	cell-matrix adhesion	25/404	225/18670	2.25717e-11	2.98151e-09	2.29148e-09	ACVRL1/COL3A1/COL16A1/CCN2/ECM2/FN1/ITGB5/MMP14/DDR2/SERPINE1/THBS1/THBS3/THY1/NRP1/ITGBL1/DLC1/FBLN5/POSTN/EMILIN1/NID2/ITGA11/SNED1/EPDR1/ADAMTS12/JAM3	25
BP	GO:0030324	lung development	22/404	172/18670	2.28718e-11	2.98151e-09	2.29148e-09	BMPR2/CCN2/FGF7/FGFR1/FLT4/GLI1/GLI2/HSD11B1/IGFBP5/LOX/MMP14/PDGFRB/SPARC/TGFB3/WNT2/ADAMTS2/FSTL3/PDPN/RCN3/HEG1/CRISPLD2/LOXL3	22
BP	GO:0030323	respiratory tube development	22/404	176/18670	3.62239e-11	4.55922e-09	3.50406e-09	BMPR2/CCN2/FGF7/FGFR1/FLT4/GLI1/GLI2/HSD11B1/IGFBP5/LOX/MMP14/PDGFRB/SPARC/TGFB3/WNT2/ADAMTS2/FSTL3/PDPN/RCN3/HEG1/CRISPLD2/LOXL3	22
BP	GO:0060350	endochondral bone morphogenesis	15/404	73/18670	3.82425e-11	4.65284e-09	3.57601e-09	ANXA6/BMP6/BMPR2/SERPINH1/COL1A1/COL6A2/COL6A3/COL12A1/COMP/MATN3/MMP14/MMP16/STC1/THBS3/TMEM119	15
BP	GO:0035265	organ growth	23/404	204/18670	1.07718e-10	1.2683e-08	9.74768e-09	ANXA6/COL6A2/COL6A3/COL12A1/COMP/EVC/FGF7/FGFR1/FOXC2/GLI1/HLX/MATN3/DDR2/PDGFRB/RGS4/STC1/TGFB2/THBS3/WNT2/TENM4/LATS2/WWC3/HEG1	23
BP	GO:0001704	formation of primary germ layer	18/404	121/18670	1.23504e-10	1.36749e-08	1.05101e-08	ACVR1/BMPR2/COL4A2/COL5A1/COL5A2/COL8A1/COL11A1/COL12A1/FGFR1/FOXC2/FN1/INHBA/ITGB5/MMP2/MMP14/SFRP2/CHRD/LEF1	18
BP	GO:0071772	response to BMP	21/404	170/18670	1.27383e-10	1.36749e-08	1.05101e-08	ACVR1/ACVRL1/BMP6/BMPR2/COMP/FBN1/HTRA1/SFRP2/SFRP4/FZD1/CHRD/FSTL3/FSTL1/ADAMTS7/ZNF423/HEYL/GREM1/LEF1/ADAMTS12/HTRA3/BMP8A	21
BP	GO:0071773	cellular response to BMP stimulus	21/404	170/18670	1.27383e-10	1.36749e-08	1.05101e-08	ACVR1/ACVRL1/BMP6/BMPR2/COMP/FBN1/HTRA1/SFRP2/SFRP4/FZD1/CHRD/FSTL3/FSTL1/ADAMTS7/ZNF423/HEYL/GREM1/LEF1/ADAMTS12/HTRA3/BMP8A	21
BP	GO:0010631	epithelial cell migration	30/404	351/18670	1.67267e-10	1.74435e-08	1.34065e-08	ACVRL1/ARSB/BMPR2/DCN/ETS1/FAP/FGF7/FGFR1/FOXC2/FLT4/SERPINF1/PRKD1/PTPRM/SPARC/STC1/TGFB2/THBS1/VEGFC/NRP2/NRP1/SLIT2/ZEB2/AKT3/VASH1/PLXND1/ADGRA2/GREM1/SRPX2/DLL4/SMOC2	30
BP	GO:0090132	epithelium migration	30/404	354/18670	2.05761e-10	2.03069e-08	1.56072e-08	ACVRL1/ARSB/BMPR2/DCN/ETS1/FAP/FGF7/FGFR1/FOXC2/FLT4/SERPINF1/PRKD1/PTPRM/SPARC/STC1/TGFB2/THBS1/VEGFC/NRP2/NRP1/SLIT2/ZEB2/AKT3/VASH1/PLXND1/ADGRA2/GREM1/SRPX2/DLL4/SMOC2	30
BP	GO:1901342	regulation of vasculature development	33/404	422/18670	2.05851e-10	2.03069e-08	1.56072e-08	ACVRL1/C5AR1/COL4A2/DCN/ETS1/FOXC2/FLT1/SERPINE1/SERPINF1/PRKD1/PTGIS/PTPRM/SFRP2/SPARC/TGFB2/THBS1/THBS2/THBS4/TIE1/TWIST1/VEGFC/RECK/NRP1/AKT3/GPNMB/EMILIN1/VASH1/PLXND1/ADGRA2/SRPX2/DLL4/SMOC2/ISM1	33
BP	GO:0043542	endothelial cell migration	26/404	273/18670	2.799e-10	2.68851e-08	2.0663e-08	ACVRL1/BMPR2/DCN/ETS1/FAP/FGFR1/FOXC2/FLT4/SERPINF1/PRKD1/PTPRM/SPARC/STC1/THBS1/VEGFC/NRP2/NRP1/SLIT2/AKT3/VASH1/PLXND1/ADGRA2/GREM1/SRPX2/DLL4/SMOC2	26
BP	GO:0090130	tissue migration	30/404	360/18670	3.09188e-10	2.89368e-08	2.22398e-08	ACVRL1/ARSB/BMPR2/DCN/ETS1/FAP/FGF7/FGFR1/FOXC2/FLT4/SERPINF1/PRKD1/PTPRM/SPARC/STC1/TGFB2/THBS1/VEGFC/NRP2/NRP1/SLIT2/ZEB2/AKT3/VASH1/PLXND1/ADGRA2/GREM1/SRPX2/DLL4/SMOC2	30
BP	GO:0061035	regulation of cartilage development	14/404	72/18670	3.76882e-10	3.43905e-08	2.64314e-08	ACVRL1/BMP6/BMPR2/CCN2/CTSK/EFEMP1/GLI2/MAF/PTHLH/SNAI2/CCN4/ADAMTS7/GREM1/ADAMTS12	14
BP	GO:0050673	epithelial cell proliferation	33/404	434/18670	4.24942e-10	3.78302e-08	2.9075e-08	ACVRL1/BMP6/BMPR2/C5AR1/COL8A1/COL8A2/FAP/FGF7/FGFR1/FLT1/FLT4/GLI1/IGFBP5/LAMC1/MMP14/SERPINF1/PRKD1/HTRA1/PTPRM/SFRP2/SNAI2/SPARC/TGFB2/THBS1/THBS4/TWIST1/VEGFC/WNT2/NRP2/NRP1/AKT3/VASH1/DLL4	33
BP	GO:0090288	negative regulation of cellular response to growth factor stimulus	20/404	166/18670	5.54583e-10	4.81959e-08	3.70417e-08	DCN/FBN1/LTBP1/HTRA1/SFRP2/TGFB3/THBS1/FZD1/CHRD/SLIT2/FSTL3/EMILIN1/ADGRA2/GREM1/CHST11/ASPN/ADAMTS12/HTRA3/VASN/SHISA2	20
BP	GO:0032330	regulation of chondrocyte differentiation	12/404	52/18670	8.46615e-10	7.18639e-08	5.52321e-08	ACVRL1/BMP6/CCN2/EFEMP1/GLI2/MAF/PTHLH/SNAI2/CCN4/ADAMTS7/GREM1/ADAMTS12	12
BP	GO:0032964	collagen biosynthetic process	12/404	53/18670	1.07324e-09	8.79405e-08	6.7588e-08	SERPINH1/COL1A1/COL5A1/CCN2/F2R/PDGFRB/TGFB3/VIM/P3H3/EMILIN1/RCN3/CYGB	12
BP	GO:0010594	regulation of endothelial cell migration	23/404	229/18670	1.0842e-09	8.79405e-08	6.7588e-08	ACVRL1/BMPR2/DCN/ETS1/FGFR1/FOXC2/FLT4/SERPINF1/PRKD1/PTPRM/SPARC/STC1/THBS1/VEGFC/NRP2/NRP1/SLIT2/AKT3/VASH1/ADGRA2/SRPX2/DLL4/SMOC2	23
BP	GO:0010632	regulation of epithelial cell migration	26/404	291/18670	1.11477e-09	8.84547e-08	6.79832e-08	ACVRL1/ARSB/BMPR2/DCN/ETS1/FGF7/FGFR1/FOXC2/FLT4/SERPINF1/PRKD1/PTPRM/SPARC/STC1/TGFB2/THBS1/VEGFC/NRP2/NRP1/SLIT2/AKT3/VASH1/ADGRA2/SRPX2/DLL4/SMOC2	26
BP	GO:0001945	lymph vessel development	9/404	25/18670	1.43139e-09	1.11162e-07	8.54349e-08	ACVRL1/BMPR2/FOXC2/FLT4/VEGFC/PDPN/VASH1/HEG1/TMEM204	9
BP	GO:0035924	cellular response to vascular endothelial growth factor stimulus	13/404	68/18670	2.00897e-09	1.52766e-07	1.1741e-07	DCN/FLT1/FLT4/GAS1/PDGFRB/PRKD1/VEGFC/NRP2/NRP1/ADGRA2/DLL4/SMOC2/ADAMTS12	13
BP	GO:0048771	tissue remodeling	20/404	179/18670	2.11914e-09	1.57855e-07	1.21322e-07	ACVRL1/AXL/BGN/BMPR2/CTSK/F2R/FOXC2/FLT4/IGFBP5/MMP2/MMP14/TGFB3/THBS4/TIMP1/GPNMB/GREM1/NOX4/DLL4/CTHRC1/TMEM119	20
BP	GO:0035987	endodermal cell differentiation	11/404	45/18670	2.22999e-09	1.62789e-07	1.25114e-07	COL4A2/COL5A1/COL5A2/COL8A1/COL11A1/COL12A1/FN1/INHBA/ITGB5/MMP2/MMP14	11
BP	GO:0030282	bone mineralization	16/404	114/18670	3.20552e-09	2.29414e-07	1.7632e-07	ACVR1/BMP6/BMPR2/COL1A2/COMP/LOX/MGP/DDR2/PTHLH/TGFB3/TWIST1/GPNMB/GREM1/ASPN/ANKH/TMEM119	16
BP	GO:0030278	regulation of ossification	21/404	203/18670	3.41551e-09	2.39743e-07	1.84258e-07	ACVR1/BMP6/BMPR2/COMP/EGR2/GLI1/IGFBP5/MGP/DDR2/PRKD1/SFRP2/SNAI2/TGFB2/TGFB3/TWIST1/CHRD/CCN4/GREM1/ANKH/CTHRC1/TMEM119	21
BP	GO:0007369	gastrulation	20/404	185/18670	3.77624e-09	2.60062e-07	1.99874e-07	ACVR1/BMPR2/COL4A2/COL5A1/COL5A2/COL8A1/COL11A1/COL12A1/FGFR1/FOXC2/FN1/INHBA/ITGB5/MMP2/MMP14/SFRP2/CHRD/PHLDB1/TENM4/LEF1	20
BP	GO:0002063	chondrocyte development	11/404	48/18670	4.68287e-09	3.16528e-07	2.43272e-07	BMPR2/SERPINH1/COL6A2/COL6A3/COL11A1/COL12A1/COMP/MATN3/PTHLH/SFRP2/CHST11	11
BP	GO:0001654	eye development	28/404	362/18670	6.45125e-09	4.28128e-07	3.29044e-07	ACVRL1/ALDH1A3/BMP6/BMPR2/COL4A1/COL5A1/COL5A2/COL8A1/COL8A2/FBN1/EFEMP1/FOXC2/INHBA/MAF/MFAP2/MYH10/PDGFRB/SERPINF1/PTPRM/TGFB2/THY1/TWIST1/VIM/WNT2/NRP1/ZEB2/DLL4/SH3PXD2B	28
BP	GO:0060393	regulation of pathway-restricted SMAD protein phosphorylation	12/404	62/18670	7.29019e-09	4.75164e-07	3.65195e-07	ACVR1/ACVRL1/BMP6/BMPR2/DAB2/INHBA/INHBB/TGFB2/TGFB3/EMILIN1/GREM1/BMP8A	12
BP	GO:0001706	endoderm formation	11/404	50/18670	7.44659e-09	4.76843e-07	3.66485e-07	COL4A2/COL5A1/COL5A2/COL8A1/COL11A1/COL12A1/FN1/INHBA/ITGB5/MMP2/MMP14	11
BP	GO:0150063	visual system development	28/404	366/18670	8.20509e-09	5.16355e-07	3.96853e-07	ACVRL1/ALDH1A3/BMP6/BMPR2/COL4A1/COL5A1/COL5A2/COL8A1/COL8A2/FBN1/EFEMP1/FOXC2/INHBA/MAF/MFAP2/MYH10/PDGFRB/SERPINF1/PTPRM/TGFB2/THY1/TWIST1/VIM/WNT2/NRP1/ZEB2/DLL4/SH3PXD2B	28
BP	GO:0048844	artery morphogenesis	13/404	76/18670	8.36271e-09	5.17354e-07	3.97621e-07	ACVRL1/BMPR2/COL3A1/COMP/FOXC2/NOTCH3/PDGFRB/PKD2/PRRX1/TGFB2/NRP1/AKT3/DLL4	13
BP	GO:0030509	BMP signaling pathway	18/404	157/18670	9.04589e-09	5.44957e-07	4.18835e-07	ACVR1/ACVRL1/BMP6/BMPR2/COMP/FBN1/HTRA1/SFRP2/SFRP4/FZD1/CHRD/FSTL3/FSTL1/ZNF423/GREM1/LEF1/HTRA3/BMP8A	18
BP	GO:0061037	negative regulation of cartilage development	9/404	30/18670	9.1075e-09	5.44957e-07	4.18835e-07	CTSK/EFEMP1/GLI2/PTHLH/SNAI2/CCN4/ADAMTS7/GREM1/ADAMTS12	9
BP	GO:0010810	regulation of cell-substrate adhesion	21/404	215/18670	9.56925e-09	5.63351e-07	4.32972e-07	ACVRL1/COL1A1/COL8A1/COL16A1/ECM2/FBLN1/FBLN2/FN1/MMP14/DDR2/SERPINE1/SPOCK1/THBS1/THY1/NRP1/DLC1/PDPN/POSTN/EMILIN1/SMOC2/CCDC80	21
BP	GO:0001837	epithelial to mesenchymal transition	17/404	140/18670	9.80736e-09	5.68204e-07	4.36702e-07	ACVR1/COL1A1/DAB2/SFRP2/SNAI2/TGFB2/TGFB3/TWIST1/WNT2/PDPN/PHLDB1/WWTR1/HEYL/GREM1/LEF1/LOXL3/VASN	17
BP	GO:0048880	sensory system development	28/404	371/18670	1.10263e-08	6.28843e-07	4.83307e-07	ACVRL1/ALDH1A3/BMP6/BMPR2/COL4A1/COL5A1/COL5A2/COL8A1/COL8A2/FBN1/EFEMP1/FOXC2/INHBA/MAF/MFAP2/MYH10/PDGFRB/SERPINF1/PTPRM/TGFB2/THY1/TWIST1/VIM/WNT2/NRP1/ZEB2/DLL4/SH3PXD2B	28
BP	GO:0003179	heart valve morphogenesis	11/404	52/18670	1.15829e-08	6.43607e-07	4.94654e-07	ACVR1/BMPR2/ELN/SNAI2/TGFB2/TWIST1/DCHS1/SLIT2/EMILIN1/HEYL/DLL4	11
BP	GO:0003007	heart morphogenesis	23/404	259/18670	1.16378e-08	6.43607e-07	4.94654e-07	ACVR1/ACVRL1/BMPR2/COL5A1/COL11A1/ELN/FOXC2/PKD2/SFRP2/SNAI2/TGFB2/TWIST1/WNT2/FZD1/DCHS1/NRP2/NRP1/SLIT2/DLC1/PLXND1/HEYL/DLL4/HEG1	23
BP	GO:0060389	pathway-restricted SMAD protein phosphorylation	12/404	65/18670	1.28206e-08	6.98435e-07	5.36793e-07	ACVR1/ACVRL1/BMP6/BMPR2/DAB2/INHBA/INHBB/TGFB2/TGFB3/EMILIN1/GREM1/BMP8A	12
BP	GO:0031214	biomineral tissue development	18/404	163/18670	1.64043e-08	8.63084e-07	6.63337e-07	ACVR1/BMP6/BMPR2/COL1A1/COL1A2/COMP/FOXO1/LOX/MGP/DDR2/PTHLH/TGFB3/TWIST1/GPNMB/GREM1/ASPN/ANKH/TMEM119	18
BP	GO:0050678	regulation of epithelial cell proliferation	28/404	378/18670	1.65243e-08	8.63084e-07	6.63337e-07	ACVRL1/BMP6/BMPR2/C5AR1/FGF7/FGFR1/FLT1/FLT4/GLI1/LAMC1/SERPINF1/PRKD1/HTRA1/PTPRM/SFRP2/SNAI2/SPARC/TGFB2/THBS1/THBS4/TWIST1/VEGFC/WNT2/NRP2/NRP1/AKT3/VASH1/DLL4	28
BP	GO:0032331	negative regulation of chondrocyte differentiation	8/404	23/18670	1.65523e-08	8.63084e-07	6.63337e-07	EFEMP1/GLI2/PTHLH/SNAI2/CCN4/ADAMTS7/GREM1/ADAMTS12	8
BP	GO:0001569	branching involved in blood vessel morphogenesis	9/404	32/18670	1.71834e-08	8.83372e-07	6.78929e-07	ACVR1/COL4A1/EDNRA/FOXC2/SFRP2/NRP1/PLXND1/LEF1/DLL4	9
BP	GO:0001946	lymphangiogenesis	7/404	16/18670	2.03946e-08	1.03389e-06	7.94615e-07	ACVRL1/BMPR2/FOXC2/FLT4/VEGFC/PDPN/VASH1	7
BP	GO:0003416	endochondral bone growth	10/404	44/18670	2.59244e-08	1.2787e-06	9.82766e-07	ANXA6/COL6A2/COL6A3/COL12A1/COMP/EVC/MATN3/DDR2/STC1/THBS3	10
BP	GO:0038084	vascular endothelial growth factor signaling pathway	10/404	44/18670	2.59244e-08	1.2787e-06	9.82766e-07	DCN/FLT1/FLT4/PDGFRB/PRKD1/VEGFC/NRP2/NRP1/ADGRA2/SMOC2	10
BP	GO:0035988	chondrocyte proliferation	7/404	17/18670	3.4027e-08	1.65598e-06	1.27273e-06	BMPR2/COMP/CCN2/MMP14/MMP16/DDR2/STC1	7
BP	GO:0001935	endothelial cell proliferation	19/404	191/18670	3.63553e-08	1.74601e-06	1.34192e-06	ACVRL1/BMP6/BMPR2/FGFR1/FLT1/FLT4/MMP14/PRKD1/PTPRM/SPARC/THBS1/THBS4/VEGFC/WNT2/NRP2/NRP1/AKT3/VASH1/DLL4	19
BP	GO:0035904	aorta development	11/404	58/18670	3.88613e-08	1.84213e-06	1.41579e-06	ACVRL1/COL3A1/LOX/LOXL1/LTBP1/MYH10/PDGFRB/PKD2/TGFB2/PLXND1/DLL4	11
BP	GO:2000146	negative regulation of cell motility	26/404	349/18670	4.84703e-08	2.26816e-06	1.74323e-06	ACVRL1/COL3A1/DCN/DPYSL3/FBLN1/IGFBP5/CD200/SERPINE1/SERPINF1/PTPRM/SFRP2/STC1/THBS1/THY1/TIE1/TIMP1/RECK/CHRD/SLIT2/DLC1/EMILIN1/VASH1/GREM1/DLL4/CYGB/PODN	26
BP	GO:0030574	collagen catabolic process	10/404	47/18670	5.10577e-08	2.30075e-06	1.76828e-06	CTSK/CTSL/FAP/MMP2/MMP11/MMP14/MMP16/MMP19/ADAMTS2/MRC2	10
BP	GO:0060351	cartilage development involved in endochondral bone morphogenesis	10/404	47/18670	5.10577e-08	2.30075e-06	1.76828e-06	ANXA6/SERPINH1/COL1A1/COL6A2/COL6A3/COL12A1/COMP/MATN3/STC1/THBS3	10
BP	GO:0098868	bone growth	10/404	47/18670	5.10577e-08	2.30075e-06	1.76828e-06	ANXA6/COL6A2/COL6A3/COL12A1/COMP/EVC/MATN3/DDR2/STC1/THBS3	10
BP	GO:0001936	regulation of endothelial cell proliferation	18/404	176/18670	5.4403e-08	2.4216e-06	1.86116e-06	ACVRL1/BMP6/BMPR2/FGFR1/FLT1/FLT4/PRKD1/PTPRM/SPARC/THBS1/THBS4/VEGFC/WNT2/NRP2/NRP1/AKT3/VASH1/DLL4	18
BP	GO:0010862	positive regulation of pathway-restricted SMAD protein phosphorylation	10/404	48/18670	6.32616e-08	2.78199e-06	2.13814e-06	ACVR1/ACVRL1/BMP6/BMPR2/DAB2/INHBA/INHBB/TGFB2/TGFB3/BMP8A	10
BP	GO:0003170	heart valve development	11/404	61/18670	6.73229e-08	2.92534e-06	2.24831e-06	ACVR1/BMPR2/ELN/SNAI2/TGFB2/TWIST1/DCHS1/SLIT2/EMILIN1/HEYL/DLL4	11
BP	GO:0010717	regulation of epithelial to mesenchymal transition	13/404	90/18670	6.84235e-08	2.93818e-06	2.25819e-06	ACVR1/COL1A1/DAB2/SFRP2/TGFB2/TGFB3/TWIST1/PDPN/PHLDB1/WWTR1/GREM1/LEF1/VASN	13
BP	GO:1905314	semi-lunar valve development	9/404	37/18670	6.92508e-08	2.93913e-06	2.25892e-06	BMPR2/ELN/SNAI2/TGFB2/TWIST1/SLIT2/EMILIN1/HEYL/DLL4	9
BP	GO:0030510	regulation of BMP signaling pathway	13/404	91/18670	7.82814e-08	3.28422e-06	2.52414e-06	ACVRL1/BMPR2/FBN1/HTRA1/SFRP2/SFRP4/FZD1/CHRD/FSTL3/FSTL1/ZNF423/GREM1/HTRA3	13
BP	GO:0007492	endoderm development	12/404	76/18670	7.9685e-08	3.30265e-06	2.5383e-06	COL4A2/COL5A1/COL5A2/COL8A1/COL11A1/COL12A1/FN1/INHBA/ITGB5/LAMC1/MMP2/MMP14	12
BP	GO:0030336	negative regulation of cell migration	25/404	334/18670	8.05304e-08	3.30265e-06	2.5383e-06	ACVRL1/COL3A1/DCN/DPYSL3/IGFBP5/CD200/SERPINE1/SERPINF1/PTPRM/SFRP2/STC1/THBS1/THY1/TIE1/TIMP1/RECK/CHRD/SLIT2/DLC1/EMILIN1/VASH1/GREM1/DLL4/CYGB/PODN	25
BP	GO:0036303	lymph vessel morphogenesis	7/404	19/18670	8.49183e-08	3.44391e-06	2.64687e-06	ACVRL1/BMPR2/FOXC2/FLT4/VEGFC/PDPN/VASH1	7
BP	GO:0051271	negative regulation of cellular component movement	27/404	384/18670	8.75777e-08	3.51273e-06	2.69976e-06	ACVRL1/COL3A1/DCN/DPYSL3/FBLN1/IGFBP5/CD200/SERPINE1/SERPINF1/PTPRM/SFRP2/STC1/THBS1/THY1/TIE1/TIMP1/RECK/CHRD/NRP1/SLIT2/DLC1/EMILIN1/VASH1/GREM1/DLL4/CYGB/PODN	27
BP	GO:0061138	morphogenesis of a branching epithelium	18/404	182/18670	9.11029e-08	3.61441e-06	2.77791e-06	ACVR1/COL4A1/EDNRA/FGF7/FGFR1/FOXC2/GLI2/MMP14/PKD2/SFRP2/SNAI2/WNT2/DCHS1/NRP1/SLIT2/PLXND1/LEF1/DLL4	18
BP	GO:0045667	regulation of osteoblast differentiation	15/404	126/18670	9.53391e-08	3.702e-06	2.84523e-06	ACVR1/BMP6/BMPR2/GLI1/IGFBP5/DDR2/PRKD1/SFRP2/SNAI2/TWIST1/CHRD/CCN4/GREM1/CTHRC1/TMEM119	15
BP	GO:0090101	negative regulation of transmembrane receptor protein serine/threonine kinase signaling pathway	15/404	126/18670	9.53391e-08	3.702e-06	2.84523e-06	ACVR1/FBN1/LTBP1/HTRA1/SFRP2/TGFB3/FZD1/CHRD/FSTL3/EMILIN1/GREM1/CHST11/ASPN/HTRA3/VASN	15
BP	GO:0006024	glycosaminoglycan biosynthetic process	14/404	110/18670	1.09887e-07	4.22196e-06	3.24485e-06	BGN/VCAN/DCN/FMOD/LUM/PDGFRB/PRELP/SDC2/CHST1/GPC6/CHST11/CSGALNACT2/CHST7/CHSY3	14
BP	GO:0010595	positive regulation of endothelial cell migration	15/404	128/18670	1.17738e-07	4.47648e-06	3.44047e-06	BMPR2/ETS1/FGFR1/FOXC2/FLT4/PRKD1/SPARC/THBS1/VEGFC/NRP2/NRP1/AKT3/ADGRA2/SRPX2/SMOC2	15
BP	GO:0006929	substrate-dependent cell migration	8/404	29/18670	1.29305e-07	4.86558e-06	3.73952e-06	FN1/MYH10/SNAI2/VEGFC/NRP2/NRP1/SLIT2/ITGA11	8
BP	GO:0072132	mesenchyme morphogenesis	10/404	52/18670	1.41651e-07	5.27577e-06	4.05477e-06	ACVR1/ACVRL1/FGFR1/FOXC2/SNAI2/TGFB2/TWIST1/DCHS1/HEYL/LEF1	10
BP	GO:0040013	negative regulation of locomotion	27/404	396/18670	1.63126e-07	6.01424e-06	4.62234e-06	ACVRL1/COL3A1/DCN/DPYSL3/FBLN1/IGFBP5/CD200/SERPINE1/SERPINF1/PTPRM/SFRP2/STC1/THBS1/THY1/TIE1/TIMP1/RECK/CHRD/NRP1/SLIT2/DLC1/EMILIN1/VASH1/GREM1/DLL4/CYGB/PODN	27
BP	GO:0003205	cardiac chamber development	17/404	171/18670	1.92799e-07	6.90765e-06	5.30898e-06	ACVR1/BMPR2/COL11A1/FOXC2/LTBP1/MYH10/SFRP2/TGFB2/WNT2/FZD1/NRP2/NRP1/SLIT2/PLXND1/HEYL/DLL4/HEG1	17
BP	GO:0010634	positive regulation of epithelial cell migration	17/404	171/18670	1.92799e-07	6.90765e-06	5.30898e-06	BMPR2/ETS1/FGF7/FGFR1/FOXC2/FLT4/PRKD1/SPARC/TGFB2/THBS1/VEGFC/NRP2/NRP1/AKT3/ADGRA2/SRPX2/SMOC2	17
BP	GO:0006023	aminoglycan biosynthetic process	14/404	115/18670	1.93036e-07	6.90765e-06	5.30898e-06	BGN/VCAN/DCN/FMOD/LUM/PDGFRB/PRELP/SDC2/CHST1/GPC6/CHST11/CSGALNACT2/CHST7/CHSY3	14
BP	GO:0001763	morphogenesis of a branching structure	18/404	196/18670	2.79644e-07	9.9097e-06	7.61625e-06	ACVR1/COL4A1/EDNRA/FGF7/FGFR1/FOXC2/GLI2/MMP14/PKD2/SFRP2/SNAI2/WNT2/DCHS1/NRP1/SLIT2/PLXND1/LEF1/DLL4	18
BP	GO:0060537	muscle tissue development	27/404	408/18670	2.95879e-07	1.03842e-05	7.98095e-06	ACVR1/COL3A1/COL11A1/DCN/EGR2/ELN/FGFR1/FOXC2/GLI1/HLX/IGFBP5/LOX/MYH10/PDGFRB/PKD2/RGS4/TGFB2/TWIST1/WNT2/MSC/TENM4/HEYL/GREM1/NOX4/LEF1/DLL4/HEG1	27
BP	GO:0003176	aortic valve development	8/404	32/18670	2.99355e-07	1.04061e-05	7.9978e-06	BMPR2/ELN/SNAI2/TWIST1/SLIT2/EMILIN1/HEYL/DLL4	8
BP	GO:0017015	regulation of transforming growth factor beta receptor signaling pathway	14/404	120/18670	3.29128e-07	1.13332e-05	8.71029e-06	DAB2/FBN1/LOX/LTBP1/HTRA1/TGFB3/THBS1/NREP/EMILIN1/DKK3/CHST11/ASPN/HTRA3/VASN	14
BP	GO:0043010	camera-type eye development	23/404	314/18670	3.93148e-07	1.34111e-05	1.03073e-05	ACVRL1/ALDH1A3/BMPR2/COL4A1/COL8A1/COL8A2/FBN1/EFEMP1/FOXC2/INHBA/MAF/MYH10/PDGFRB/SERPINF1/PTPRM/TGFB2/THY1/TWIST1/VIM/WNT2/NRP1/ZEB2/DLL4	23
BP	GO:1903844	regulation of cellular response to transforming growth factor beta stimulus	14/404	122/18670	4.0428e-07	1.36632e-05	1.0501e-05	DAB2/FBN1/LOX/LTBP1/HTRA1/TGFB3/THBS1/NREP/EMILIN1/DKK3/CHST11/ASPN/HTRA3/VASN	14
BP	GO:0060562	epithelial tube morphogenesis	23/404	322/18670	6.11161e-07	2.04655e-05	1.57291e-05	ACVR1/ACVRL1/COL4A1/EDNRA/FOXC2/GLI2/MMP14/PKD2/SFRP2/TGFB2/TWIST1/WNT2/FZD1/DCHS1/NRP1/SLIT2/ZEB2/DLC1/PLXND1/LEF1/DLL4/ADAMTS12/CTHRC1	23
BP	GO:0030500	regulation of bone mineralization	11/404	76/18670	6.89531e-07	2.28799e-05	1.75847e-05	ACVR1/BMP6/BMPR2/COMP/MGP/DDR2/TGFB3/TWIST1/GREM1/ANKH/TMEM119	11
BP	GO:0048568	embryonic organ development	27/404	428/18670	7.55632e-07	2.48474e-05	1.90968e-05	ACVR1/ALDH1A3/COL5A2/COL11A1/FBN1/EFEMP1/FGFR1/FOXC2/GLI1/GLI2/HLX/MFAP2/MMP14/MMP16/PKD2/PRRX1/RARRES2/TGFB2/TGFB3/TWIST1/WNT2/VASH1/CHST11/LEF1/PCDH12/PDGFC/CTHRC1	27
BP	GO:0003417	growth plate cartilage development	8/404	36/18670	7.98375e-07	2.59724e-05	1.99615e-05	ANXA6/COL6A2/COL6A3/COL12A1/COMP/MATN3/STC1/THBS3	8
BP	GO:0003206	cardiac chamber morphogenesis	14/404	129/18670	8.04078e-07	2.59724e-05	1.99615e-05	ACVR1/BMPR2/COL11A1/FOXC2/SFRP2/TGFB2/WNT2/FZD1/NRP2/NRP1/SLIT2/HEYL/DLL4/HEG1	14
BP	GO:0006029	proteoglycan metabolic process	12/404	94/18670	8.64015e-07	2.74231e-05	2.10764e-05	ARSB/BGN/BMPR2/COL11A1/VCAN/DCN/CHST11/CSGALNACT2/CHST7/GAL3ST4/ADAMTS12/CHSY3	12
BP	GO:0070167	regulation of biomineral tissue development	12/404	94/18670	8.64015e-07	2.74231e-05	2.10764e-05	ACVR1/BMP6/BMPR2/COMP/MGP/DDR2/TGFB3/TWIST1/GREM1/ASPN/ANKH/TMEM119	12
BP	GO:0048754	branching morphogenesis of an epithelial tube	15/404	150/18670	9.39017e-07	2.95466e-05	2.27085e-05	ACVR1/COL4A1/EDNRA/FOXC2/GLI2/MMP14/PKD2/SFRP2/WNT2/DCHS1/NRP1/SLIT2/PLXND1/LEF1/DLL4	15
BP	GO:0030206	chondroitin sulfate biosynthetic process	7/404	26/18670	9.7247e-07	3.03377e-05	2.33165e-05	BGN/VCAN/DCN/CHST11/CSGALNACT2/CHST7/CHSY3	7
BP	GO:0007565	female pregnancy	17/404	192/18670	1.00175e-06	3.09862e-05	2.38149e-05	BMPR2/COL16A1/ETS1/FBLN1/IGFBP5/IGFBP7/MMP2/OXTR/PAM/PTGIS/PTHLH/STC1/TGFB3/TIMP1/RECK/CORIN/SYDE1	17
BP	GO:0003151	outflow tract morphogenesis	11/404	79/18670	1.02662e-06	3.14888e-05	2.42012e-05	BMPR2/ELN/FOXC2/SFRP2/TGFB2/TWIST1/FZD1/NRP2/NRP1/PLXND1/HEYL	11
BP	GO:0003158	endothelium development	14/404	132/18670	1.06426e-06	3.21036e-05	2.46737e-05	ACVR1/ACVRL1/BMP6/BMPR2/S1PR3/FOXC2/MSN/STC1/NRP1/PDPN/DLL4/HEG1/COL18A1/ADAMTS12	14
BP	GO:0042476	odontogenesis	14/404	132/18670	1.06426e-06	3.21036e-05	2.46737e-05	COL1A1/COL1A2/FOXO1/GLI2/INHBA/SERPINE1/PAM/HTRA1/TGFB2/TGFB3/TWIST1/ADAMTS5/LEF1/ASPN	14
BP	GO:0010718	positive regulation of epithelial to mesenchymal transition	9/404	50/18670	1.08761e-06	3.2539e-05	2.50084e-05	ACVR1/COL1A1/DAB2/TGFB2/TGFB3/TWIST1/PDPN/WWTR1/LEF1	9
BP	GO:0007517	muscle organ development	26/404	410/18670	1.10224e-06	3.27087e-05	2.51388e-05	COL3A1/COL6A3/COL11A1/DCN/EGR2/ELN/EVC/FGFR1/FOXC2/GLI1/HLX/LAMA2/LOX/RGS4/TGFB2/TWIST1/WNT2/FZD1/MSC/ITGA11/MRAS/HEYL/GREM1/LEF1/DLL4/HEG1	26
BP	GO:0030111	regulation of Wnt signaling pathway	24/404	363/18670	1.38592e-06	4.07952e-05	3.13537e-05	COL1A1/DAB2/FOXO1/GLI1/HIC1/CDK14/SFRP2/SFRP4/SNAI2/FZD1/RECK/CCN4/ZEB2/WWTR1/ADGRA2/LATS2/GREM1/DKK3/DKK2/LEF1/DACT1/BICC1/CTHRC1/SHISA2	24
BP	GO:0030204	chondroitin sulfate metabolic process	8/404	39/18670	1.53361e-06	4.47814e-05	3.44174e-05	ARSB/BGN/VCAN/DCN/CHST11/CSGALNACT2/CHST7/CHSY3	8
BP	GO:0003180	aortic valve morphogenesis	7/404	28/18670	1.68622e-06	4.88468e-05	3.75419e-05	ELN/SNAI2/TWIST1/SLIT2/EMILIN1/HEYL/DLL4	7
BP	GO:0044706	multi-multicellular organism process	18/404	222/18670	1.73618e-06	4.98979e-05	3.83498e-05	BMPR2/COL16A1/ETS1/FBLN1/IGFBP5/IGFBP7/MMP2/OXTR/PAM/PTGIS/PTHLH/STC1/TGFB3/TIMP1/RECK/CORIN/SYDE1/SH3PXD2B	18
BP	GO:0070482	response to oxygen levels	25/404	394/18670	1.75972e-06	5.01795e-05	3.85662e-05	ACVRL1/COL1A1/CCN2/EDNRA/ETS1/FOXO1/KCND2/MMP2/MMP14/OXTR/PAM/PDGFRB/PLAT/PLOD2/PTGIS/STC1/TGFB2/TGFB3/THBS1/TWIST1/VEGFC/POSTN/NOX4/CYGB/VASN	25
BP	GO:0033627	cell adhesion mediated by integrin	10/404	68/18670	1.91297e-06	5.41267e-05	4.15999e-05	COL16A1/FBN1/FOXC2/ITGB5/SERPINE1/SFRP2/SNAI2/TGFB2/ITGBL1/ITGA11	10
BP	GO:0030203	glycosaminoglycan metabolic process	15/404	160/18670	2.12886e-06	5.96721e-05	4.58619e-05	ARSB/BGN/VCAN/DCN/FMOD/LUM/PDGFRB/PRELP/SDC2/CHST1/GPC6/CHST11/CSGALNACT2/CHST7/CHSY3	15
BP	GO:0052547	regulation of peptidase activity	27/404	452/18670	2.1435e-06	5.96721e-05	4.58619e-05	A2M/SERPING1/SERPINH1/COL6A3/CST1/CST2/CCN2/F2R/FBLN1/FN1/HIP1/ANOS1/SERPINE1/PCOLCE/SERPINF1/SFRP2/SPOCK1/THBS1/TIMP1/TIMP2/TIMP3/RECK/DLC1/LEF1/LXN/RCN3/ANTXR1	27
BP	GO:0014031	mesenchymal cell development	11/404	85/18670	2.158e-06	5.96721e-05	4.58619e-05	ACVR1/ANXA6/EDNRA/FOXC2/FN1/SNAI2/TWIST1/NRP2/NRP1/ZEB2/HEYL	11
BP	GO:0042698	ovulation cycle	10/404	69/18670	2.19458e-06	6.02272e-05	4.62885e-05	AXL/ETS1/INHBA/MMP19/OXTR/PAM/SERPINF1/TGFB2/TGFB3/SLIT2	10
BP	GO:1903053	regulation of extracellular matrix organization	8/404	41/18670	2.29331e-06	6.2467e-05	4.80099e-05	AEBP1/ETS1/FAP/DDR2/PDPN/EMILIN1/PHLDB1/ANTXR1	8
BP	GO:0045766	positive regulation of angiogenesis	17/404	204/18670	2.31663e-06	6.26347e-05	4.81389e-05	ACVRL1/C5AR1/ETS1/FOXC2/FLT1/SERPINE1/PRKD1/PTGIS/SFRP2/THBS1/TIE1/TWIST1/VEGFC/NRP1/AKT3/SRPX2/SMOC2	17
BP	GO:0090100	positive regulation of transmembrane receptor protein serine/threonine kinase signaling pathway	12/404	104/18670	2.57492e-06	6.91064e-05	5.31128e-05	ACVR1/ACVRL1/BMP6/BMPR2/DAB2/INHBA/INHBB/TGFB2/TGFB3/THBS1/ZNF423/BMP8A	12
BP	GO:0050679	positive regulation of epithelial cell proliferation	17/404	206/18670	2.64699e-06	7.0522e-05	5.42007e-05	ACVRL1/BMP6/BMPR2/C5AR1/FGF7/FGFR1/FLT4/LAMC1/PRKD1/HTRA1/THBS4/TWIST1/VEGFC/WNT2/NRP2/NRP1/AKT3	17
BP	GO:0048608	reproductive structure development	26/404	431/18670	2.77325e-06	7.33505e-05	5.63747e-05	AXL/BMP6/BMPR2/DCN/GLI1/GLI2/ID4/INHBA/INHBB/MC2R/MMP14/MMP19/PDGFRB/SERPINF1/PKD2/HTRA1/PTGIS/SFRP2/STC1/TGFB2/WNT2/SLIT2/FSTL3/VASH1/LEF1/PCDH12	26
BP	GO:0061458	reproductive system development	26/404	434/18670	3.1466e-06	8.26267e-05	6.3504e-05	AXL/BMP6/BMPR2/DCN/GLI1/GLI2/ID4/INHBA/INHBB/MC2R/MMP14/MMP19/PDGFRB/SERPINF1/PKD2/HTRA1/PTGIS/SFRP2/STC1/TGFB2/WNT2/SLIT2/FSTL3/VASH1/LEF1/PCDH12	26
BP	GO:0060021	roof of mouth development	11/404	89/18670	3.41887e-06	8.89966e-05	6.83997e-05	LRRC32/INHBA/PRRX1/SNAI2/TGFB2/TGFB3/TWIST1/FZD1/MSC/LEF1/LOXL3	11
BP	GO:0030178	negative regulation of Wnt signaling pathway	17/404	210/18670	3.43795e-06	8.89966e-05	6.83997e-05	DAB2/FOXO1/GLI1/HIC1/SFRP2/SFRP4/SNAI2/FZD1/WWTR1/LATS2/GREM1/DKK3/DKK2/DACT1/BICC1/CTHRC1/SHISA2	17
BP	GO:0050650	chondroitin sulfate proteoglycan biosynthetic process	7/404	31/18670	3.54077e-06	9.10128e-05	6.99492e-05	BGN/VCAN/DCN/CHST11/CSGALNACT2/CHST7/CHSY3	7
BP	GO:0045778	positive regulation of ossification	11/404	90/18670	3.82033e-06	9.7512e-05	7.49443e-05	ACVR1/BMP6/BMPR2/DDR2/PRKD1/SFRP2/TGFB2/TGFB3/CCN4/CTHRC1/TMEM119	11
BP	GO:0003197	endocardial cushion development	8/404	44/18670	4.01929e-06	0.000101175	7.77597e-05	ACVR1/ACVRL1/BMPR2/SNAI2/TGFB2/TWIST1/DCHS1/HEYL	8
BP	GO:0050654	chondroitin sulfate proteoglycan metabolic process	8/404	44/18670	4.01929e-06	0.000101175	7.77597e-05	ARSB/BGN/VCAN/DCN/CHST11/CSGALNACT2/CHST7/CHSY3	8
BP	GO:0002576	platelet degranulation	13/404	128/18670	4.19691e-06	0.000104923	8.06399e-05	A2M/SERPING1/FN1/ISLR/SERPINE1/RARRES2/SPARC/TGFB2/TGFB3/THBS1/TIMP1/TIMP3/VEGFC	13
BP	GO:0060070	canonical Wnt signaling pathway	22/404	335/18670	4.26227e-06	0.000105832	8.13386e-05	COL1A1/DAB2/FOXO1/GLI1/CDK14/SFRP2/SFRP4/SNAI2/WNT2/FZD1/FZD8/RECK/WWTR1/ADGRA2/LATS2/GREM1/DKK3/DKK2/LEF1/DACT1/BICC1/CTHRC1	22
BP	GO:0006022	aminoglycan metabolic process	15/404	170/18670	4.52604e-06	0.000111622	8.57888e-05	ARSB/BGN/VCAN/DCN/FMOD/LUM/PDGFRB/PRELP/SDC2/CHST1/GPC6/CHST11/CSGALNACT2/CHST7/CHSY3	15
BP	GO:0010975	regulation of neuron projection development	28/404	499/18670	4.60813e-06	0.000112884	8.67586e-05	ARSB/BMPR2/CRMP1/DPYSL3/FGFR1/FN1/SERPINF1/PMP22/PRRX1/PRKD1/SCN1B/SDC2/SFRP2/SPOCK1/NR2F1/THY1/VIM/FZD1/NRP1/SLIT2/ZEB2/PLXNC1/LZTS1/PLXND1/DENND5A/ISLR2/P3H1/ALKAL1	28
BP	GO:0014706	striated muscle tissue development	24/404	390/18670	4.79802e-06	0.000116752	8.97315e-05	ACVR1/COL11A1/DCN/EGR2/ELN/FGFR1/FOXC2/GLI1/HLX/LOX/MYH10/PDGFRB/RGS4/TGFB2/TWIST1/WNT2/MSC/TENM4/HEYL/GREM1/NOX4/LEF1/DLL4/HEG1	24
BP	GO:0038065	collagen-activated signaling pathway	5/404	13/18670	5.16251e-06	0.000124789	9.59086e-05	COL1A1/COL4A1/COL4A2/DDR2/ITGA11	5
BP	GO:0016525	negative regulation of angiogenesis	15/404	173/18670	5.61131e-06	0.000132636	0.000101939	COL4A2/DCN/SERPINE1/SERPINF1/PTPRM/SPARC/TGFB2/THBS1/THBS2/THBS4/TIE1/EMILIN1/VASH1/DLL4/ISM1	15
BP	GO:0001938	positive regulation of endothelial cell proliferation	12/404	112/18670	5.63249e-06	0.000132636	0.000101939	ACVRL1/BMP6/BMPR2/FGFR1/FLT4/PRKD1/THBS4/VEGFC/WNT2/NRP2/NRP1/AKT3	12
BP	GO:0003279	cardiac septum development	12/404	112/18670	5.63249e-06	0.000132636	0.000101939	ACVR1/BMPR2/LTBP1/MYH10/TGFB2/FZD1/NRP2/NRP1/SLIT2/PLXND1/HEYL/HEG1	12
BP	GO:1903510	mucopolysaccharide metabolic process	12/404	112/18670	5.63249e-06	0.000132636	0.000101939	ARSB/BGN/VCAN/DCN/FMOD/LUM/PRELP/CHST1/CHST11/CSGALNACT2/CHST7/CHSY3	12
BP	GO:0002685	regulation of leukocyte migration	16/404	196/18670	5.98035e-06	0.000139925	0.000107541	C5AR1/IL1R1/MMP14/CD200/MSN/SERPINE1/RARRES2/THBS1/THBS4/THY1/VEGFC/TNFSF18/SLIT2/EMILIN1/GREM1/JAM3	16
BP	GO:0006027	glycosaminoglycan catabolic process	9/404	61/18670	6.10221e-06	0.000141867	0.000109034	ARSB/BGN/VCAN/DCN/FMOD/LUM/PRELP/SDC2/GPC6	9
BP	GO:2000181	negative regulation of blood vessel morphogenesis	15/404	175/18670	6.45815e-06	0.000149191	0.000114663	COL4A2/DCN/SERPINE1/SERPINF1/PTPRM/SPARC/TGFB2/THBS1/THBS2/THBS4/TIE1/EMILIN1/VASH1/DLL4/ISM1	15
BP	GO:0007435	salivary gland morphogenesis	7/404	34/18670	6.84934e-06	0.000157233	0.000120844	FGF7/FGFR1/SNAI2/TGFB2/TGFB3/NRP1/PLXND1	7
BP	GO:0050921	positive regulation of chemotaxis	13/404	135/18670	7.56737e-06	0.000172631	0.000132678	BMPR2/C5AR1/FGFR1/SERPINE1/PDGFRB/PRKD1/RARRES2/THBS1/THBS4/VEGFC/NRP1/SLIT2/SMOC2	13
BP	GO:0090090	negative regulation of canonical Wnt signaling pathway	15/404	178/18670	7.94237e-06	0.00018006	0.000138388	DAB2/FOXO1/GLI1/SFRP2/SFRP4/SNAI2/FZD1/WWTR1/LATS2/GREM1/DKK3/DKK2/DACT1/BICC1/CTHRC1	15
BP	GO:0003203	endocardial cushion morphogenesis	7/404	35/18670	8.40347e-06	0.000189338	0.000145518	ACVR1/ACVRL1/SNAI2/TGFB2/TWIST1/DCHS1/HEYL	7
BP	GO:0045669	positive regulation of osteoblast differentiation	9/404	64/18670	9.15224e-06	0.000204714	0.000157336	ACVR1/BMP6/BMPR2/DDR2/PRKD1/SFRP2/CCN4/CTHRC1/TMEM119	9
BP	GO:0010951	negative regulation of endopeptidase activity	18/404	250/18670	9.19809e-06	0.000204714	0.000157336	A2M/SERPING1/SERPINH1/COL6A3/CST1/CST2/ANOS1/SERPINE1/SERPINF1/SFRP2/SPOCK1/THBS1/TIMP1/TIMP2/TIMP3/RECK/LEF1/LXN	18
BP	GO:0010712	regulation of collagen metabolic process	8/404	49/18670	9.30552e-06	0.000205849	0.000158209	CCN2/F2R/FAP/PDGFRB/TGFB3/VIM/EMILIN1/CYGB	8
BP	GO:0003181	atrioventricular valve morphogenesis	6/404	24/18670	9.56817e-06	0.000210384	0.000161694	ACVR1/BMPR2/TGFB2/TWIST1/DCHS1/HEYL	6
BP	GO:0014032	neural crest cell development	10/404	81/18670	9.62647e-06	0.000210399	0.000161705	ACVR1/ANXA6/EDNRA/FOXC2/FN1/SNAI2/TWIST1/NRP2/NRP1/ZEB2	10
BP	GO:0006026	aminoglycan catabolic process	9/404	65/18670	1.04226e-05	0.000226443	0.000174037	ARSB/BGN/VCAN/DCN/FMOD/LUM/PRELP/SDC2/GPC6	9
BP	GO:2000027	regulation of animal organ morphogenesis	18/404	253/18670	1.08288e-05	0.000233877	0.00017975	ACVR1/BMPR2/DAB2/FGF7/FGFR1/FOXC2/GLI1/SFRP2/SNAI2/TGFB2/TWIST1/WNT2/FZD1/GPC6/GREM1/DACT1/ASPN/CTHRC1	18
BP	GO:0002040	sprouting angiogenesis	15/404	183/18670	1.10986e-05	0.000238293	0.000183144	ACVRL1/FOXC2/FLT1/FLT4/THBS1/VEGFC/RECK/NRP1/SLIT2/AKT3/ADGRA2/GREM1/SRPX2/LEF1/DLL4	15
BP	GO:0001655	urogenital system development	21/404	330/18670	1.13812e-05	0.000242933	0.00018671	BMP6/COL4A1/DCN/FBN1/FGFR1/FOXC2/GLI1/GLI2/ID4/NOTCH3/PDGFRB/SERPINF1/PKD2/TGFB2/DCHS1/NRP1/SLIT2/FSTL3/WWTR1/HEYL/GLIS2	21
BP	GO:0022612	gland morphogenesis	12/404	120/18670	1.15109e-05	0.000243787	0.000187366	FGF7/FGFR1/GLI1/GLI2/ID4/IGFBP5/MSN/SNAI2/TGFB2/TGFB3/NRP1/PLXND1	12
BP	GO:1904018	positive regulation of vasculature development	17/404	230/18670	1.15548e-05	0.000243787	0.000187366	ACVRL1/C5AR1/ETS1/FOXC2/FLT1/SERPINE1/PRKD1/PTGIS/SFRP2/THBS1/TIE1/TWIST1/VEGFC/NRP1/AKT3/SRPX2/SMOC2	17
BP	GO:1904888	cranial skeletal system development	9/404	66/18670	1.18405e-05	0.000248378	0.000190895	FOXC2/MMP14/MMP16/PRRX1/TGFB2/TGFB3/TWIST1/CHST11/SH3PXD2B	9
BP	GO:0007409	axonogenesis	26/404	468/18670	1.20604e-05	0.000251545	0.000193329	BMPR2/CDH11/CRMP1/EGR2/FN1/GLI2/ANOS1/LAMA2/MAP1A/MYH10/NDN/PTPRM/SCN1B/THY1/NRP2/NRP1/NUMBL/SLIT2/ZEB2/PLPPR4/PLXNC1/PLXND1/DOK5/ISLR2/NTNG2/UNC5B	26
BP	GO:0007431	salivary gland development	7/404	37/18670	1.23951e-05	0.000257058	0.000197566	FGF7/FGFR1/SNAI2/TGFB2/TGFB3/NRP1/PLXND1	7
BP	GO:0007566	embryo implantation	8/404	51/18670	1.26523e-05	0.000260908	0.000200525	FBLN1/IGFBP7/MMP2/PTGIS/STC1/TIMP1/RECK/SYDE1	8
BP	GO:0007229	integrin-mediated signaling pathway	11/404	103/18670	1.42473e-05	0.00029215	0.000224536	COL3A1/COL16A1/CCN2/ITGB5/PRKD1/THY1/TIMP1/NRP1/ITGBL1/ITGA11/LOXL3	11
BP	GO:1901343	negative regulation of vasculature development	15/404	187/18670	1.43788e-05	0.000293199	0.000225343	COL4A2/DCN/SERPINE1/SERPINF1/PTPRM/SPARC/TGFB2/THBS1/THBS2/THBS4/TIE1/EMILIN1/VASH1/DLL4/ISM1	15
BP	GO:0030514	negative regulation of BMP signaling pathway	8/404	52/18670	1.46732e-05	0.00029754	0.000228679	FBN1/HTRA1/SFRP2/FZD1/CHRD/FSTL3/GREM1/HTRA3	8
BP	GO:0048864	stem cell development	10/404	85/18670	1.48514e-05	0.000299489	0.000230177	ACVR1/ANXA6/EDNRA/FOXC2/FN1/SNAI2/TWIST1/NRP2/NRP1/ZEB2	10
BP	GO:0010812	negative regulation of cell-substrate adhesion	9/404	68/18670	1.5175e-05	0.000304333	0.0002339	ACVRL1/COL1A1/FBLN1/MMP14/SERPINE1/SPOCK1/THBS1/DLC1/POSTN	9
BP	GO:0003171	atrioventricular valve development	6/404	26/18670	1.57776e-05	0.00031469	0.00024186	ACVR1/BMPR2/TGFB2/TWIST1/DCHS1/HEYL	6
BP	GO:0060828	regulation of canonical Wnt signaling pathway	19/404	286/18670	1.63511e-05	0.000324355	0.000249288	COL1A1/DAB2/FOXO1/GLI1/CDK14/SFRP2/SFRP4/SNAI2/FZD1/RECK/WWTR1/ADGRA2/LATS2/GREM1/DKK3/DKK2/DACT1/BICC1/CTHRC1	19
BP	GO:0030166	proteoglycan biosynthetic process	9/404	69/18670	1.7122e-05	0.000337813	0.000259632	BGN/BMPR2/VCAN/DCN/CHST11/CSGALNACT2/CHST7/GAL3ST4/CHSY3	9
BP	GO:0010466	negative regulation of peptidase activity	18/404	262/18670	1.73897e-05	0.00034125	0.000262273	A2M/SERPING1/SERPINH1/COL6A3/CST1/CST2/ANOS1/SERPINE1/SERPINF1/SFRP2/SPOCK1/THBS1/TIMP1/TIMP2/TIMP3/RECK/LEF1/LXN	18
BP	GO:0048562	embryonic organ morphogenesis	19/404	288/18670	1.8022e-05	0.000351766	0.000270355	ACVR1/ALDH1A3/COL11A1/FBN1/EFEMP1/FGFR1/FOXC2/GLI1/GLI2/HLX/MFAP2/MMP14/MMP16/PKD2/PRRX1/TGFB3/TWIST1/CHST11/CTHRC1	19
BP	GO:0007162	negative regulation of cell adhesion	19/404	289/18670	1.89135e-05	0.000367204	0.00028222	ACVRL1/BMP6/COL1A1/FBLN1/LRRC32/HLX/MMP14/SERPINE1/SNAI2/SPOCK1/TGFBI/THBS1/TNFSF4/PLXNC1/DLC1/GPNMB/POSTN/PLXND1/LOXL3	19
BP	GO:0060395	SMAD protein signal transduction	9/404	70/18670	1.92777e-05	0.000372294	0.000286132	BMP6/DAB2/INHBA/INHBB/TGFB2/TGFB3/VIM/WWTR1/BMP8A	9
BP	GO:0036293	response to decreased oxygen levels	22/404	370/18670	2.03188e-05	0.000390335	0.000299998	ACVRL1/CCN2/EDNRA/ETS1/KCND2/MMP2/MMP14/OXTR/PAM/PLAT/PLOD2/PTGIS/STC1/TGFB2/TGFB3/THBS1/TWIST1/VEGFC/POSTN/NOX4/CYGB/VASN	22
BP	GO:0045666	positive regulation of neuron differentiation	22/404	371/18670	2.11767e-05	0.000404685	0.000311027	ARSB/BMP6/BMPR2/DPYSL3/FGFR1/FN1/GLI2/SERPINF1/PRKD1/SCN1B/TCF4/TIMP2/FZD1/NRP1/SLIT2/ZEB2/PLXNC1/PLXND1/HEYL/ISLR2/P3H1/ALKAL1	22
BP	GO:0050920	regulation of chemotaxis	16/404	217/18670	2.14795e-05	0.000408334	0.000313831	BMPR2/C5AR1/FGFR1/SERPINE1/PDGFRB/PRKD1/RARRES2/THBS1/THBS4/VEGFC/NRP1/SLIT2/ADGRA2/GREM1/SMOC2/JAM3	16
BP	GO:0044273	sulfur compound catabolic process	8/404	55/18670	2.24345e-05	0.000424279	0.000326086	ARSB/BGN/VCAN/DCN/FMOD/GGT5/LUM/PRELP	8
BP	GO:0072001	renal system development	19/404	293/18670	2.2888e-05	0.000430624	0.000330963	BMP6/COL4A1/DCN/FBN1/FGFR1/FOXC2/GLI2/NOTCH3/PDGFRB/SERPINF1/PKD2/TGFB2/DCHS1/NRP1/SLIT2/FSTL3/WWTR1/HEYL/GLIS2	19
BP	GO:0061298	retina vasculature development in camera-type eye	5/404	17/18670	2.31074e-05	0.000432524	0.000332423	ACVRL1/BMPR2/COL4A1/PDGFRB/NRP1	5
BP	GO:0014033	neural crest cell differentiation	10/404	90/18670	2.46681e-05	0.00045938	0.000353063	ACVR1/ANXA6/EDNRA/FOXC2/FN1/SNAI2/TWIST1/NRP2/NRP1/ZEB2	10
BP	GO:0085029	extracellular matrix assembly	6/404	28/18670	2.48895e-05	0.000461151	0.000354424	COL1A2/LOX/FBLN5/EMILIN1/EFEMP2/ANTXR1	6
BP	GO:0003231	cardiac ventricle development	12/404	130/18670	2.59201e-05	0.00047782	0.000367236	ACVR1/BMPR2/COL11A1/FOXC2/LTBP1/SFRP2/TGFB2/FZD1/SLIT2/HEYL/DLL4/HEG1	12
BP	GO:0048732	gland development	24/404	434/18670	2.81319e-05	0.000515988	0.00039657	ALDH1A3/ETS1/FGF7/FGFR1/GLI1/GLI2/HLX/ID4/IGFBP5/MSN/OXTR/PAM/SERPINF1/PKD2/SNAI2/TGFB2/TGFB3/WNT2/NRP1/FSTL3/PLXND1/DKK3/LEF1/LBH	24
BP	GO:0017145	stem cell division	7/404	42/18670	2.95922e-05	0.000540057	0.000415069	FGFR1/SFRP2/TGFB2/NUMBL/WWTR1/LEF1/LBH	7
BP	GO:0060536	cartilage morphogenesis	6/404	29/18670	3.08133e-05	0.000559545	0.000430047	COL6A2/COL6A3/COL12A1/MATN3/SNAI2/STC1	6
BP	GO:0048565	digestive tract development	12/404	134/18670	3.50679e-05	0.000633653	0.000487003	COL3A1/GLI1/GLI2/HLX/OXTR/RARRES2/SFRP2/TGFB2/TGFB3/DCHS1/DACT1/PDGFC	12
BP	GO:0045446	endothelial cell differentiation	11/404	114/18670	3.71768e-05	0.00066845	0.000513747	ACVR1/ACVRL1/BMP6/BMPR2/S1PR3/MSN/STC1/NRP1/PDPN/HEG1/COL18A1	11
BP	GO:0003209	cardiac atrium morphogenesis	6/404	30/18670	3.78184e-05	0.000672266	0.00051668	ACVR1/BMPR2/TGFB2/WNT2/DLL4/HEG1	6
BP	GO:0003413	chondrocyte differentiation involved in endochondral bone morphogenesis	6/404	30/18670	3.78184e-05	0.000672266	0.00051668	ANXA6/SERPINH1/COL6A2/COL6A3/COL12A1/MATN3	6
BP	GO:0060326	cell chemotaxis	19/404	304/18670	3.79416e-05	0.000672266	0.00051668	C5AR1/FGFR1/FLT1/LOX/SERPINE1/PDGFRB/PRKD1/RARRES2/TGFB2/THBS1/THBS4/VEGFC/NRP1/SLIT2/GREM1/LEF1/ACKR3/SMOC2/JAM3	19
BP	GO:0001822	kidney development	18/404	278/18670	3.8206e-05	0.000673681	0.000517768	BMP6/DCN/FBN1/FGFR1/FOXC2/GLI2/NOTCH3/PDGFRB/SERPINF1/PKD2/TGFB2/DCHS1/NRP1/SLIT2/FSTL3/WWTR1/HEYL/GLIS2	18
BP	GO:0043534	blood vessel endothelial cell migration	14/404	180/18670	3.89291e-05	0.00068313	0.00052503	ACVRL1/ETS1/FGFR1/FOXC2/PRKD1/THBS1/VEGFC/NRP1/SLIT2/AKT3/VASH1/GREM1/SRPX2/DLL4	14
BP	GO:0032965	regulation of collagen biosynthetic process	7/404	44/18670	4.0498e-05	0.000701085	0.000538829	CCN2/F2R/PDGFRB/TGFB3/VIM/EMILIN1/CYGB	7
BP	GO:0003183	mitral valve morphogenesis	4/404	10/18670	4.09126e-05	0.000701085	0.000538829	ACVR1/BMPR2/TWIST1/DCHS1	4
BP	GO:0038063	collagen-activated tyrosine kinase receptor signaling pathway	4/404	10/18670	4.09126e-05	0.000701085	0.000538829	COL1A1/COL4A1/COL4A2/DDR2	4
BP	GO:0060033	anatomical structure regression	4/404	10/18670	4.09126e-05	0.000701085	0.000538829	GLI1/GLI2/LEF1/CD248	4
BP	GO:0060346	bone trabecula formation	4/404	10/18670	4.09126e-05	0.000701085	0.000538829	COL1A1/MMP2/THBS3/GREM1	4
BP	GO:0050769	positive regulation of neurogenesis	25/404	474/18670	4.18878e-05	0.000711285	0.000546669	ARSB/BMP6/BMPR2/DPYSL3/FGFR1/FN1/GLI2/SERPINF1/PRKD1/SCN1B/TCF4/TIMP2/VEGFC/FZD1/NRP1/NUMBL/SLIT2/ZEB2/PLXNC1/PLXND1/TENM4/HEYL/ISLR2/P3H1/ALKAL1	25
BP	GO:0003422	growth plate cartilage morphogenesis	5/404	19/18670	4.18976e-05	0.000711285	0.000546669	COL6A2/COL6A3/COL12A1/MATN3/STC1	5
BP	GO:0048010	vascular endothelial growth factor receptor signaling pathway	10/404	96/18670	4.33573e-05	0.000732658	0.000563095	AXL/FOXC2/FLT1/FLT4/PRKD1/VEGFC/NRP2/NRP1/EMILIN1/TMEM204	10
BP	GO:0090596	sensory organ morphogenesis	17/404	256/18670	4.55865e-05	0.000766778	0.000589319	ALDH1A3/COL5A1/COL5A2/COL8A1/COL8A2/COL11A1/FBN1/EFEMP1/FGFR1/GLI2/MFAP2/PRRX1/PTPRM/THY1/TWIST1/WNT2/CTHRC1	17
BP	GO:0045861	negative regulation of proteolysis	21/404	363/18670	4.6603e-05	0.000777476	0.000597541	A2M/SERPING1/SERPINH1/COL6A3/CST1/CST2/GAS1/ANOS1/MAP1A/SERPINE1/SERPINF1/PLAT/SFRP2/SPOCK1/THBS1/TIMP1/TIMP2/TIMP3/RECK/LEF1/LXN	21
BP	GO:0021953	central nervous system neuron differentiation	14/404	183/18670	4.6682e-05	0.000777476	0.000597541	CDH11/GLI2/ID4/INHBA/SCN1B/SFRP2/SPOCK1/WNT2/FZD1/NRP2/NRP1/SLIT2/ZEB2/DLL4	14
BP	GO:0001974	blood vessel remodeling	7/404	45/18670	4.70746e-05	0.000777476	0.000597541	ACVRL1/AXL/BGN/BMPR2/FOXC2/FLT4/DLL4	7
BP	GO:0048701	embryonic cranial skeleton morphogenesis	7/404	45/18670	4.70746e-05	0.000777476	0.000597541	FOXC2/MMP14/MMP16/PRRX1/TGFB3/TWIST1/CHST11	7
BP	GO:0043536	positive regulation of blood vessel endothelial cell migration	9/404	79/18670	5.14091e-05	0.000845239	0.000649621	ETS1/FGFR1/FOXC2/PRKD1/THBS1/VEGFC/NRP1/AKT3/SRPX2	9
BP	GO:0060317	cardiac epithelial to mesenchymal transition	6/404	32/18670	5.56442e-05	0.000903887	0.000694696	ACVR1/SNAI2/TGFB2/TWIST1/WNT2/HEYL	6
BP	GO:0060325	face morphogenesis	6/404	32/18670	5.56442e-05	0.000903887	0.000694696	COL1A1/MMP2/TGFB3/LEF1/CRISPLD1/CRISPLD2	6
BP	GO:0097529	myeloid leukocyte migration	15/404	210/18670	5.57191e-05	0.000903887	0.000694696	C5AR1/FLT1/IL1R1/MMP14/CD200/SERPINE1/RARRES2/TGFB2/THBS1/THBS4/VEGFC/SLIT2/EMILIN1/GREM1/JAM3	15
BP	GO:0030512	negative regulation of transforming growth factor beta receptor signaling pathway	9/404	81/18670	6.27365e-05	0.00100723	0.000774126	FBN1/LTBP1/HTRA1/TGFB3/EMILIN1/CHST11/ASPN/HTRA3/VASN	9
BP	GO:0061383	trabecula morphogenesis	7/404	47/18670	6.28596e-05	0.00100723	0.000774126	COL1A1/MMP2/TGFB2/THBS3/GREM1/DLL4/HEG1	7
BP	GO:0001101	response to acid chemical	20/404	343/18670	6.31595e-05	0.00100723	0.000774126	BMP6/COL1A1/COL1A2/COL3A1/COL4A1/COL5A2/COL16A1/CCN2/FOXO1/IGFBP7/MMP2/PDGFRB/SERPINF1/PKD2/SPARC/TIE1/TNFSF4/WNT2/PDGFC/COL18A1	20
BP	GO:0003174	mitral valve development	4/404	11/18670	6.31936e-05	0.00100723	0.000774126	ACVR1/BMPR2/TWIST1/DCHS1	4
BP	GO:0033002	muscle cell proliferation	16/404	239/18670	6.90014e-05	0.00109502	0.000841596	ELN/FGFR1/FOXC2/GLI1/GNAI2/IGFBP5/MMP2/NOTCH3/PDE1A/PDGFRB/TGFB2/TGFB3/THBS1/WNT2/CCN4/TENM4	16
BP	GO:1903392	negative regulation of adherens junction organization	5/404	21/18670	7.07499e-05	0.00111791	0.000859186	ACVRL1/BMP6/MMP14/THBS1/DLC1	5
BP	GO:0035272	exocrine system development	7/404	48/18670	7.2237e-05	0.00113161	0.000869716	FGF7/FGFR1/SNAI2/TGFB2/TGFB3/NRP1/PLXND1	7
BP	GO:0060324	face development	7/404	48/18670	7.2237e-05	0.00113161	0.000869716	ALDH1A3/COL1A1/MMP2/TGFB3/LEF1/CRISPLD1/CRISPLD2	7
BP	GO:0045785	positive regulation of cell adhesion	22/404	403/18670	7.30969e-05	0.00114019	0.000876308	COL8A1/COL16A1/ECM2/ETS1/FBLN2/FOXC2/FN1/GLI2/HLX/SFRP2/TGFB2/THY1/TNFSF4/CHRD/NRP1/TNFSF18/FSTL3/PDPN/EMILIN1/SMOC2/CD276/CCDC80	22
BP	GO:1903845	negative regulation of cellular response to transforming growth factor beta stimulus	9/404	83/18670	7.60957e-05	0.00118191	0.000908377	FBN1/LTBP1/HTRA1/TGFB3/EMILIN1/CHST11/ASPN/HTRA3/VASN	9
BP	GO:0055123	digestive system development	12/404	146/18670	8.1213e-05	0.00125605	0.000965356	COL3A1/GLI1/GLI2/HLX/OXTR/RARRES2/SFRP2/TGFB2/TGFB3/DCHS1/DACT1/PDGFC	12
BP	GO:0014812	muscle cell migration	10/404	104/18670	8.60818e-05	0.00132573	0.00101891	IGFBP5/SERPINE1/PDGFRB/PLAT/THBS4/NRP1/CCN4/SLIT2/POSTN/NOX4	10
BP	GO:0099550	trans-synaptic signaling, modulating synaptic transmission	4/404	12/18670	9.31733e-05	0.00142892	0.00109822	F2R/GUCY1A1/GUCY1B1/PLAT	4
BP	GO:0003230	cardiac atrium development	6/404	35/18670	9.43545e-05	0.00143602	0.00110367	ACVR1/BMPR2/TGFB2/WNT2/DLL4/HEG1	6
BP	GO:0010171	body morphogenesis	7/404	50/18670	9.44229e-05	0.00143602	0.00110367	COL1A1/MMP2/TGFB3/PHLDB1/LEF1/CRISPLD1/CRISPLD2	7
BP	GO:1903391	regulation of adherens junction organization	8/404	67/18670	9.58773e-05	0.00145208	0.00111602	ACVRL1/BMP6/COL16A1/MMP14/THBS1/THY1/NRP1/DLC1	8
BP	GO:0048592	eye morphogenesis	12/404	149/18670	9.8765e-05	0.00148964	0.00114488	ALDH1A3/COL5A1/COL5A2/COL8A1/COL8A2/FBN1/EFEMP1/MFAP2/PTPRM/THY1/TWIST1/WNT2	12
BP	GO:0008360	regulation of cell shape	12/404	150/18670	0.000105298	0.00158163	0.00121559	FN1/MSN/MYH10/PALM/PLXNC1/DLC1/PDPN/PLXND1/ATP10A/FMNL3/FGD5/PALM2AKAP2	12
BP	GO:0071230	cellular response to amino acid stimulus	8/404	68/18670	0.000106638	0.00159519	0.00122601	COL1A1/COL1A2/COL3A1/COL4A1/COL5A2/COL16A1/MMP2/PDGFC	8
BP	GO:0048545	response to steroid hormone	21/404	385/18670	0.000107478	0.0016012	0.00123063	BMP6/COL1A1/CCN2/DAB2/FOXO1/IGFBP7/LOX/OXTR/PAM/SERPINF1/SPARC/STC1/NR2F1/TGFB2/TGFB3/THBS1/SLIT2/HEYL/LEF1/LBH/FIBIN	21
BP	GO:0014068	positive regulation of phosphatidylinositol 3-kinase signaling	9/404	87/18670	0.000110063	0.00163305	0.00125511	DCN/F2R/FGFR1/FLT1/FLT4/PDGFRB/TGFB2/PDGFC/UNC5B	9
BP	GO:0071634	regulation of transforming growth factor beta production	6/404	36/18670	0.000111178	0.00164291	0.00126268	LRRC32/LTBP1/LUM/CD200/TGFB2/THBS1	6
BP	GO:0060445	branching involved in salivary gland morphogenesis	5/404	23/18670	0.000112893	0.00166154	0.001277	FGF7/FGFR1/SNAI2/NRP1/PLXND1	5
BP	GO:0007411	axon guidance	17/404	276/18670	0.000115115	0.00168743	0.0012969	BMPR2/CRMP1/EGR2/GLI2/ANOS1/LAMA2/MYH10/PTPRM/SCN1B/NRP2/NRP1/SLIT2/PLXNC1/PLXND1/DOK5/NTNG2/UNC5B	17
BP	GO:0001666	response to hypoxia	20/404	359/18670	0.000117643	0.00171759	0.00132008	ACVRL1/EDNRA/ETS1/KCND2/MMP2/MMP14/PAM/PLAT/PLOD2/PTGIS/STC1/TGFB2/TGFB3/THBS1/TWIST1/VEGFC/POSTN/NOX4/CYGB/VASN	20
BP	GO:0097485	neuron projection guidance	17/404	277/18670	0.000120259	0.00174879	0.00134406	BMPR2/CRMP1/EGR2/GLI2/ANOS1/LAMA2/MYH10/PTPRM/SCN1B/NRP2/NRP1/SLIT2/PLXNC1/PLXND1/DOK5/NTNG2/UNC5B	17
BP	GO:0060323	head morphogenesis	6/404	37/18670	0.000130297	0.00188723	0.00145046	COL1A1/MMP2/TGFB3/LEF1/CRISPLD1/CRISPLD2	6
BP	GO:0061430	bone trabecula morphogenesis	4/404	13/18670	0.000132289	0.00190101	0.00146105	COL1A1/MMP2/THBS3/GREM1	4
BP	GO:1902285	semaphorin-plexin signaling pathway involved in neuron projection guidance	4/404	13/18670	0.000132289	0.00190101	0.00146105	NRP2/NRP1/PLXNC1/PLXND1	4
BP	GO:0018108	peptidyl-tyrosine phosphorylation	20/404	363/18670	0.000136521	0.00195412	0.00150187	ACVR1/AXL/BMP6/EFEMP1/FGF7/FGFR1/FLT1/FLT4/DDR2/PDGFRB/SFRP2/THBS4/THY1/TIE1/NRP1/TNFSF18/GREM1/NOX4/PDGFC/ALKAL1	20
BP	GO:0003272	endocardial cushion formation	5/404	24/18670	0.000140084	0.00197416	0.00151727	ACVR1/SNAI2/TGFB2/DCHS1/HEYL	5
BP	GO:0003418	growth plate cartilage chondrocyte differentiation	5/404	24/18670	0.000140084	0.00197416	0.00151727	ANXA6/COL6A2/COL6A3/COL12A1/MATN3	5
BP	GO:0003433	chondrocyte development involved in endochondral bone morphogenesis	5/404	24/18670	0.000140084	0.00197416	0.00151727	SERPINH1/COL6A2/COL6A3/COL12A1/MATN3	5
BP	GO:0062009	secondary palate development	5/404	24/18670	0.000140084	0.00197416	0.00151727	LRRC32/TGFB2/TGFB3/FZD1/LEF1	5
BP	GO:0045598	regulation of fat cell differentiation	11/404	132/18670	0.000141409	0.00198516	0.00152573	FOXO1/ID4/MMP11/RARRES2/SFRP2/SNAI2/CCN4/WWTR1/MEDAG/CCDC71L/SH3PXD2B	11
BP	GO:0010976	positive regulation of neuron projection development	17/404	281/18670	0.000142907	0.0019985	0.00153598	ARSB/BMPR2/DPYSL3/FGFR1/FN1/SERPINF1/PRKD1/SCN1B/FZD1/NRP1/SLIT2/ZEB2/PLXNC1/PLXND1/ISLR2/P3H1/ALKAL1	17
BP	GO:0048736	appendage development	13/404	179/18670	0.000146351	0.00203111	0.00156104	BMPR2/COMP/FGFR1/GLI2/PAM/PRRX1/SFRP2/TGFB2/TWIST1/RECK/GREM1/CHST11/LEF1	13
BP	GO:0060173	limb development	13/404	179/18670	0.000146351	0.00203111	0.00156104	BMPR2/COMP/FGFR1/GLI2/PAM/PRRX1/SFRP2/TGFB2/TWIST1/RECK/GREM1/CHST11/LEF1	13
BP	GO:0071604	transforming growth factor beta production	6/404	38/18670	0.000151931	0.00209708	0.00161175	LRRC32/LTBP1/LUM/CD200/TGFB2/THBS1	6
BP	GO:0018212	peptidyl-tyrosine modification	20/404	366/18670	0.000152386	0.00209708	0.00161175	ACVR1/AXL/BMP6/EFEMP1/FGF7/FGFR1/FLT1/FLT4/DDR2/PDGFRB/SFRP2/THBS4/THY1/TIE1/NRP1/TNFSF18/GREM1/NOX4/PDGFC/ALKAL1	20
BP	GO:0043535	regulation of blood vessel endothelial cell migration	12/404	156/18670	0.000152829	0.00209708	0.00161175	ACVRL1/ETS1/FGFR1/FOXC2/PRKD1/THBS1/VEGFC/NRP1/AKT3/VASH1/SRPX2/DLL4	12
BP	GO:0014909	smooth muscle cell migration	9/404	91/18670	0.000155896	0.00213117	0.00163794	IGFBP5/SERPINE1/PDGFRB/PLAT/NRP1/CCN4/SLIT2/POSTN/NOX4	9
BP	GO:0052548	regulation of endopeptidase activity	22/404	425/18670	0.000157161	0.00214044	0.00164507	A2M/SERPING1/SERPINH1/COL6A3/CST1/CST2/CCN2/F2R/HIP1/ANOS1/SERPINE1/SERPINF1/SFRP2/SPOCK1/THBS1/TIMP1/TIMP2/TIMP3/RECK/DLC1/LEF1/LXN	22
BP	GO:0021952	central nervous system projection neuron axonogenesis	5/404	25/18670	0.000172015	0.00232539	0.00178721	CDH11/GLI2/SCN1B/SLIT2/ZEB2	5
BP	GO:0048103	somatic stem cell division	5/404	25/18670	0.000172015	0.00232539	0.00178721	FGFR1/TGFB2/NUMBL/LEF1/LBH	5
BP	GO:1905521	regulation of macrophage migration	6/404	39/18670	0.000176311	0.00237467	0.00182509	C5AR1/MMP14/CD200/RARRES2/THBS1/EMILIN1	6
BP	GO:0048738	cardiac muscle tissue development	15/404	233/18670	0.000177969	0.00238819	0.00183548	ACVR1/COL11A1/FGFR1/FOXC2/GLI1/MYH10/PDGFRB/RGS4/TGFB2/WNT2/TENM4/GREM1/NOX4/DLL4/HEG1	15
BP	GO:0030207	chondroitin sulfate catabolic process	4/404	14/18670	0.00018205	0.00242511	0.00186386	ARSB/BGN/VCAN/DCN	4
BP	GO:1905049	negative regulation of metallopeptidase activity	4/404	14/18670	0.00018205	0.00242511	0.00186386	TIMP1/TIMP2/TIMP3/RECK	4
BP	GO:0010721	negative regulation of cell development	19/404	344/18670	0.000193459	0.00256338	0.00197013	COL3A1/CRMP1/DPYSL3/S1PR3/FBLN1/FBN1/ID4/NOTCH3/PMP22/PTHLH/RGS4/SPOCK1/NR2F1/THY1/VIM/NRP1/SLIT2/POSTN/DENND5A	19
BP	GO:0021915	neural tube development	12/404	160/18670	0.000193834	0.00256338	0.00197013	GLI2/PKD2/SFRP2/TGFB2/TWIST1/FZD1/DCHS1/CHRD/ZEB2/DLC1/DACT1/CTHRC1	12
BP	GO:0001701	in utero embryonic development	20/404	373/18670	0.000195878	0.00258106	0.00198372	ACVR1/ACVRL1/APBA2/EDNRA/FGFR1/GLI2/MYH10/PKD2/TGFB3/TIE1/TWIST1/WNT2/SH3PXD2A/VASH1/CHST11/LEF1/PCDH12/HEG1/HOPX/CMTM3	20
BP	GO:0070371	ERK1 and ERK2 cascade	18/404	317/18670	0.000202302	0.00265612	0.0020414	C5AR1/CCN2/F2R/FBLN1/FLT1/FLT4/FN1/GNAI2/OXTR/PDGFRB/TIMP3/NRP1/GPNMB/EMILIN1/NOX4/PDGFC/ACKR3/ALKAL1	18
BP	GO:0034330	cell junction organization	17/404	290/18670	0.000207947	0.00270792	0.00208121	ACVRL1/BMP6/CDH11/COL16A1/F2R/FN1/LAMC1/MMP14/SNAI2/TGFB2/TGFB3/THBS1/THY1/NRP1/NUMBL/DLC1/HEG1	17
BP	GO:0032967	positive regulation of collagen biosynthetic process	5/404	26/18670	0.000209215	0.00270792	0.00208121	CCN2/F2R/PDGFRB/TGFB3/VIM	5
BP	GO:0071711	basement membrane organization	5/404	26/18670	0.000209215	0.00270792	0.00208121	COL4A1/MMP11/PXDN/NID2/PHLDB1	5
BP	GO:1905048	regulation of metallopeptidase activity	5/404	26/18670	0.000209215	0.00270792	0.00208121	TIMP1/TIMP2/TIMP3/RECK/ANTXR1	5
BP	GO:0001707	mesoderm formation	8/404	75/18670	0.000213406	0.00274272	0.00210796	ACVR1/BMPR2/FGFR1/FOXC2/INHBA/SFRP2/CHRD/LEF1	8
BP	GO:0003281	ventricular septum development	8/404	75/18670	0.000213406	0.00274272	0.00210796	ACVR1/BMPR2/LTBP1/TGFB2/FZD1/SLIT2/HEYL/HEG1	8
BP	GO:0001755	neural crest cell migration	7/404	57/18670	0.000219502	0.00281117	0.00216056	ACVR1/ANXA6/FN1/TWIST1/NRP2/NRP1/ZEB2	7
BP	GO:0060411	cardiac septum morphogenesis	8/404	76/18670	0.00023408	0.00298739	0.002296	ACVR1/BMPR2/TGFB2/FZD1/NRP2/NRP1/SLIT2/HEYL	8
BP	GO:0007568	aging	18/404	321/18670	0.000235842	0.00299938	0.00230522	SERPING1/COL4A2/COMP/CCN2/DCN/IGFBP5/SERPINE1/PDGFRB/SERPINF1/PRELP/TGFB3/TIMP1/TIMP2/TWIST1/NUAK1/AKT3/VASH1/NOX4	18
BP	GO:0050651	dermatan sulfate proteoglycan biosynthetic process	4/404	15/18670	0.000244023	0.00309265	0.00237691	BGN/VCAN/DCN/CSGALNACT2	4
BP	GO:0010714	positive regulation of collagen metabolic process	5/404	27/18670	0.000252237	0.00314718	0.00241881	CCN2/F2R/PDGFRB/TGFB3/VIM	5
BP	GO:0061437	renal system vasculature development	5/404	27/18670	0.000252237	0.00314718	0.00241881	FOXC2/NOTCH3/PDGFRB/PKD2/NRP1	5
BP	GO:0061440	kidney vasculature development	5/404	27/18670	0.000252237	0.00314718	0.00241881	FOXC2/NOTCH3/PDGFRB/PKD2/NRP1	5
BP	GO:0007044	cell-substrate junction assembly	9/404	97/18670	0.000253721	0.00314718	0.00241881	ACVRL1/COL16A1/FN1/LAMC1/MMP14/THBS1/THY1/NRP1/DLC1	9
BP	GO:0010596	negative regulation of endothelial cell migration	9/404	97/18670	0.000253721	0.00314718	0.00241881	ACVRL1/DCN/SERPINF1/PTPRM/STC1/THBS1/SLIT2/VASH1/DLL4	9
BP	GO:0048511	rhythmic process	17/404	295/18670	0.000254208	0.00314718	0.00241881	AXL/EGR2/ETS1/ID4/INHBA/KCND2/MMP19/OXTR/SERPINE1/PAM/SERPINF1/TGFB2/TGFB3/TWIST1/SLIT2/GPR176/ENOX1	17
BP	GO:0032103	positive regulation of response to external stimulus	18/404	323/18670	0.000254361	0.00314718	0.00241881	BMP6/BMPR2/C5AR1/ETS1/FGFR1/SERPINE1/PDGFRB/PRKD1/PTGER3/RARRES2/THBS1/THBS4/TNFSF4/VEGFC/NRP1/CCN4/SLIT2/SMOC2	18
BP	GO:0048332	mesoderm morphogenesis	8/404	77/18670	0.000256367	0.00316128	0.00242965	ACVR1/BMPR2/FGFR1/FOXC2/INHBA/SFRP2/CHRD/LEF1	8
BP	GO:0030900	forebrain development	20/404	381/18670	0.000258635	0.00317851	0.00244289	ALDH1A3/AXL/COL3A1/ETS1/FGFR1/GLI1/GLI2/ID4/INHBA/MYH10/NOTCH3/OXTR/CHRD/NRP2/NRP1/NUMBL/SLIT2/ZEB2/DLC1/LEF1	20
BP	GO:0001952	regulation of cell-matrix adhesion	10/404	119/18670	0.000263473	0.0032271	0.00248023	ACVRL1/COL16A1/MMP14/DDR2/SERPINE1/THBS1/THY1/NRP1/DLC1/POSTN	10
BP	GO:0010470	regulation of gastrulation	6/404	42/18670	0.000268405	0.00327652	0.00251822	COL5A1/COL5A2/FGFR1/SFRP2/PHLDB1/TENM4	6
BP	GO:0045165	cell fate commitment	16/404	270/18670	0.000281133	0.00342045	0.00262884	ACVR1/FGFR1/FOXC2/GAS1/GLI2/NOTCH3/PRRX1/SFRP2/WNT2/NRP1/PDPN/ZNF521/TENM4/DLL4/LOXL3/SH3PXD2B	16
BP	GO:0048839	inner ear development	13/404	192/18670	0.000291876	0.00353937	0.00272023	ALDH1A3/COL11A1/FGFR1/GLI2/MAF/PDGFRB/PRRX1/SPARC/TGFB2/TGFB3/DCHS1/PLPPR4/CTHRC1	13
BP	GO:0010811	positive regulation of cell-substrate adhesion	10/404	121/18670	0.000301591	0.00359493	0.00276294	COL8A1/COL16A1/ECM2/FBLN2/FN1/THY1/NRP1/EMILIN1/SMOC2/CCDC80	10
BP	GO:0001958	endochondral ossification	5/404	28/18670	0.00030166	0.00359493	0.00276294	BMP6/COL1A1/MMP14/MMP16/TMEM119	5
BP	GO:0036075	replacement ossification	5/404	28/18670	0.00030166	0.00359493	0.00276294	BMP6/COL1A1/MMP14/MMP16/TMEM119	5
BP	GO:0042730	fibrinolysis	5/404	28/18670	0.00030166	0.00359493	0.00276294	SERPING1/FAP/SERPINE1/PLAT/THBS1	5
BP	GO:0051893	regulation of focal adhesion assembly	7/404	60/18670	0.000303316	0.00359493	0.00276294	ACVRL1/COL16A1/MMP14/THBS1/THY1/NRP1/DLC1	7
BP	GO:0090109	regulation of cell-substrate junction assembly	7/404	60/18670	0.000303316	0.00359493	0.00276294	ACVRL1/COL16A1/MMP14/THBS1/THY1/NRP1/DLC1	7
BP	GO:0060041	retina development in camera-type eye	11/404	144/18670	0.000303353	0.00359493	0.00276294	ACVRL1/BMPR2/COL4A1/MYH10/PDGFRB/SERPINF1/PTPRM/TGFB2/THY1/NRP1/DLL4	11
BP	GO:0001953	negative regulation of cell-matrix adhesion	6/404	43/18670	0.000306304	0.00360648	0.00277182	ACVRL1/MMP14/SERPINE1/THBS1/DLC1/POSTN	6
BP	GO:0032924	activin receptor signaling pathway	6/404	43/18670	0.000306304	0.00360648	0.00277182	ACVR1/ACVRL1/BMPR2/INHBA/INHBB/FSTL3	6
BP	GO:0007389	pattern specification process	22/404	446/18670	0.000308035	0.0036152	0.00277852	ACVR1/ACVRL1/BMPR2/EGR2/FGFR1/FOXC2/GLI1/GLI2/PKD2/SFRP2/STC1/WNT2/DCHS1/CHRD/NRP2/NRP1/ZEB2/HEYL/GREM1/LEF1/DLL4/BICC1	22
BP	GO:0070372	regulation of ERK1 and ERK2 cascade	17/404	300/18670	0.000309168	0.00361687	0.0027798	C5AR1/CCN2/F2R/FBLN1/FLT1/FLT4/FN1/GNAI2/PDGFRB/TIMP3/NRP1/GPNMB/EMILIN1/NOX4/PDGFC/ACKR3/ALKAL1	17
BP	GO:0043583	ear development	14/404	219/18670	0.000311763	0.00363558	0.00279418	ALDH1A3/COL11A1/FGFR1/GLI2/MAF/PDGFRB/PRRX1/SPARC/TGFB2/TGFB3/TWIST1/DCHS1/PLPPR4/CTHRC1	14
BP	GO:0050655	dermatan sulfate proteoglycan metabolic process	4/404	16/18670	0.000319829	0.00371776	0.00285734	BGN/VCAN/DCN/CSGALNACT2	4
BP	GO:1900046	regulation of hemostasis	8/404	80/18670	0.00033386	0.00386853	0.00297322	SERPING1/COMP/F2R/FAP/SERPINE1/PLAT/THBS1/PDPN	8
BP	GO:0090303	positive regulation of wound healing	7/404	61/18670	0.000336353	0.00388509	0.00298595	F2R/FOXC2/SERPINE1/THBS1/CCN4/PDPN/SMOC2	7
BP	GO:0010463	mesenchymal cell proliferation	6/404	44/18670	0.000348273	0.00398495	0.00306269	FGF7/FGFR1/PRRX1/WNT2/DCHS1/CHRD	6
BP	GO:0060412	ventricular septum morphogenesis	6/404	44/18670	0.000348273	0.00398495	0.00306269	ACVR1/BMPR2/TGFB2/FZD1/SLIT2/HEYL	6
BP	GO:0071622	regulation of granulocyte chemotaxis	6/404	44/18670	0.000348273	0.00398495	0.00306269	C5AR1/RARRES2/THBS1/THBS4/SLIT2/JAM3	6
BP	GO:0061351	neural precursor cell proliferation	11/404	147/18670	0.000362254	0.00413196	0.00317568	C5AR1/FGFR1/FOXO1/GNAI2/ID4/VEGFC/WNT2/NUMBL/ZEB2/LEF1/DLL4	11
BP	GO:0014066	regulation of phosphatidylinositol 3-kinase signaling	10/404	124/18670	0.000367337	0.00417688	0.00321021	DCN/F2R/FGFR1/FLT1/FLT4/PDGFRB/TGFB2/TWIST1/PDGFC/UNC5B	10
BP	GO:0022604	regulation of cell morphogenesis	23/404	484/18670	0.000383446	0.00434652	0.00334058	BMPR2/FBLN1/FN1/MSN/MYH10/PALM/SDC2/SPARC/THY1/NRP1/SLIT2/ZEB2/PLXNC1/DLC1/PDPN/POSTN/LZTS1/PLXND1/ATP10A/ISLR2/FMNL3/FGD5/PALM2AKAP2	23
BP	GO:0048483	autonomic nervous system development	6/404	45/18670	0.000394612	0.00445437	0.00342347	EDNRA/EGR2/FN1/HLX/NRP2/NRP1	6
BP	GO:0060415	muscle tissue morphogenesis	8/404	82/18670	0.000395402	0.00445437	0.00342347	COL3A1/COL11A1/FOXC2/TGFB2/WNT2/FZD1/DLL4/HEG1	8
BP	GO:0003198	epithelial to mesenchymal transition involved in endocardial cushion formation	4/404	17/18670	0.000411128	0.00460312	0.0035378	ACVR1/SNAI2/TGFB2/HEYL	4
BP	GO:0010715	regulation of extracellular matrix disassembly	4/404	17/18670	0.000411128	0.00460312	0.0035378	ETS1/FAP/DDR2/PDPN	4
BP	GO:0016331	morphogenesis of embryonic epithelium	11/404	150/18670	0.000430482	0.00480508	0.00369302	ALDH1A3/GLI2/SFRP2/TGFB2/TWIST1/VEGFC/WNT2/FZD1/ZEB2/DLC1/CTHRC1	11
BP	GO:0022602	ovulation cycle process	6/404	46/18670	0.000445628	0.0049439	0.00379971	INHBA/MMP19/PAM/TGFB2/TGFB3/SLIT2	6
BP	GO:0071675	regulation of mononuclear cell migration	6/404	46/18670	0.000445628	0.0049439	0.00379971	C5AR1/SERPINE1/RARRES2/THBS1/SLIT2/GREM1	6
BP	GO:0014910	regulation of smooth muscle cell migration	8/404	84/18670	0.000465865	0.00515275	0.00396022	IGFBP5/SERPINE1/PDGFRB/NRP1/CCN4/SLIT2/POSTN/NOX4	8
BP	GO:0002687	positive regulation of leukocyte migration	10/404	128/18670	0.000473192	0.00521797	0.00401035	C5AR1/IL1R1/MMP14/SERPINE1/RARRES2/THBS1/THBS4/THY1/VEGFC/TNFSF18	10
BP	GO:0001890	placenta development	11/404	152/18670	0.000481704	0.00529584	0.0040702	BMPR2/DCN/MC2R/PKD2/HTRA1/PTGIS/STC1/WNT2/VASH1/LEF1/PCDH12	11
BP	GO:0035767	endothelial cell chemotaxis	5/404	31/18670	0.000494466	0.00541982	0.00416549	FGFR1/PRKD1/THBS1/NRP1/SMOC2	5
BP	GO:0014911	positive regulation of smooth muscle cell migration	6/404	47/18670	0.000501643	0.00548203	0.0042133	IGFBP5/PDGFRB/NRP1/CCN4/POSTN/NOX4	6
BP	GO:0050772	positive regulation of axonogenesis	8/404	85/18670	0.000504732	0.00549932	0.00422659	BMPR2/FN1/NRP1/SLIT2/ZEB2/PLXNC1/PLXND1/ISLR2	8
BP	GO:0048863	stem cell differentiation	15/404	257/18670	0.000506785	0.00550526	0.00423115	A2M/ACVR1/ANXA6/EDNRA/FOXC2/FN1/SNAI2/TGFB2/TWIST1/FZD1/NRP2/NRP1/ZEB2/GREM1/LBH	15
BP	GO:0002683	negative regulation of immune system process	22/404	463/18670	0.000511549	0.00554052	0.00425825	A2M/AXL/SERPING1/COL3A1/FBN1/LRRC32/HLX/INHBA/CD200/HTRA1/TGFB2/TGFB3/THBS1/THY1/TNFSF4/SLIT2/LRRC17/FSTL3/GPNMB/EMILIN1/GREM1/LOXL3	22
BP	GO:0003414	chondrocyte morphogenesis involved in endochondral bone morphogenesis	4/404	18/18670	0.000519614	0.00554559	0.00426214	COL6A2/COL6A3/COL12A1/MATN3	4
BP	GO:0003429	growth plate cartilage chondrocyte morphogenesis	4/404	18/18670	0.000519614	0.00554559	0.00426214	COL6A2/COL6A3/COL12A1/MATN3	4
BP	GO:0051895	negative regulation of focal adhesion assembly	4/404	18/18670	0.000519614	0.00554559	0.00426214	ACVRL1/MMP14/THBS1/DLC1	4
BP	GO:0090171	chondrocyte morphogenesis	4/404	18/18670	0.000519614	0.00554559	0.00426214	COL6A2/COL6A3/COL12A1/MATN3	4
BP	GO:0097094	craniofacial suture morphogenesis	4/404	18/18670	0.000519614	0.00554559	0.00426214	MMP14/MMP16/TGFB3/TWIST1	4
BP	GO:0021872	forebrain generation of neurons	7/404	66/18670	0.000547415	0.00582526	0.00447709	FGFR1/INHBA/NRP2/NRP1/NUMBL/SLIT2/LEF1	7
BP	GO:2001236	regulation of extrinsic apoptotic signaling pathway	11/404	155/18670	0.000568033	0.0060271	0.00463222	ACVR1/FGFR1/INHBA/SERPINE1/SFRP2/SNAI2/THBS1/TIMP3/PEA15/NRP1/UNC5B	11
BP	GO:0050900	leukocyte migration	23/404	499/18670	0.000584781	0.00618681	0.00475497	C5AR1/COL1A1/COL1A2/FLT1/FN1/IL1R1/MMP14/CD200/MSN/OLR1/SERPINE1/RARRES2/SDC2/TGFB2/THBS1/THBS4/THY1/VEGFC/TNFSF18/SLIT2/EMILIN1/GREM1/JAM3	23
BP	GO:0045995	regulation of embryonic development	10/404	132/18670	0.00060321	0.00636334	0.00489064	COL5A1/COL5A2/FGFR1/LAMA2/LAMA4/SFRP2/WNT2/FZD1/PHLDB1/TENM4	10
BP	GO:0048644	muscle organ morphogenesis	8/404	88/18670	0.000637354	0.00668489	0.00513778	COL3A1/COL11A1/FOXC2/TGFB2/WNT2/FZD1/DLL4/HEG1	8
BP	GO:1901888	regulation of cell junction assembly	8/404	88/18670	0.000637354	0.00668489	0.00513778	ACVRL1/COL16A1/MMP14/SNAI2/THBS1/THY1/NRP1/DLC1	8
BP	GO:0060973	cell migration involved in heart development	4/404	19/18670	0.000647005	0.00676667	0.00520063	PDGFRB/SNAI2/TWIST1/DCHS1	4
BP	GO:0031346	positive regulation of cell projection organization	19/404	383/18670	0.000728859	0.00760096	0.00584183	ARSB/BMPR2/DPYSL3/FGFR1/FN1/PALM/SERPINF1/PRKD1/SCN1B/TGFB3/FZD1/NRP1/SLIT2/ZEB2/PLXNC1/PLXND1/ISLR2/P3H1/ALKAL1	19
BP	GO:0048048	embryonic eye morphogenesis	5/404	34/18670	0.000767819	0.00798445	0.00613657	ALDH1A3/FBN1/EFEMP1/MFAP2/TWIST1	5
BP	GO:0048260	positive regulation of receptor-mediated endocytosis	6/404	51/18670	0.000782447	0.0080992	0.00622476	DAB2/HIP1/SERPINE1/SFRP4/GREM1/SGIP1	6
BP	GO:0043200	response to amino acid	9/404	113/18670	0.000783292	0.0080992	0.00622476	COL1A1/COL1A2/COL3A1/COL4A1/COL5A2/COL16A1/CCN2/MMP2/PDGFC	9
BP	GO:1905523	positive regulation of macrophage migration	4/404	20/18670	0.000795037	0.00819742	0.00630025	C5AR1/MMP14/RARRES2/THBS1	4
BP	GO:0031960	response to corticosteroid	11/404	162/18670	0.000820653	0.00843769	0.00648492	BMP6/COL1A1/CCN2/FOXO1/IGFBP7/PAM/SERPINF1/SPARC/STC1/SLIT2/FIBIN	11
BP	GO:0002688	regulation of leukocyte chemotaxis	9/404	114/18670	0.000834539	0.0085324	0.00655771	C5AR1/SERPINE1/RARRES2/THBS1/THBS4/VEGFC/SLIT2/GREM1/JAM3	9
BP	GO:0010633	negative regulation of epithelial cell migration	9/404	114/18670	0.000834539	0.0085324	0.00655771	ACVRL1/DCN/SERPINF1/PTPRM/STC1/THBS1/SLIT2/VASH1/DLL4	9
BP	GO:0045927	positive regulation of growth	15/404	270/18670	0.000841914	0.00858376	0.00659718	BMPR2/FGFR1/FOXS1/FN1/GLI1/HLX/MMP14/SFRP2/TGFB2/WNT2/NRP1/RFTN1/LEF1/ISLR2/SH3PXD2B	15
BP	GO:0016485	protein processing	17/404	328/18670	0.000848063	0.00862237	0.00662685	A2M/AEBP1/SERPING1/C1R/C1S/C5AR1/COMP/GAS1/MMP14/MMP16/SERPINE1/PLAT/THBS1/CPZ/ADAMTS2/CORIN/CPXM1	17
BP	GO:0070374	positive regulation of ERK1 and ERK2 cascade	13/404	215/18670	0.000852017	0.0086385	0.00663925	C5AR1/CCN2/F2R/FLT1/FLT4/GNAI2/PDGFRB/NRP1/GPNMB/NOX4/PDGFC/ACKR3/ALKAL1	13
BP	GO:0009100	glycoprotein metabolic process	20/404	419/18670	0.000859149	0.00868668	0.00667628	ARSB/BGN/BMPR2/COL11A1/VCAN/DCN/GFPT2/ST6GALNAC6/CHST11/A4GALT/CSGALNACT2/CHST7/POGLUT2/GAL3ST4/ADAMTS12/ST6GALNAC5/GALNT15/FUT11/CHSY3/GXYLT2	20
BP	GO:0021955	central nervous system neuron axonogenesis	5/404	35/18670	0.000880063	0.00882481	0.00678244	CDH11/GLI2/SCN1B/SLIT2/ZEB2	5
BP	GO:0035909	aorta morphogenesis	5/404	35/18670	0.000880063	0.00882481	0.00678244	ACVRL1/COL3A1/PDGFRB/TGFB2/DLL4	5
BP	GO:0110111	negative regulation of animal organ morphogenesis	5/404	35/18670	0.000880063	0.00882481	0.00678244	BMPR2/FOXC2/TGFB2/GREM1/ASPN	5
BP	GO:0048704	embryonic skeletal system morphogenesis	8/404	93/18670	0.000919772	0.00919772	0.00706904	COL11A1/FOXC2/MMP14/MMP16/PRRX1/TGFB3/TWIST1/CHST11	8
BP	GO:0043687	post-translational protein modification	18/404	361/18670	0.000941291	0.00937203	0.00720302	CALU/VCAN/FBN1/FN1/IGFBP5/IGFBP7/LAMC1/LTBP1/MATN3/MFGE8/SDC2/TIMP1/FSTL3/FSTL1/FBXL7/MXRA8/P3H1/SPSB1	18
BP	GO:0048871	multicellular organismal homeostasis	22/404	485/18670	0.000942339	0.00937203	0.00720302	BMP6/CCN2/CTSK/DIO2/F2R/FOXC2/FOXO1/LAMA4/MFAP2/NDN/OXTR/PTGER3/AKT3/ADAMTS5/ZNF423/WWTR1/NOX4/PDGFC/RCN3/SGIP1/TMEM119/BMP8A	22
BP	GO:0050680	negative regulation of epithelial cell proliferation	11/404	165/18670	0.000954327	0.00946547	0.00727483	ACVRL1/FLT1/SERPINF1/PTPRM/SFRP2/SNAI2/SPARC/TGFB2/THBS1/VASH1/DLL4	11
BP	GO:1905517	macrophage migration	6/404	53/18670	0.000961902	0.0094729	0.00728055	C5AR1/MMP14/CD200/RARRES2/THBS1/EMILIN1	6
BP	GO:0003177	pulmonary valve development	4/404	21/18670	0.000965458	0.0094729	0.00728055	BMPR2/TGFB2/SLIT2/HEYL	4
BP	GO:0030728	ovulation	4/404	21/18670	0.000965458	0.0094729	0.00728055	INHBA/INHBB/MMP19/TNFAIP6	4
BP	GO:1903055	positive regulation of extracellular matrix organization	4/404	21/18670	0.000965458	0.0094729	0.00728055	DDR2/PDPN/EMILIN1/PHLDB1	4
BP	GO:0044272	sulfur compound biosynthetic process	12/404	192/18670	0.00100255	0.00979678	0.00752947	BGN/VCAN/DCN/FMOD/GGT5/LUM/PRELP/CHST1/CHST11/CSGALNACT2/CHST7/CHSY3	12
BP	GO:1902622	regulation of neutrophil migration	5/404	36/18670	0.00100408	0.00979678	0.00752947	C5AR1/IL1R1/THBS4/SLIT2/JAM3	5
BP	GO:0003208	cardiac ventricle morphogenesis	7/404	73/18670	0.00100652	0.00979678	0.00752947	COL11A1/FOXC2/SFRP2/TGFB2/HEYL/DLL4/HEG1	7
BP	GO:0034332	adherens junction organization	10/404	142/18670	0.00106164	0.0102888	0.00790764	ACVRL1/BMP6/CDH11/COL16A1/MMP14/THBS1/THY1/NRP1/NUMBL/DLC1	10
BP	GO:1900047	negative regulation of hemostasis	6/404	54/18670	0.00106271	0.0102888	0.00790764	SERPING1/COMP/FAP/SERPINE1/PLAT/THBS1	6
BP	GO:1903036	positive regulation of response to wounding	7/404	74/18670	0.00109138	0.0105385	0.00809951	F2R/FOXC2/SERPINE1/THBS1/CCN4/PDPN/SMOC2	7
BP	GO:0044344	cellular response to fibroblast growth factor stimulus	10/404	143/18670	0.00111999	0.0107862	0.00828986	COL1A1/CCN2/FGF7/FGFR1/ANOS1/THBS1/POSTN/DLL4/SMOC2/SHISA2	10
BP	GO:0060390	regulation of SMAD protein signal transduction	4/404	22/18670	0.00116002	0.0111423	0.00856356	BMP6/DAB2/TGFB3/WWTR1	4
BP	GO:0045444	fat cell differentiation	13/404	223/18670	0.0011899	0.0113993	0.00876111	EGR2/FOXO1/ID4/INHBB/MMP11/RARRES2/SFRP2/SNAI2/CCN4/WWTR1/MEDAG/CCDC71L/SH3PXD2B	13
BP	GO:0001937	negative regulation of endothelial cell proliferation	7/404	76/18670	0.0012779	0.0122103	0.00938444	ACVRL1/FLT1/PTPRM/SPARC/THBS1/VASH1/DLL4	7
BP	GO:0002042	cell migration involved in sprouting angiogenesis	8/404	98/18670	0.00129465	0.012274	0.00943336	FOXC2/THBS1/NRP1/SLIT2/AKT3/GREM1/SRPX2/DLL4	8
BP	GO:0030038	contractile actin filament bundle assembly	8/404	98/18670	0.00129465	0.012274	0.00943336	CCN2/ELN/ITGB5/TGFB3/NRP1/DLC1/NOX4/SH3PXD2B	8
BP	GO:0043149	stress fiber assembly	8/404	98/18670	0.00129465	0.012274	0.00943336	CCN2/ELN/ITGB5/TGFB3/NRP1/DLC1/NOX4/SH3PXD2B	8
BP	GO:0051346	negative regulation of hydrolase activity	21/404	466/18670	0.00132481	0.0125274	0.00962811	A2M/SERPING1/SERPINH1/COL6A3/CST1/CST2/GNAI2/ANOS1/SERPINE1/SERPINF1/SFRP2/SPOCK1/TGFB2/THBS1/TIMP1/TIMP2/TIMP3/RECK/SLIT2/LEF1/LXN	21
BP	GO:0060055	angiogenesis involved in wound healing	4/404	23/18670	0.00138046	0.0129529	0.00995518	ETS1/FOXC2/SERPINE1/SMOC2	4
BP	GO:1901889	negative regulation of cell junction assembly	4/404	23/18670	0.00138046	0.0129529	0.00995518	ACVRL1/MMP14/THBS1/DLC1	4
BP	GO:2000050	regulation of non-canonical Wnt signaling pathway	4/404	23/18670	0.00138046	0.0129529	0.00995518	DAB2/SFRP2/SFRP4/DACT1	4
BP	GO:0048008	platelet-derived growth factor receptor signaling pathway	6/404	57/18670	0.00141422	0.0132357	0.0101725	HIP1/LOX/PDGFRB/PLAT/NRP1/PDGFC	6
BP	GO:0014065	phosphatidylinositol 3-kinase signaling	10/404	148/18670	0.00145239	0.0133059	0.0102265	DCN/F2R/FGFR1/FLT1/FLT4/PDGFRB/TGFB2/TWIST1/PDGFC/UNC5B	10
BP	GO:0061041	regulation of wound healing	10/404	148/18670	0.00145239	0.0133059	0.0102265	SERPING1/F2R/FAP/FOXC2/SERPINE1/PLAT/THBS1/CCN4/PDPN/SMOC2	10
BP	GO:0030501	positive regulation of bone mineralization	5/404	39/18670	0.00145424	0.0133059	0.0102265	ACVR1/BMP6/BMPR2/TGFB3/TMEM119	5
BP	GO:2000826	regulation of heart morphogenesis	5/404	39/18670	0.00145424	0.0133059	0.0102265	ACVR1/BMPR2/FOXC2/TGFB2/TWIST1	5
BP	GO:0001778	plasma membrane repair	3/404	11/18670	0.00145818	0.0133059	0.0102265	ANXA6/MYH10/SYT11	3
BP	GO:0021561	facial nerve development	3/404	11/18670	0.00145818	0.0133059	0.0102265	EGR2/NRP2/NRP1	3
BP	GO:0021604	cranial nerve structural organization	3/404	11/18670	0.00145818	0.0133059	0.0102265	EGR2/NRP2/NRP1	3
BP	GO:0021610	facial nerve morphogenesis	3/404	11/18670	0.00145818	0.0133059	0.0102265	EGR2/NRP2/NRP1	3
BP	GO:0060856	establishment of blood-brain barrier	3/404	11/18670	0.00145818	0.0133059	0.0102265	RECK/ADGRA2/MXRA8	3
BP	GO:0061314	Notch signaling involved in heart development	3/404	11/18670	0.00145818	0.0133059	0.0102265	SNAI2/HEYL/DLL4	3
BP	GO:0034446	substrate adhesion-dependent cell spreading	8/404	100/18670	0.00147492	0.0134251	0.0103181	AXL/FBLN1/FN1/LAMC1/NRP1/PDPN/POSTN/ANTXR1	8
BP	GO:0021954	central nervous system neuron development	7/404	78/18670	0.00148848	0.0135148	0.010387	CDH11/GLI2/SCN1B/NRP2/NRP1/SLIT2/ZEB2	7
BP	GO:0030326	embryonic limb morphogenesis	9/404	125/18670	0.0016002	0.0144258	0.0110872	FGFR1/GLI2/PRRX1/SFRP2/TGFB2/TWIST1/RECK/CHST11/LEF1	9
BP	GO:0035113	embryonic appendage morphogenesis	9/404	125/18670	0.0016002	0.0144258	0.0110872	FGFR1/GLI2/PRRX1/SFRP2/TGFB2/TWIST1/RECK/CHST11/LEF1	9
BP	GO:0030193	regulation of blood coagulation	7/404	79/18670	0.00160343	0.0144258	0.0110872	SERPING1/F2R/FAP/SERPINE1/PLAT/THBS1/PDPN	7
BP	GO:0071774	response to fibroblast growth factor	10/404	150/18670	0.00160599	0.0144258	0.0110872	COL1A1/CCN2/FGF7/FGFR1/ANOS1/THBS1/POSTN/DLL4/SMOC2/SHISA2	10
BP	GO:0009101	glycoprotein biosynthetic process	17/404	348/18670	0.00160858	0.0144258	0.0110872	BGN/BMPR2/VCAN/DCN/GFPT2/ST6GALNAC6/CHST11/A4GALT/CSGALNACT2/CHST7/POGLUT2/GAL3ST4/ST6GALNAC5/GALNT15/FUT11/CHSY3/GXYLT2	17
BP	GO:0018126	protein hydroxylation	4/404	24/18670	0.00162854	0.0144276	0.0110886	PLOD2/P3H3/P3H1/P4HA3	4
BP	GO:0060343	trabecula formation	4/404	24/18670	0.00162854	0.0144276	0.0110886	COL1A1/MMP2/THBS3/GREM1	4
BP	GO:1902547	regulation of cellular response to vascular endothelial growth factor stimulus	4/404	24/18670	0.00162854	0.0144276	0.0110886	DCN/ADGRA2/SMOC2/ADAMTS12	4
BP	GO:1903010	regulation of bone development	4/404	24/18670	0.00162854	0.0144276	0.0110886	FBN1/LOX/GREM1/TMEM119	4
BP	GO:2001026	regulation of endothelial cell chemotaxis	4/404	24/18670	0.00162854	0.0144276	0.0110886	FGFR1/PRKD1/THBS1/SMOC2	4
BP	GO:0048706	embryonic skeletal system development	9/404	126/18670	0.00169118	0.0149463	0.0114872	COL1A1/COL11A1/FOXC2/MMP14/MMP16/PRRX1/TGFB3/TWIST1/CHST11	9
BP	GO:0003002	regionalization	17/404	351/18670	0.00176152	0.0155303	0.011936	ACVR1/BMPR2/EGR2/FGFR1/FOXC2/GLI1/GLI2/SFRP2/WNT2/CHRD/NRP2/NRP1/ZEB2/HEYL/GREM1/LEF1/DLL4	17
BP	GO:0010955	negative regulation of protein processing	5/404	41/18670	0.00182714	0.0160314	0.0123212	A2M/SERPING1/GAS1/SERPINE1/THBS1	5
BP	GO:1903318	negative regulation of protein maturation	5/404	41/18670	0.00182714	0.0160314	0.0123212	A2M/SERPING1/GAS1/SERPINE1/THBS1	5
BP	GO:0007045	cell-substrate adherens junction assembly	7/404	81/18670	0.00185397	0.0161889	0.0124423	ACVRL1/COL16A1/MMP14/THBS1/THY1/NRP1/DLC1	7
BP	GO:0048041	focal adhesion assembly	7/404	81/18670	0.00185397	0.0161889	0.0124423	ACVRL1/COL16A1/MMP14/THBS1/THY1/NRP1/DLC1	7
BP	GO:2001237	negative regulation of extrinsic apoptotic signaling pathway	8/404	104/18670	0.00189498	0.0164309	0.0126282	ACVR1/SERPINE1/SFRP2/SNAI2/THBS1/PEA15/NRP1/UNC5B	8
BP	GO:0002053	positive regulation of mesenchymal cell proliferation	4/404	25/18670	0.00190597	0.0164309	0.0126282	FGFR1/PRRX1/WNT2/CHRD	4
BP	GO:0009886	post-embryonic animal morphogenesis	3/404	12/18670	0.00191318	0.0164309	0.0126282	FBN1/EFEMP1/MFAP2	3
BP	GO:0030208	dermatan sulfate biosynthetic process	3/404	12/18670	0.00191318	0.0164309	0.0126282	BGN/VCAN/DCN	3
BP	GO:0042340	keratan sulfate catabolic process	3/404	12/18670	0.00191318	0.0164309	0.0126282	FMOD/LUM/PRELP	3
BP	GO:0060391	positive regulation of SMAD protein signal transduction	3/404	12/18670	0.00191318	0.0164309	0.0126282	BMP6/DAB2/TGFB3	3
BP	GO:1902287	semaphorin-plexin signaling pathway involved in axon guidance	3/404	12/18670	0.00191318	0.0164309	0.0126282	NRP1/PLXNC1/PLXND1	3
BP	GO:1905330	regulation of morphogenesis of an epithelium	11/404	180/18670	0.00192103	0.0164595	0.0126502	DAB2/FGF7/FGFR1/SFRP2/SNAI2/WNT2/FZD1/GPC6/DACT1/ADAMTS12/CTHRC1	11
BP	GO:0007009	plasma membrane organization	8/404	105/18670	0.00201345	0.0171708	0.0131968	ANXA6/COL5A1/MYH10/TGFB2/SYT11/A4GALT/PLSCR4/SGIP1	8
BP	GO:0055017	cardiac muscle tissue growth	8/404	105/18670	0.00201345	0.0171708	0.0131968	FGFR1/FOXC2/GLI1/RGS4/TGFB2/WNT2/TENM4/HEG1	8
BP	GO:0010977	negative regulation of neuron projection development	10/404	155/18670	0.00204821	0.0174265	0.0133934	CRMP1/DPYSL3/PMP22/SPOCK1/NR2F1/THY1/VIM/NRP1/SLIT2/DENND5A	10
BP	GO:0071229	cellular response to acid chemical	12/404	209/18670	0.00206132	0.0174972	0.0134478	COL1A1/COL1A2/COL3A1/COL4A1/COL5A2/COL16A1/MMP2/SERPINF1/PKD2/TNFSF4/WNT2/PDGFC	12
BP	GO:0001818	negative regulation of cytokine production	15/404	296/18670	0.00209029	0.017702	0.0136051	AXL/FGFR1/FN1/LRRC32/INHBA/INHBB/CD200/TGFB2/TGFB3/THBS1/TWIST1/TNFSF4/GPNMB/SYT11/LEF1	15
BP	GO:0007585	respiratory gaseous exchange	6/404	62/18670	0.00218879	0.0184933	0.0142133	EDNRA/ELN/FLT4/NDN/CHST11/TSHZ3	6
BP	GO:0030194	positive regulation of blood coagulation	4/404	26/18670	0.00221447	0.0185812	0.0142809	F2R/SERPINE1/THBS1/PDPN	4
BP	GO:0031954	positive regulation of protein autophosphorylation	4/404	26/18670	0.00221447	0.0185812	0.0142809	VEGFC/GPNMB/GREM1/PDGFC	4
BP	GO:1900048	positive regulation of hemostasis	4/404	26/18670	0.00221447	0.0185812	0.0142809	F2R/SERPINE1/THBS1/PDPN	4
BP	GO:0001764	neuron migration	10/404	157/18670	0.0022505	0.0188402	0.0144799	AXL/COL3A1/FGFR1/MYH10/NDN/SPOCK1/TWIST1/NRP2/NRP1/LRP12	10
BP	GO:0010863	positive regulation of phospholipase C activity	5/404	43/18670	0.00226561	0.0189233	0.0145438	C5AR1/EDNRA/FGFR1/FLT1/PDGFRB	5
BP	GO:0050818	regulation of coagulation	7/404	84/18670	0.00228547	0.0190022	0.0146045	SERPING1/F2R/FAP/SERPINE1/PLAT/THBS1/PDPN	7
BP	GO:0050886	endocrine process	7/404	84/18670	0.00228547	0.0190022	0.0146045	BMP6/F2R/FGFR1/INHBA/INHBB/OXTR/CORIN	7
BP	GO:0001886	endothelial cell morphogenesis	3/404	13/18670	0.00244745	0.0201198	0.0154634	STC1/HEG1/COL18A1	3
BP	GO:0019511	peptidyl-proline hydroxylation	3/404	13/18670	0.00244745	0.0201198	0.0154634	P3H3/P3H1/P4HA3	3
BP	GO:0030205	dermatan sulfate metabolic process	3/404	13/18670	0.00244745	0.0201198	0.0154634	BGN/VCAN/DCN	3
BP	GO:0061042	vascular wound healing	3/404	13/18670	0.00244745	0.0201198	0.0154634	FOXC2/SERPINE1/SMOC2	3
BP	GO:0070208	protein heterotrimerization	3/404	13/18670	0.00244745	0.0201198	0.0154634	COL1A1/COL1A2/COL6A2	3
BP	GO:0044060	regulation of endocrine process	5/404	44/18670	0.00251142	0.0205993	0.0158319	BMP6/F2R/FGFR1/INHBA/INHBB	5
BP	GO:0021761	limbic system development	8/404	109/18670	0.00254679	0.0208224	0.0160034	ALDH1A3/ETS1/FGFR1/ID4/NRP2/NRP1/ZEB2/LEF1	8
BP	GO:0003148	outflow tract septum morphogenesis	4/404	27/18670	0.00255573	0.0208224	0.0160034	BMPR2/TGFB2/NRP2/NRP1	4
BP	GO:0050820	positive regulation of coagulation	4/404	27/18670	0.00255573	0.0208224	0.0160034	F2R/SERPINE1/THBS1/PDPN	4
BP	GO:0045600	positive regulation of fat cell differentiation	6/404	64/18670	0.00257483	0.0209313	0.016087	RARRES2/SFRP2/SNAI2/MEDAG/CCDC71L/SH3PXD2B	6
BP	GO:0051604	protein maturation	18/404	397/18670	0.00268059	0.0217426	0.0167106	A2M/AEBP1/SERPING1/C1R/C1S/C5AR1/SERPINH1/COMP/GAS1/MMP14/MMP16/SERPINE1/PLAT/THBS1/CPZ/ADAMTS2/CORIN/CPXM1	18
BP	GO:0007498	mesoderm development	9/404	135/18670	0.00271065	0.0219376	0.0168605	ACVR1/BMPR2/FGFR1/FOXC2/INHBA/SFRP2/TIE1/CHRD/LEF1	9
BP	GO:1900274	regulation of phospholipase C activity	5/404	45/18670	0.00277602	0.022417	0.0172289	C5AR1/EDNRA/FGFR1/FLT1/PDGFRB	5
BP	GO:0051781	positive regulation of cell division	7/404	87/18670	0.00279059	0.0224849	0.0172811	FGF7/TGFB2/TGFB3/THBS4/VEGFC/PDGFC/LBH	7
BP	GO:0008045	motor neuron axon guidance	4/404	28/18670	0.00293141	0.0235157	0.0180734	EGR2/NRP1/SLIT2/NTNG2	4
BP	GO:0018146	keratan sulfate biosynthetic process	4/404	28/18670	0.00293141	0.0235157	0.0180734	FMOD/LUM/PRELP/CHST1	4
BP	GO:0060419	heart growth	8/404	112/18670	0.00301476	0.0241313	0.0185465	FGFR1/FOXC2/GLI1/RGS4/TGFB2/WNT2/TENM4/HEG1	8
BP	GO:0033628	regulation of cell adhesion mediated by integrin	5/404	46/18670	0.00306022	0.0241648	0.0185722	FOXC2/SERPINE1/SFRP2/SNAI2/TGFB2	5
BP	GO:0010935	regulation of macrophage cytokine production	3/404	14/18670	0.00306529	0.0241648	0.0185722	TGFB2/TGFB3/SPON2	3
BP	GO:0035791	platelet-derived growth factor receptor-beta signaling pathway	3/404	14/18670	0.00306529	0.0241648	0.0185722	HIP1/LOX/PDGFRB	3
BP	GO:0051917	regulation of fibrinolysis	3/404	14/18670	0.00306529	0.0241648	0.0185722	FAP/SERPINE1/THBS1	3
BP	GO:1902043	positive regulation of extrinsic apoptotic signaling pathway via death domain receptors	3/404	14/18670	0.00306529	0.0241648	0.0185722	THBS1/TIMP3/PEA15	3
BP	GO:1903054	negative regulation of extracellular matrix organization	3/404	14/18670	0.00306529	0.0241648	0.0185722	FAP/EMILIN1/ANTXR1	3
BP	GO:2001044	regulation of integrin-mediated signaling pathway	3/404	14/18670	0.00306529	0.0241648	0.0185722	PRKD1/TIMP1/LOXL3	3
BP	GO:1901136	carbohydrate derivative catabolic process	11/404	192/18670	0.00317086	0.0249432	0.0191705	ARSB/BGN/VCAN/DCN/FMOD/LUM/PDE1A/PRELP/SDC2/GPC6/ADAMTS12	11
BP	GO:0046620	regulation of organ growth	8/404	113/18670	0.00318478	0.0249988	0.0192132	FGFR1/FOXC2/GLI1/HLX/RGS4/WNT2/LATS2/WWC3	8
BP	GO:0060038	cardiac muscle cell proliferation	6/404	67/18670	0.00324687	0.0254315	0.0195458	FGFR1/FOXC2/GLI1/TGFB2/WNT2/TENM4	6
BP	GO:0007219	Notch signaling pathway	11/404	193/18670	0.00329913	0.0257304	0.0197755	S1PR3/FOXC2/MMP14/NOTCH3/SNAI2/TGFB2/POSTN/ZNF423/PLXND1/HEYL/DLL4	11
BP	GO:1901654	response to ketone	11/404	193/18670	0.00329913	0.0257304	0.0197755	FOXO1/IGFBP7/MSN/OXTR/SERPINF1/TGFB2/TGFB3/THBS1/TNFSF4/SLIT2/FIBIN	11
BP	GO:0070169	positive regulation of biomineral tissue development	5/404	47/18670	0.00336481	0.026116	0.0200718	ACVR1/BMP6/BMPR2/TGFB3/TMEM119	5
BP	GO:0001843	neural tube closure	7/404	90/18670	0.00337719	0.026116	0.0200718	SFRP2/TGFB2/TWIST1/FZD1/ZEB2/DLC1/CTHRC1	7
BP	GO:0034333	adherens junction assembly	7/404	90/18670	0.00337719	0.026116	0.0200718	ACVRL1/COL16A1/MMP14/THBS1/THY1/NRP1/DLC1	7
BP	GO:0071674	mononuclear cell migration	7/404	90/18670	0.00337719	0.026116	0.0200718	C5AR1/FLT1/SERPINE1/RARRES2/THBS1/SLIT2/GREM1	7
BP	GO:0060606	tube closure	7/404	91/18670	0.00359222	0.0277201	0.0213047	SFRP2/TGFB2/TWIST1/FZD1/ZEB2/DLC1/CTHRC1	7
BP	GO:0097191	extrinsic apoptotic signaling pathway	12/404	224/18670	0.00363202	0.0279681	0.0214953	ACVR1/FGFR1/INHBA/SERPINE1/SFRP2/SNAI2/TGFB2/THBS1/TIMP3/PEA15/NRP1/UNC5B	12
BP	GO:0055010	ventricular cardiac muscle tissue morphogenesis	5/404	48/18670	0.00369061	0.0281446	0.021631	COL11A1/FOXC2/TGFB2/DLL4/HEG1	5
BP	GO:0055008	cardiac muscle tissue morphogenesis	6/404	69/18670	0.00376229	0.0281446	0.021631	COL11A1/FOXC2/TGFB2/WNT2/DLL4/HEG1	6
BP	GO:0045665	negative regulation of neuron differentiation	12/404	225/18670	0.00376396	0.0281446	0.021631	CRMP1/DPYSL3/ID4/NOTCH3/PMP22/SPOCK1/NR2F1/THY1/VIM/NRP1/SLIT2/DENND5A	12
BP	GO:0010759	positive regulation of macrophage chemotaxis	3/404	15/18670	0.00377061	0.0281446	0.021631	C5AR1/RARRES2/THBS1	3
BP	GO:0018158	protein oxidation	3/404	15/18670	0.00377061	0.0281446	0.021631	LOX/LOXL1/LOXL3	3
BP	GO:0036445	neuronal stem cell division	3/404	15/18670	0.00377061	0.0281446	0.021631	FGFR1/NUMBL/LEF1	3
BP	GO:0048569	post-embryonic animal organ development	3/404	15/18670	0.00377061	0.0281446	0.021631	FBN1/EFEMP1/MFAP2	3
BP	GO:0055057	neuroblast division	3/404	15/18670	0.00377061	0.0281446	0.021631	FGFR1/NUMBL/LEF1	3
BP	GO:0060841	venous blood vessel development	3/404	15/18670	0.00377061	0.0281446	0.021631	ACVRL1/BMPR2/HEG1	3
BP	GO:0072148	epithelial cell fate commitment	3/404	15/18670	0.00377061	0.0281446	0.021631	ACVR1/NRP1/PDPN	3
BP	GO:0090177	establishment of planar polarity involved in neural tube closure	3/404	15/18670	0.00377061	0.0281446	0.021631	SFRP2/FZD1/CTHRC1	3
BP	GO:1900119	positive regulation of execution phase of apoptosis	3/404	15/18670	0.00377061	0.0281446	0.021631	FAP/PTGIS/DLC1	3
BP	GO:1902548	negative regulation of cellular response to vascular endothelial growth factor stimulus	3/404	15/18670	0.00377061	0.0281446	0.021631	DCN/ADGRA2/ADAMTS12	3
BP	GO:2000095	regulation of Wnt signaling pathway, planar cell polarity pathway	3/404	15/18670	0.00377061	0.0281446	0.021631	DAB2/SFRP2/DACT1	3
BP	GO:2001028	positive regulation of endothelial cell chemotaxis	3/404	15/18670	0.00377061	0.0281446	0.021631	FGFR1/PRKD1/SMOC2	3
BP	GO:0051491	positive regulation of filopodium assembly	4/404	30/18670	0.00379253	0.0281929	0.0216681	DPYSL3/PALM/TGFB3/NRP1	4
BP	GO:0090022	regulation of neutrophil chemotaxis	4/404	30/18670	0.00379253	0.0281929	0.0216681	C5AR1/THBS4/SLIT2/JAM3	4
BP	GO:0048660	regulation of smooth muscle cell proliferation	10/404	169/18670	0.0038264	0.0283869	0.0218172	ELN/GNAI2/IGFBP5/MMP2/NOTCH3/PDE1A/PDGFRB/TGFB3/THBS1/CCN4	10
BP	GO:0048546	digestive tract morphogenesis	5/404	49/18670	0.0040384	0.0298989	0.0229793	GLI1/GLI2/HLX/SFRP2/DACT1	5
BP	GO:0048659	smooth muscle cell proliferation	10/404	171/18670	0.00415804	0.0307224	0.0236121	ELN/GNAI2/IGFBP5/MMP2/NOTCH3/PDE1A/PDGFRB/TGFB3/THBS1/CCN4	10
BP	GO:0043406	positive regulation of MAP kinase activity	13/404	258/18670	0.00423984	0.0312635	0.024028	C5AR1/F2R/FGFR1/FLT1/GADD45B/PDGFRB/TGFB3/THBS1/FZD8/PEA15/ZEB2/NOX4/PDGFC	13
BP	GO:0060976	coronary vasculature development	5/404	50/18670	0.004409	0.0324453	0.0249363	LTBP1/MYH10/PDGFRB/NRP1/PLXND1	5
BP	GO:0001659	temperature homeostasis	10/404	173/18670	0.00451198	0.0330472	0.0253989	DIO2/FOXC2/FOXO1/LAMA4/MFAP2/OXTR/PTGER3/ADAMTS5/ZNF423/PDGFC	10
BP	GO:0003018	vascular process in circulatory system	10/404	173/18670	0.00451198	0.0330472	0.0253989	BMP6/BMPR2/COMP/EDNRA/F2R/FOXC2/GUCY1A1/OXTR/PTPRM/SLIT2	10
BP	GO:0051384	response to glucocorticoid	9/404	146/18670	0.00455838	0.0330472	0.0253989	BMP6/FOXO1/IGFBP7/PAM/SERPINF1/SPARC/STC1/SLIT2/FIBIN	9
BP	GO:0003222	ventricular trabecula myocardium morphogenesis	3/404	16/18670	0.00456694	0.0330472	0.0253989	TGFB2/DLL4/HEG1	3
BP	GO:0010934	macrophage cytokine production	3/404	16/18670	0.00456694	0.0330472	0.0253989	TGFB2/TGFB3/SPON2	3
BP	GO:0045623	negative regulation of T-helper cell differentiation	3/404	16/18670	0.00456694	0.0330472	0.0253989	HLX/TNFSF4/LOXL3	3
BP	GO:0060413	atrial septum morphogenesis	3/404	16/18670	0.00456694	0.0330472	0.0253989	ACVR1/BMPR2/TGFB2	3
BP	GO:0061548	ganglion development	3/404	16/18670	0.00456694	0.0330472	0.0253989	RGS4/NRP2/NRP1	3
BP	GO:0016049	cell growth	20/404	484/18670	0.00457229	0.0330472	0.0253989	ACVRL1/BMPR2/FN1/IGFBP5/IGFBP7/INHBA/MMP14/NDN/RGS4/SFRP2/SPOCK1/TGFB2/NRP2/NRP1/SLIT2/ZEB2/FBLN5/POSTN/LEF1/ISLR2	20
BP	GO:0002698	negative regulation of immune effector process	8/404	120/18670	0.00459294	0.0330655	0.025413	A2M/SERPING1/HLX/HTRA1/TGFB2/TGFB3/TNFSF4/LOXL3	8
BP	GO:0072089	stem cell proliferation	8/404	120/18670	0.00459294	0.0330655	0.025413	FBLN1/FGFR1/ID4/SFRP2/SNAI2/VEGFC/NUMBL/LEF1	8
BP	GO:0045599	negative regulation of fat cell differentiation	5/404	51/18670	0.00480319	0.0343605	0.0264083	FOXO1/ID4/MMP11/CCN4/WWTR1	5
BP	GO:0048146	positive regulation of fibroblast proliferation	5/404	51/18670	0.00480319	0.0343605	0.0264083	FN1/DDR2/PDGFRB/WNT2/PDGFC	5
BP	GO:0051496	positive regulation of stress fiber assembly	5/404	51/18670	0.00480319	0.0343605	0.0264083	CCN2/TGFB3/NRP1/NOX4/SH3PXD2B	5
BP	GO:0061311	cell surface receptor signaling pathway involved in heart development	4/404	32/18670	0.00481048	0.0343605	0.0264083	ACVR1/SNAI2/HEYL/DLL4	4
BP	GO:0035107	appendage morphogenesis	9/404	148/18670	0.00498019	0.0354341	0.0272334	FGFR1/GLI2/PRRX1/SFRP2/TGFB2/TWIST1/RECK/CHST11/LEF1	9
BP	GO:0035108	limb morphogenesis	9/404	148/18670	0.00498019	0.0354341	0.0272334	FGFR1/GLI2/PRRX1/SFRP2/TGFB2/TWIST1/RECK/CHST11/LEF1	9
BP	GO:0014020	primary neural tube formation	7/404	97/18670	0.00510874	0.0362076	0.0278279	SFRP2/TGFB2/TWIST1/FZD1/ZEB2/DLC1/CTHRC1	7
BP	GO:0051591	response to cAMP	7/404	97/18670	0.00510874	0.0362076	0.0278279	COL1A1/IGFBP5/MMP19/PKD2/SPARC/STC1/NOX4	7
BP	GO:2000179	positive regulation of neural precursor cell proliferation	5/404	52/18670	0.00522176	0.0369369	0.0283884	GLI1/GLI2/GNAI2/VEGFC/DLL4	5
BP	GO:0046777	protein autophosphorylation	12/404	235/18670	0.00530769	0.0374721	0.0287997	FGFR1/FLT1/FLT4/DDR2/PDGFRB/PRKD1/THY1/VEGFC/GPNMB/GREM1/PDGFC/MEX3B	12
BP	GO:0010464	regulation of mesenchymal cell proliferation	4/404	33/18670	0.00538204	0.0378506	0.0290906	FGFR1/PRRX1/WNT2/CHRD	4
BP	GO:0042339	keratan sulfate metabolic process	4/404	33/18670	0.00538204	0.0378506	0.0290906	FMOD/LUM/PRELP/CHST1	4
BP	GO:0035567	non-canonical Wnt signaling pathway	9/404	150/18670	0.00543168	0.0378703	0.0291058	DAB2/SFRP2/SFRP4/FZD1/FZD8/GPC6/LEF1/DACT1/CTHRC1	9
BP	GO:0003184	pulmonary valve morphogenesis	3/404	17/18670	0.00545747	0.0378703	0.0291058	TGFB2/SLIT2/HEYL	3
BP	GO:0021783	preganglionic parasympathetic fiber development	3/404	17/18670	0.00545747	0.0378703	0.0291058	EGR2/NRP2/NRP1	3
BP	GO:0042249	establishment of planar polarity of embryonic epithelium	3/404	17/18670	0.00545747	0.0378703	0.0291058	SFRP2/FZD1/CTHRC1	3
BP	GO:0046068	cGMP metabolic process	3/404	17/18670	0.00545747	0.0378703	0.0291058	GUCY1A1/GUCY1B1/PDE1A	3
BP	GO:0048532	anatomical structure arrangement	3/404	17/18670	0.00545747	0.0378703	0.0291058	EGR2/NRP2/NRP1	3
BP	GO:1904948	midbrain dopaminergic neuron differentiation	3/404	17/18670	0.00545747	0.0378703	0.0291058	SFRP2/WNT2/FZD1	3
BP	GO:0030195	negative regulation of blood coagulation	5/404	53/18670	0.0056655	0.0391468	0.0300869	SERPING1/FAP/SERPINE1/PLAT/THBS1	5
BP	GO:0031638	zymogen activation	5/404	53/18670	0.0056655	0.0391468	0.0300869	C1R/MMP14/SERPINE1/PLAT/THBS1	5
BP	GO:0021536	diencephalon development	6/404	75/18670	0.00567361	0.0391468	0.0300869	ETS1/GLI1/GLI2/NRP2/NRP1/ZEB2	6
BP	GO:0030177	positive regulation of Wnt signaling pathway	10/404	179/18670	0.0057178	0.0393031	0.030207	COL1A1/DAB2/SFRP2/SFRP4/RECK/CCN4/ZEB2/ADGRA2/DKK2/DACT1	10
BP	GO:1903034	regulation of response to wounding	10/404	179/18670	0.0057178	0.0393031	0.030207	SERPING1/F2R/FAP/FOXC2/SERPINE1/PLAT/THBS1/CCN4/PDPN/SMOC2	10
BP	GO:0048566	embryonic digestive tract development	4/404	34/18670	0.00599727	0.0411467	0.0316239	GLI2/HLX/RARRES2/TGFB2	4
BP	GO:0035282	segmentation	7/404	100/18670	0.0060266	0.0412703	0.0317189	EGR2/FOXC2/SFRP2/NRP2/NRP1/ZEB2/LEF1	7
BP	GO:0010769	regulation of cell morphogenesis involved in differentiation	14/404	301/18670	0.00615953	0.0419459	0.0322382	BMPR2/FBLN1/FN1/SDC2/THY1/NRP1/SLIT2/ZEB2/PLXNC1/PDPN/POSTN/LZTS1/PLXND1/ISLR2	14
BP	GO:0045807	positive regulation of endocytosis	9/404	153/18670	0.00616755	0.0419459	0.0322382	AXL/DAB2/HIP1/MFGE8/SERPINE1/SFRP4/RAB31/GREM1/SGIP1	9
BP	GO:0051017	actin filament bundle assembly	9/404	153/18670	0.00616755	0.0419459	0.0322382	CCN2/DPYSL3/ELN/ITGB5/TGFB3/NRP1/DLC1/NOX4/SH3PXD2B	9
BP	GO:0048015	phosphatidylinositol-mediated signaling	10/404	181/18670	0.00617122	0.0419459	0.0322382	DCN/F2R/FGFR1/FLT1/FLT4/PDGFRB/TGFB2/TWIST1/PDGFC/UNC5B	10
BP	GO:0048661	positive regulation of smooth muscle cell proliferation	7/404	101/18670	0.00635831	0.0431372	0.0331538	GNAI2/IGFBP5/MMP2/NOTCH3/PDGFRB/THBS1/CCN4	7
BP	GO:0008217	regulation of blood pressure	10/404	182/18670	0.00640819	0.0433723	0.0333344	ACVRL1/BMPR2/COL1A2/EDNRA/F2R/GUCY1A1/OXTR/VEGFC/POSTN/CORIN	10
BP	GO:1990845	adaptive thermogenesis	9/404	154/18670	0.00642916	0.0433723	0.0333344	DIO2/FOXC2/LAMA4/MFAP2/OXTR/ADAMTS5/ZNF423/PDGFC/BMP8A	9
BP	GO:0007221	positive regulation of transcription of Notch receptor target	3/404	18/18670	0.00644504	0.0433723	0.0333344	NOTCH3/PLXND1/HEYL	3
BP	GO:0048339	paraxial mesoderm development	3/404	18/18670	0.00644504	0.0433723	0.0333344	FGFR1/FOXC2/LEF1	3
BP	GO:0034329	cell junction assembly	12/404	241/18670	0.00645237	0.0433723	0.0333344	ACVRL1/CDH11/COL16A1/FN1/LAMC1/MMP14/SNAI2/THBS1/THY1/NRP1/DLC1/HEG1	12
BP	GO:0003229	ventricular cardiac muscle tissue development	5/404	55/18670	0.00663154	0.0444947	0.0341971	COL11A1/FOXC2/TGFB2/DLL4/HEG1	5
BP	GO:0048333	mesodermal cell differentiation	4/404	35/18670	0.00665756	0.0445057	0.0342055	FGFR1/FOXC2/INHBA/SFRP2	4
BP	GO:0098801	regulation of renal system process	4/404	35/18670	0.00665756	0.0445057	0.0342055	F2R/GNAI2/STC1/CORIN	4
BP	GO:1901861	regulation of muscle tissue development	9/404	155/18670	0.00669922	0.0447023	0.0343566	FGFR1/GLI1/IGFBP5/LOX/RGS4/TWIST1/WNT2/GREM1/LEF1	9
BP	GO:0007596	blood coagulation	15/404	336/18670	0.00673951	0.0448891	0.0345002	A2M/AXL/SERPING1/ENTPD1/COL1A1/COL1A2/COL3A1/COMP/F2R/FAP/FBLN1/SERPINE1/PLAT/THBS1/PDPN	15
BP	GO:0008589	regulation of smoothened signaling pathway	6/404	78/18670	0.00685811	0.0455958	0.0350433	EVC/GAS1/GLI1/PRRX1/CHRD/GLIS2	6
BP	GO:0048017	inositol lipid-mediated signaling	10/404	184/18670	0.0069033	0.0457296	0.0351462	DCN/F2R/FGFR1/FLT1/FLT4/PDGFRB/TGFB2/TWIST1/PDGFC/UNC5B	10
BP	GO:0048639	positive regulation of developmental growth	10/404	184/18670	0.0069033	0.0457296	0.0351462	BMPR2/FGFR1/FOXS1/FN1/GLI1/HLX/WNT2/NRP1/ISLR2/SH3PXD2B	10
BP	GO:0043405	regulation of MAP kinase activity	15/404	337/18670	0.00691859	0.0457479	0.0351603	C5AR1/F2R/FGFR1/FLT1/GADD45B/PDGFRB/RGS4/SFRP2/TGFB3/THBS1/FZD8/PEA15/ZEB2/NOX4/PDGFC	15
BP	GO:0030856	regulation of epithelial cell differentiation	9/404	156/18670	0.0069779	0.0460566	0.0353975	ACVRL1/BMP6/CTSK/CTSL/S1PR3/SERPINE1/SFRP4/ZEB2/WWTR1	9
BP	GO:0048259	regulation of receptor-mediated endocytosis	7/404	103/18670	0.00706227	0.0464456	0.0356965	DAB2/HIP1/SERPINE1/SFRP4/SYT11/GREM1/SGIP1	7
BP	GO:1902106	negative regulation of leukocyte differentiation	7/404	103/18670	0.00706227	0.0464456	0.0356965	FBN1/HLX/INHBA/TNFSF4/LRRC17/FSTL3/LOXL3	7
BP	GO:0061572	actin filament bundle organization	9/404	157/18670	0.00726537	0.0476954	0.036657	CCN2/DPYSL3/ELN/ITGB5/TGFB3/NRP1/DLC1/NOX4/SH3PXD2B	9
BP	GO:0030947	regulation of vascular endothelial growth factor receptor signaling pathway	4/404	36/18670	0.00736424	0.0482576	0.0370891	FLT1/VEGFC/EMILIN1/TMEM204	4
BP	GO:0001710	mesodermal cell fate commitment	3/404	19/18670	0.00753217	0.048832	0.0375306	FGFR1/FOXC2/SFRP2	3
BP	GO:0003159	morphogenesis of an endothelium	3/404	19/18670	0.00753217	0.048832	0.0375306	ACVRL1/DLL4/ADAMTS12	3
BP	GO:0036342	post-anal tail morphogenesis	3/404	19/18670	0.00753217	0.048832	0.0375306	SFRP2/DCHS1/CHST11	3
BP	GO:0045063	T-helper 1 cell differentiation	3/404	19/18670	0.00753217	0.048832	0.0375306	HLX/TNFSF4/LEF1	3
BP	GO:0048486	parasympathetic nervous system development	3/404	19/18670	0.00753217	0.048832	0.0375306	EGR2/NRP2/NRP1	3
BP	GO:0061154	endothelial tube morphogenesis	3/404	19/18670	0.00753217	0.048832	0.0375306	ACVRL1/DLL4/ADAMTS12	3
BP	GO:0007599	hemostasis	15/404	341/18670	0.00767347	0.0496599	0.0381669	A2M/AXL/SERPING1/ENTPD1/COL1A1/COL1A2/COL3A1/COMP/F2R/FAP/FBLN1/SERPINE1/PLAT/THBS1/PDPN	15
BP	GO:0018208	peptidyl-proline modification	5/404	57/18670	0.00770741	0.0497032	0.0382002	P3H3/FKBP9/FKBP7/P3H1/P4HA3	5
BP	GO:0050819	negative regulation of coagulation	5/404	57/18670	0.00770741	0.0497032	0.0382002	SERPING1/FAP/SERPINE1/PLAT/THBS1	5
BP	GO:0001841	neural tube formation	7/404	105/18670	0.00782244	0.0503561	0.0387019	SFRP2/TGFB2/TWIST1/FZD1/ZEB2/DLC1/CTHRC1	7
BP	GO:0050817	coagulation	15/404	342/18670	0.00787211	0.0505866	0.0388791	A2M/AXL/SERPING1/ENTPD1/COL1A1/COL1A2/COL3A1/COMP/F2R/FAP/FBLN1/SERPINE1/PLAT/THBS1/PDPN	15
BP	GO:0031345	negative regulation of cell projection organization	10/404	188/18670	0.00798207	0.0512031	0.0393529	CRMP1/DPYSL3/PMP22/SPOCK1/NR2F1/THY1/VIM/NRP1/SLIT2/DENND5A	10
BP	GO:0034405	response to fluid shear stress	4/404	37/18670	0.00811862	0.0517155	0.0397467	ETS1/PDGFRB/PKD2/TGFB3	4
BP	GO:0048846	axon extension involved in axon guidance	4/404	37/18670	0.00811862	0.0517155	0.0397467	BMPR2/NRP2/NRP1/SLIT2	4
BP	GO:0090050	positive regulation of cell migration involved in sprouting angiogenesis	4/404	37/18670	0.00811862	0.0517155	0.0397467	FOXC2/NRP1/AKT3/SRPX2	4
BP	GO:1902284	neuron projection extension involved in neuron projection guidance	4/404	37/18670	0.00811862	0.0517155	0.0397467	BMPR2/NRP2/NRP1/SLIT2	4
BP	GO:0014855	striated muscle cell proliferation	6/404	81/18670	0.00821218	0.0521295	0.0400649	FGFR1/FOXC2/GLI1/TGFB2/WNT2/TENM4	6
BP	GO:0110110	positive regulation of animal organ morphogenesis	6/404	81/18670	0.00821218	0.0521295	0.0400649	ACVR1/FGF7/FGFR1/TGFB2/TWIST1/WNT2	6
BP	GO:0051058	negative regulation of small GTPase mediated signal transduction	5/404	58/18670	0.00828838	0.0524308	0.0402965	TGFB2/TIMP2/SLIT2/DLC1/HEG1	5
BP	GO:1902041	regulation of extrinsic apoptotic signaling pathway via death domain receptors	5/404	58/18670	0.00828838	0.0524308	0.0402965	SERPINE1/SFRP2/THBS1/TIMP3/PEA15	5
BP	GO:0090049	regulation of cell migration involved in sprouting angiogenesis	6/404	82/18670	0.0087034	0.0545067	0.041892	FOXC2/THBS1/NRP1/AKT3/SRPX2/DLL4	6
BP	GO:0001502	cartilage condensation	3/404	20/18670	0.00872108	0.0545067	0.041892	COL11A1/CCN2/MGP	3
BP	GO:0030903	notochord development	3/404	20/18670	0.00872108	0.0545067	0.041892	COL5A2/GLI1/GLI2	3
BP	GO:0033630	positive regulation of cell adhesion mediated by integrin	3/404	20/18670	0.00872108	0.0545067	0.041892	FOXC2/SFRP2/TGFB2	3
BP	GO:0043371	negative regulation of CD4-positive, alpha-beta T cell differentiation	3/404	20/18670	0.00872108	0.0545067	0.041892	HLX/TNFSF4/LOXL3	3
BP	GO:0043931	ossification involved in bone maturation	3/404	20/18670	0.00872108	0.0545067	0.041892	THBS3/DCHS1/GREM1	3
BP	GO:0071636	positive regulation of transforming growth factor beta production	3/404	20/18670	0.00872108	0.0545067	0.041892	LUM/CD200/THBS1	3
BP	GO:0021537	telencephalon development	12/404	251/18670	0.00878522	0.0548138	0.042128	ALDH1A3/COL3A1/ID4/INHBA/MYH10/OXTR/NRP2/NRP1/NUMBL/SLIT2/ZEB2/LEF1	12
BP	GO:0001885	endothelial cell development	5/404	59/18670	0.008899	0.0550442	0.042305	S1PR3/MSN/STC1/HEG1/COL18A1	5
BP	GO:0010518	positive regulation of phospholipase activity	5/404	59/18670	0.008899	0.0550442	0.042305	C5AR1/EDNRA/FGFR1/FLT1/PDGFRB	5
BP	GO:0046847	filopodium assembly	5/404	59/18670	0.008899	0.0550442	0.042305	DPYSL3/PALM/TGFB3/NRP1/FGD5	5
BP	GO:0035329	hippo signaling	4/404	38/18670	0.00892194	0.0550442	0.042305	DCHS1/WWTR1/LATS2/WWC3	4
BP	GO:1902742	apoptotic process involved in development	4/404	38/18670	0.00892194	0.0550442	0.042305	FOXC2/TGFB2/SLIT2/LEF1	4
BP	GO:1904037	positive regulation of epithelial cell apoptotic process	4/404	38/18670	0.00892194	0.0550442	0.042305	SFRP4/THBS1/CD248/COL18A1	4
BP	GO:0048638	regulation of developmental growth	15/404	347/18670	0.00892771	0.0550442	0.042305	BMPR2/FGFR1/FOXC2/FOXS1/FN1/GLI1/HLX/RGS4/SFRP2/WNT2/NRP1/LATS2/WWC3/ISLR2/SH3PXD2B	15
BP	GO:0051961	negative regulation of nervous system development	14/404	315/18670	0.00901728	0.0555026	0.0426574	COL3A1/CRMP1/DPYSL3/ID4/NOTCH3/PMP22/SPOCK1/NR2F1/THY1/VIM/CHRD/NRP1/SLIT2/DENND5A	14
BP	GO:0032526	response to retinoic acid	7/404	108/18670	0.00907363	0.0557555	0.0428517	BMP6/COL1A1/IGFBP7/PDGFRB/SERPINF1/TIE1/WNT2	7
BP	GO:0018149	peptide cross-linking	5/404	60/18670	0.00954	0.0585227	0.0449785	BGN/COL3A1/DCN/FN1/THBS1	5
BP	GO:0051492	regulation of stress fiber assembly	6/404	84/18670	0.00974837	0.0597006	0.0458838	CCN2/TGFB3/NRP1/DLC1/NOX4/SH3PXD2B	6
BP	GO:0030595	leukocyte chemotaxis	11/404	224/18670	0.00982522	0.0600704	0.046168	C5AR1/FLT1/SERPINE1/RARRES2/TGFB2/THBS1/THBS4/VEGFC/SLIT2/GREM1/JAM3	11
BP	GO:0003283	atrial septum development	3/404	21/18670	0.0100137	0.0608152	0.0467405	ACVR1/BMPR2/TGFB2	3
BP	GO:0031290	retinal ganglion cell axon guidance	3/404	21/18670	0.0100137	0.0608152	0.0467405	PTPRM/NRP1/SLIT2	3
BP	GO:0055093	response to hyperoxia	3/404	21/18670	0.0100137	0.0608152	0.0467405	COL1A1/FOXO1/PDGFRB	3
BP	GO:0098743	cell aggregation	3/404	21/18670	0.0100137	0.0608152	0.0467405	COL11A1/CCN2/MGP	3
BP	GO:0050730	regulation of peptidyl-tyrosine phosphorylation	12/404	256/18670	0.010175	0.0616926	0.0474148	ACVR1/BMP6/FGF7/SFRP2/THBS4/THY1/NRP1/TNFSF18/GREM1/NOX4/PDGFC/ALKAL1	12
BP	GO:0007405	neuroblast proliferation	5/404	61/18670	0.0102121	0.0617119	0.0474296	FGFR1/ID4/VEGFC/NUMBL/LEF1	5
BP	GO:0032233	positive regulation of actin filament bundle assembly	5/404	61/18670	0.0102121	0.0617119	0.0474296	CCN2/TGFB3/NRP1/NOX4/SH3PXD2B	5
BP	GO:0035051	cardiocyte differentiation	9/404	167/18670	0.0106627	0.0640106	0.0491963	ACVR1/MYH10/PDGFRB/RGS4/TGFB2/TWIST1/TENM4/GREM1/NOX4	9
BP	GO:0009187	cyclic nucleotide metabolic process	4/404	40/18670	0.0106801	0.0640106	0.0491963	GUCY1A1/GUCY1B1/PDE1A/PTHLH	4
BP	GO:0009268	response to pH	4/404	40/18670	0.0106801	0.0640106	0.0491963	ARSB/PAM/SERPINF1/GPR68	4
BP	GO:0071526	semaphorin-plexin signaling pathway	4/404	40/18670	0.0106801	0.0640106	0.0491963	NRP2/NRP1/PLXNC1/PLXND1	4
BP	GO:0072583	clathrin-dependent endocytosis	4/404	40/18670	0.0106801	0.0640106	0.0491963	DAB2/HIP1/SYT11/SGIP1	4
BP	GO:0010952	positive regulation of peptidase activity	10/404	197/18670	0.0108816	0.0651113	0.0500423	CCN2/F2R/FBLN1/FN1/HIP1/PCOLCE/SFRP2/DLC1/RCN3/ANTXR1	10
BP	GO:0032835	glomerulus development	5/404	62/18670	0.0109158	0.0652092	0.0501175	FOXC2/NOTCH3/PDGFRB/WWTR1/HEYL	5
BP	GO:0048593	camera-type eye morphogenesis	7/404	112/18670	0.0109623	0.0653796	0.0502485	ALDH1A3/COL8A1/COL8A2/PTPRM/THY1/TWIST1/WNT2	7
BP	GO:0021513	spinal cord dorsal/ventral patterning	3/404	22/18670	0.0114116	0.0678379	0.0521378	GLI2/CHRD/DLL4	3
BP	GO:0021854	hypothalamus development	3/404	22/18670	0.0114116	0.0678379	0.0521378	ETS1/NRP2/NRP1	3
BP	GO:0002690	positive regulation of leukocyte chemotaxis	6/404	87/18670	0.0114789	0.0681271	0.0523601	C5AR1/SERPINE1/RARRES2/THBS1/THBS4/VEGFC	6
BP	GO:0031032	actomyosin structure organization	10/404	199/18670	0.0116225	0.068731	0.0528243	CCN2/ELN/ITGB5/MYH10/PDGFRB/TGFB3/NRP1/DLC1/NOX4/SH3PXD2B	10
BP	GO:0050866	negative regulation of cell activation	10/404	199/18670	0.0116225	0.068731	0.0528243	AXL/LRRC32/HLX/INHBA/CD200/TNFSF4/GPNMB/EMILIN1/LOXL3/CYGB	10
BP	GO:0048286	lung alveolus development	4/404	41/18670	0.0116372	0.068731	0.0528243	BMPR2/FLT4/IGFBP5/TGFB3	4
BP	GO:0097530	granulocyte migration	8/404	141/18670	0.0117416	0.0692355	0.053212	C5AR1/IL1R1/RARRES2/TGFB2/THBS1/THBS4/SLIT2/JAM3	8
BP	GO:2001234	negative regulation of apoptotic signaling pathway	11/404	230/18670	0.01181	0.0695268	0.0534359	ACVR1/GNAI2/SERPINE1/SFRP2/SNAI2/THBS1/PEA15/NRP1/MEIS3/ACKR3/UNC5B	11
BP	GO:0043433	negative regulation of DNA-binding transcription factor activity	9/404	170/18670	0.0118833	0.0698458	0.053681	FOXS1/CD200/PKD2/PTGIS/SFRP4/TWIST1/TNFSF4/HEYL/GLIS2	9
BP	GO:0008543	fibroblast growth factor receptor signaling pathway	7/404	114/18670	0.0120067	0.0704573	0.054151	CCN2/FGF7/FGFR1/ANOS1/THBS1/SMOC2/SHISA2	7
BP	GO:0009791	post-embryonic development	6/404	88/18670	0.0121011	0.0707835	0.0544017	FBN1/EFEMP1/MFAP2/NDN/CHST11/HEG1	6
BP	GO:2000177	regulation of neural precursor cell proliferation	6/404	88/18670	0.0121011	0.0707835	0.0544017	FOXO1/GLI1/GLI2/GNAI2/VEGFC/DLL4	6
BP	GO:0050768	negative regulation of neurogenesis	13/404	295/18670	0.012397	0.0723986	0.0556431	COL3A1/CRMP1/DPYSL3/ID4/NOTCH3/PMP22/SPOCK1/NR2F1/THY1/VIM/NRP1/SLIT2/DENND5A	13
BP	GO:0030879	mammary gland development	8/404	143/18670	0.0127039	0.0734855	0.0564784	GLI2/IGFBP5/OXTR/PAM/TGFB3/WNT2/LEF1/LBH	8
BP	GO:0035296	regulation of tube diameter	8/404	143/18670	0.0127039	0.0734855	0.0564784	BMPR2/COMP/EDNRA/F2R/FOXC2/GUCY1A1/OXTR/PTPRM	8
BP	GO:0050880	regulation of blood vessel size	8/404	143/18670	0.0127039	0.0734855	0.0564784	BMPR2/COMP/EDNRA/F2R/FOXC2/GUCY1A1/OXTR/PTPRM	8
BP	GO:0097746	regulation of blood vessel diameter	8/404	143/18670	0.0127039	0.0734855	0.0564784	BMPR2/COMP/EDNRA/F2R/FOXC2/GUCY1A1/OXTR/PTPRM	8
BP	GO:0106106	cold-induced thermogenesis	8/404	143/18670	0.0127039	0.0734855	0.0564784	DIO2/FOXC2/LAMA4/MFAP2/OXTR/ADAMTS5/ZNF423/PDGFC	8
BP	GO:0120161	regulation of cold-induced thermogenesis	8/404	143/18670	0.0127039	0.0734855	0.0564784	DIO2/FOXC2/LAMA4/MFAP2/OXTR/ADAMTS5/ZNF423/PDGFC	8
BP	GO:0051043	regulation of membrane protein ectodomain proteolysis	3/404	23/18670	0.0129163	0.0743604	0.0571508	TIMP1/TIMP2/TIMP3	3
BP	GO:0070977	bone maturation	3/404	23/18670	0.0129163	0.0743604	0.0571508	THBS3/DCHS1/GREM1	3
BP	GO:1900746	regulation of vascular endothelial growth factor signaling pathway	3/404	23/18670	0.0129163	0.0743604	0.0571508	DCN/ADGRA2/SMOC2	3
BP	GO:0003012	muscle system process	18/404	465/18670	0.0130077	0.0747687	0.0574646	ANXA6/COMP/CCN2/EDNRA/F2R/FOXO1/GUCY1A1/IGFBP5/ITGB5/OXTR/PTGER3/RGS4/SCN1B/STC1/TPM4/VIM/KCNE4/LMCD1	18
BP	GO:0007569	cell aging	7/404	116/18670	0.0131211	0.075302	0.0578745	SERPINE1/PRELP/TWIST1/NUAK1/AKT3/VASH1/NOX4	7
BP	GO:0035150	regulation of tube size	8/404	144/18670	0.0132062	0.0755376	0.0580555	BMPR2/COMP/EDNRA/F2R/FOXC2/GUCY1A1/OXTR/PTPRM	8
BP	GO:0048663	neuron fate commitment	5/404	65/18670	0.0132242	0.0755376	0.0580555	GLI2/NOTCH3/PRRX1/ZNF521/DLL4	5
BP	GO:0072577	endothelial cell apoptotic process	5/404	65/18670	0.0132242	0.0755376	0.0580555	BMPR2/SERPINE1/THBS1/CD248/COL18A1	5
BP	GO:0009953	dorsal/ventral pattern formation	6/404	90/18670	0.0134158	0.0763924	0.0587126	ACVR1/GLI1/GLI2/CHRD/GREM1/DLL4	6
BP	GO:0046849	bone remodeling	6/404	90/18670	0.0134158	0.0763924	0.0587126	CTSK/TGFB3/GREM1/NOX4/CTHRC1/TMEM119	6
BP	GO:0032102	negative regulation of response to external stimulus	15/404	365/18670	0.0136875	0.0777183	0.0597316	SERPING1/ETS1/FAP/CD200/SERPINE1/SERPINF1/PLAT/HTRA1/PTGIS/SNAI2/THBS1/TNFAIP6/NRP1/SLIT2/GREM1	15
BP	GO:0042088	T-helper 1 type immune response	4/404	43/18670	0.0137125	0.0777183	0.0597316	HLX/IL1R1/TNFSF4/LEF1	4
BP	GO:0045773	positive regulation of axon extension	4/404	43/18670	0.0137125	0.0777183	0.0597316	BMPR2/FN1/NRP1/ISLR2	4
BP	GO:0007015	actin filament organization	16/404	400/18670	0.0140522	0.0795202	0.0611164	CCN2/DPYSL3/ELN/HIP1/ITGB5/RGS4/TGFB3/TPM4/GAS7/NRP1/SLIT2/DLC1/PDLIM3/NOX4/KIRREL1/SH3PXD2B	16
BP	GO:0042471	ear morphogenesis	7/404	118/18670	0.014308	0.0808422	0.0621325	ALDH1A3/COL11A1/FGFR1/GLI2/PRRX1/TWIST1/CTHRC1	7
BP	GO:0071902	positive regulation of protein serine/threonine kinase activity	14/404	334/18670	0.014463	0.0814597	0.0626071	C5AR1/F2R/FGFR1/FLT1/GADD45B/PDGFRB/PKD2/TGFB3/THBS1/FZD8/PEA15/ZEB2/NOX4/PDGFC	14
BP	GO:0021511	spinal cord patterning	3/404	24/18670	0.0145288	0.0814597	0.0626071	GLI2/CHRD/DLL4	3
BP	GO:0034505	tooth mineralization	3/404	24/18670	0.0145288	0.0814597	0.0626071	COL1A1/FOXO1/ASPN	3
BP	GO:0044062	regulation of excretion	3/404	24/18670	0.0145288	0.0814597	0.0626071	GNAI2/STC1/CORIN	3
BP	GO:0046639	negative regulation of alpha-beta T cell differentiation	3/404	24/18670	0.0145288	0.0814597	0.0626071	HLX/TNFSF4/LOXL3	3
BP	GO:0051897	positive regulation of protein kinase B signaling	9/404	176/18670	0.0146337	0.0819219	0.0629623	AXL/FGF7/FGFR1/HIP1/IGFBP5/PDGFRB/THBS1/NOX4/MEIS3	9
BP	GO:0051489	regulation of filopodium assembly	4/404	44/18670	0.0148326	0.0829081	0.0637202	DPYSL3/PALM/TGFB3/NRP1	4
BP	GO:0051048	negative regulation of secretion	11/404	238/18670	0.0149155	0.083096	0.0638647	F2R/FN1/LRRC32/GNAI2/INHBA/INHBB/CD200/OXTR/PTGER3/SYT11/BMP8A	11
BP	GO:0030858	positive regulation of epithelial cell differentiation	5/404	67/18670	0.0149336	0.083096	0.0638647	ACVRL1/BMP6/SERPINE1/SFRP4/ZEB2	5
BP	GO:0050708	regulation of protein secretion	18/404	472/18670	0.0149345	0.083096	0.0638647	BMP6/F2R/FN1/LRRC32/INHBB/CD200/MYH10/PAM/TGFB2/TGFB3/TWIST1/TNFSF4/VEGFC/CCN4/POSTN/SYT11/P3H1/BMP8A	18
BP	GO:1901215	negative regulation of neuron death	10/404	208/18670	0.0154373	0.0857628	0.0659143	AXL/C5AR1/F2R/CD200/SERPINF1/TGFB3/FZD1/NRP1/GPNMB/UNC5B	10
BP	GO:2001233	regulation of apoptotic signaling pathway	16/404	406/18670	0.015956	0.0885095	0.0680254	ACVR1/FGFR1/GNAI2/INHBA/INHBB/SERPINE1/SEPTIN4/SFRP2/SNAI2/THBS1/TIMP3/PEA15/NRP1/MEIS3/ACKR3/UNC5B	16
BP	GO:0006790	sulfur compound metabolic process	15/404	372/18670	0.0159976	0.0885269	0.0680387	ARSB/BGN/VCAN/DCN/FMOD/GGT5/LUM/PRELP/CHST1/NOX4/CHST11/CSGALNACT2/CHST7/GAL3ST4/CHSY3	15
BP	GO:0032570	response to progesterone	4/404	45/18670	0.0160088	0.0885269	0.0680387	OXTR/TGFB2/TGFB3/THBS1	4
BP	GO:0098742	cell-cell adhesion via plasma-membrane adhesion molecules	12/404	273/18670	0.0162043	0.0885269	0.0680387	ACVR1/CDH11/PTPRM/TGFB2/DCHS1/TENM4/PCDHGA12/PCDH12/PCDHGB6/HMCN1/NTNG2/SCARF2	12
BP	GO:0048675	axon extension	7/404	121/18670	0.0162292	0.0885269	0.0680387	BMPR2/FN1/NDN/NRP2/NRP1/SLIT2/ISLR2	7
BP	GO:0006688	glycosphingolipid biosynthetic process	3/404	25/18670	0.0162501	0.0885269	0.0680387	ST6GALNAC6/A4GALT/ST6GALNAC5	3
BP	GO:0031069	hair follicle morphogenesis	3/404	25/18670	0.0162501	0.0885269	0.0680387	FGF7/IGFBP5/TGFB2	3
BP	GO:0031639	plasminogen activation	3/404	25/18670	0.0162501	0.0885269	0.0680387	SERPINE1/PLAT/THBS1	3
BP	GO:0051894	positive regulation of focal adhesion assembly	3/404	25/18670	0.0162501	0.0885269	0.0680387	COL16A1/THY1/NRP1	3
BP	GO:0060561	apoptotic process involved in morphogenesis	3/404	25/18670	0.0162501	0.0885269	0.0680387	FOXC2/TGFB2/LEF1	3
BP	GO:0072012	glomerulus vasculature development	3/404	25/18670	0.0162501	0.0885269	0.0680387	FOXC2/NOTCH3/PDGFRB	3
BP	GO:0090025	regulation of monocyte chemotaxis	3/404	25/18670	0.0162501	0.0885269	0.0680387	SERPINE1/SLIT2/GREM1	3
BP	GO:2000353	positive regulation of endothelial cell apoptotic process	3/404	25/18670	0.0162501	0.0885269	0.0680387	THBS1/CD248/COL18A1	3
BP	GO:0009612	response to mechanical stimulus	10/404	210/18670	0.0163986	0.0892025	0.0685579	BMP6/COL1A1/COL3A1/COL11A1/DCN/ETS1/MMP14/PKD2/THBS1/POSTN	10
BP	GO:0050777	negative regulation of immune response	8/404	150/18670	0.0165297	0.0897821	0.0690034	A2M/SERPING1/COL3A1/HLX/TGFB2/TGFB3/TNFSF4/LOXL3	8
BP	GO:0050808	synapse organization	16/404	408/18670	0.0166331	0.0902091	0.0693315	C5AR1/COL4A1/F2R/MYH10/OXTR/PALM/SPARC/THBS2/TUBA1A/FZD1/NRP2/NRP1/PLXND1/SRPX2/SYNDIG1/NTNG2	16
BP	GO:0070613	regulation of protein processing	9/404	180/18670	0.0167114	0.0904996	0.0695548	A2M/SERPING1/C1R/C1S/C5AR1/GAS1/MMP14/SERPINE1/THBS1	9
BP	GO:0110020	regulation of actomyosin structure organization	6/404	95/18670	0.0171329	0.0926444	0.0712032	CCN2/TGFB3/NRP1/DLC1/NOX4/SH3PXD2B	6
BP	GO:0007157	heterophilic cell-cell adhesion via plasma membrane cell adhesion molecules	4/404	46/18670	0.017242	0.0929593	0.0714453	DCHS1/TENM4/HMCN1/SCARF2	4
BP	GO:0060711	labyrinthine layer development	4/404	46/18670	0.017242	0.0929593	0.0714453	WNT2/VASH1/LEF1/PCDH12	4
BP	GO:0071621	granulocyte chemotaxis	7/404	123/18670	0.0176073	0.0947884	0.0728511	C5AR1/RARRES2/TGFB2/THBS1/THBS4/SLIT2/JAM3	7
BP	GO:0016202	regulation of striated muscle tissue development	8/404	152/18670	0.0177608	0.0953573	0.0732883	FGFR1/GLI1/LOX/RGS4/TWIST1/WNT2/GREM1/LEF1	8
BP	GO:0010517	regulation of phospholipase activity	5/404	70/18670	0.0177652	0.0953573	0.0732883	C5AR1/EDNRA/FGFR1/FLT1/PDGFRB	5
BP	GO:1903317	regulation of protein maturation	9/404	182/18670	0.0178276	0.095552	0.073438	A2M/SERPING1/C1R/C1S/C5AR1/GAS1/MMP14/SERPINE1/THBS1	9
BP	GO:1990823	response to leukemia inhibitory factor	6/404	96/18670	0.0179532	0.0956529	0.0735155	PCOLCE/VEGFC/NRP2/MSC/GFPT2/MRAS	6
BP	GO:1990830	cellular response to leukemia inhibitory factor	6/404	96/18670	0.0179532	0.0956529	0.0735155	PCOLCE/VEGFC/NRP2/MSC/GFPT2/MRAS	6
BP	GO:0006817	phosphate ion transport	3/404	26/18670	0.0180809	0.0956529	0.0735155	FGFR1/SFRP4/ANKH	3
BP	GO:0010758	regulation of macrophage chemotaxis	3/404	26/18670	0.0180809	0.0956529	0.0735155	C5AR1/RARRES2/THBS1	3
BP	GO:0045992	negative regulation of embryonic development	3/404	26/18670	0.0180809	0.0956529	0.0735155	COL5A1/COL5A2/SFRP2	3
BP	GO:0060037	pharyngeal system development	3/404	26/18670	0.0180809	0.0956529	0.0735155	ACVR1/BMPR2/TGFB2	3
BP	GO:1900120	regulation of receptor binding	3/404	26/18670	0.0180809	0.0956529	0.0735155	LOX/NRP1/LEF1	3
BP	GO:0001838	embryonic epithelial tube formation	7/404	124/18670	0.0183264	0.0956529	0.0735155	SFRP2/TGFB2/TWIST1/FZD1/ZEB2/DLC1/CTHRC1	7
BP	GO:0050770	regulation of axonogenesis	9/404	183/18670	0.0184057	0.0956529	0.0735155	BMPR2/FN1/THY1/NRP1/SLIT2/ZEB2/PLXNC1/PLXND1/ISLR2	9
BP	GO:0031952	regulation of protein autophosphorylation	4/404	47/18670	0.0185329	0.0956529	0.0735155	VEGFC/GPNMB/GREM1/PDGFC	4
BP	GO:0060986	endocrine hormone secretion	4/404	47/18670	0.0185329	0.0956529	0.0735155	BMP6/FGFR1/INHBA/INHBB	4
BP	GO:0120163	negative regulation of cold-induced thermogenesis	4/404	47/18670	0.0185329	0.0956529	0.0735155	FOXC2/LAMA4/ADAMTS5/ZNF423	4
BP	GO:2001239	regulation of extrinsic apoptotic signaling pathway in absence of ligand	4/404	47/18670	0.0185329	0.0956529	0.0735155	FGFR1/INHBA/SNAI2/UNC5B	4
BP	GO:0003149	membranous septum morphogenesis	2/404	10/18670	0.0187375	0.0956529	0.0735155	TGFB2/FZD1	2
BP	GO:0006930	substrate-dependent cell migration, cell extension	2/404	10/18670	0.0187375	0.0956529	0.0735155	MYH10/NRP1	2
BP	GO:0010749	regulation of nitric oxide mediated signal transduction	2/404	10/18670	0.0187375	0.0956529	0.0735155	GUCY1A1/THBS1	2
BP	GO:0021562	vestibulocochlear nerve development	2/404	10/18670	0.0187375	0.0956529	0.0735155	NRP2/NRP1	2
BP	GO:0021936	regulation of cerebellar granule cell precursor proliferation	2/404	10/18670	0.0187375	0.0956529	0.0735155	GLI1/GLI2	2
BP	GO:0032341	aldosterone metabolic process	2/404	10/18670	0.0187375	0.0956529	0.0735155	BMP6/DKK3	2
BP	GO:0032342	aldosterone biosynthetic process	2/404	10/18670	0.0187375	0.0956529	0.0735155	BMP6/DKK3	2
BP	GO:0032926	negative regulation of activin receptor signaling pathway	2/404	10/18670	0.0187375	0.0956529	0.0735155	ACVR1/FSTL3	2
BP	GO:0033690	positive regulation of osteoblast proliferation	2/404	10/18670	0.0187375	0.0956529	0.0735155	CTHRC1/TMEM119	2
BP	GO:0045625	regulation of T-helper 1 cell differentiation	2/404	10/18670	0.0187375	0.0956529	0.0735155	HLX/TNFSF4	2
BP	GO:0048262	determination of dorsal/ventral asymmetry	2/404	10/18670	0.0187375	0.0956529	0.0735155	ACVR1/GREM1	2
BP	GO:0048340	paraxial mesoderm morphogenesis	2/404	10/18670	0.0187375	0.0956529	0.0735155	FOXC2/LEF1	2
BP	GO:0048570	notochord morphogenesis	2/404	10/18670	0.0187375	0.0956529	0.0735155	GLI1/GLI2	2
BP	GO:0048703	embryonic viscerocranium morphogenesis	2/404	10/18670	0.0187375	0.0956529	0.0735155	FOXC2/CHST11	2
BP	GO:0051918	negative regulation of fibrinolysis	2/404	10/18670	0.0187375	0.0956529	0.0735155	SERPINE1/THBS1	2
BP	GO:0060600	dichotomous subdivision of an epithelial terminal unit	2/404	10/18670	0.0187375	0.0956529	0.0735155	NRP1/PLXND1	2
BP	GO:0061299	retina vasculature morphogenesis in camera-type eye	2/404	10/18670	0.0187375	0.0956529	0.0735155	COL4A1/NRP1	2
BP	GO:0071670	smooth muscle cell chemotaxis	2/404	10/18670	0.0187375	0.0956529	0.0735155	PDGFRB/SLIT2	2
BP	GO:0090030	regulation of steroid hormone biosynthetic process	2/404	10/18670	0.0187375	0.0956529	0.0735155	BMP6/DKK3	2
BP	GO:1904684	negative regulation of metalloendopeptidase activity	2/404	10/18670	0.0187375	0.0956529	0.0735155	TIMP3/RECK	2
BP	GO:2000035	regulation of stem cell division	2/404	10/18670	0.0187375	0.0956529	0.0735155	SFRP2/LBH	2
BP	GO:0032231	regulation of actin filament bundle assembly	6/404	97/18670	0.0188001	0.0958385	0.0736582	CCN2/TGFB3/NRP1/DLC1/NOX4/SH3PXD2B	6
BP	GO:0010770	positive regulation of cell morphogenesis involved in differentiation	8/404	154/18670	0.0190564	0.0970097	0.0745583	BMPR2/FN1/NRP1/SLIT2/ZEB2/PLXNC1/PLXND1/ISLR2	8
BP	GO:0001558	regulation of cell growth	16/404	416/18670	0.0195658	0.0994641	0.0764447	ACVRL1/BMPR2/FN1/IGFBP5/IGFBP7/INHBA/MMP14/RGS4/SFRP2/SPOCK1/TGFB2/NRP1/SLIT2/FBLN5/LEF1/ISLR2	16
BP	GO:0042472	inner ear morphogenesis	6/404	98/18670	0.0196739	0.0998744	0.07676	ALDH1A3/COL11A1/FGFR1/GLI2/PRRX1/CTHRC1	6
CC	GO:0062023	collagen-containing extracellular matrix	91/428	406/19717	2.36073e-66	8.12092e-64	6.9828e-64	A2M/AEBP1/ANXA6/BGN/SERPING1/SERPINH1/COL1A1/COL1A2/COL3A1/COL4A1/COL4A2/COL5A1/COL5A2/COL6A2/COL6A3/COL8A1/COL8A2/COL10A1/COL11A1/COL12A1/COL16A1/COMP/VCAN/CCN2/CTSL/DCN/ECM2/ELN/FBLN1/FBLN2/FBN1/EFEMP1/FMOD/FN1/IGFBP7/LAMA2/LAMA4/LAMC1/LOXL1/LTBP1/LTBP2/LUM/MATN3/MFAP2/MFGE8/MGP/MMP2/SERPINE1/PCOLCE/SERPINF1/PRELP/HTRA1/RARRES2/SDC2/SFRP2/SPARC/TGFB2/TGFB3/TGFBI/THBS1/THBS2/THBS3/THBS4/TIMP1/TI…	91
CC	GO:0005788	endoplasmic reticulum lumen	46/428	309/19717	3.01399e-25	5.18406e-23	4.45753e-23	ARSB/CALU/SERPINH1/COL1A1/COL1A2/COL3A1/COL4A1/COL4A2/COL5A1/COL5A2/COL6A2/COL6A3/COL8A1/COL8A2/COL10A1/COL11A1/COL12A1/COL16A1/VCAN/FBN1/FN1/IGFBP5/IGFBP7/LAMC1/LTBP1/MATN3/DNAJB9/MFGE8/SDC2/THBS1/TIMP1/FSTL3/ADAMTS5/FSTL1/ADAMTS7/CERCAM/FKBP7/MXRA8/PDGFC/RCN3/P3H1/POGLUT2/COL18A1/P4HA3/ARSI/GPX8	46
CC	GO:0044420	extracellular matrix component	20/428	51/19717	1.4511e-20	1.53557e-18	1.32036e-18	COL1A1/COL1A2/COL3A1/COL4A1/COL4A2/COL5A1/COL5A2/COL8A1/COL11A1/COL12A1/ELN/FBLN1/FBN1/LAMC1/LTBP1/LUM/MFAP2/MFAP5/FBLN5/EMILIN1	20
CC	GO:0005604	basement membrane	25/428	95/19717	1.78554e-20	1.53557e-18	1.32036e-18	COL4A1/COL4A2/COL5A1/COL8A1/COL8A2/FBLN1/FBN1/FN1/LAMA2/LAMA4/LAMC1/LOXL1/SERPINF1/SPARC/TGFBI/THBS2/THBS4/TIMP1/TIMP3/NID2/EFEMP2/SMOC2/COL18A1/HMCN1/CCDC80	25
CC	GO:0005581	collagen trimer	22/428	87/19717	9.25344e-18	6.36636e-16	5.47414e-16	COL1A1/COL1A2/COL3A1/COL4A1/COL4A2/COL5A1/COL5A2/COL6A2/COL6A3/COL8A1/COL8A2/COL10A1/COL11A1/COL12A1/COL16A1/DCN/LOX/LUM/MSR1/EMILIN1/COL18A1/CTHRC1	22
CC	GO:0098644	complex of collagen trimers	10/428	19/19717	1.62374e-12	9.30947e-11	8.00477e-11	COL1A1/COL1A2/COL3A1/COL4A1/COL4A2/COL5A1/COL5A2/COL8A1/COL11A1/LUM	10
CC	GO:0005583	fibrillar collagen trimer	7/428	11/19717	6.62243e-10	2.84765e-08	2.44856e-08	COL1A1/COL1A2/COL3A1/COL5A1/COL5A2/COL11A1/LUM	7
CC	GO:0098643	banded collagen fibril	7/428	11/19717	6.62243e-10	2.84765e-08	2.44856e-08	COL1A1/COL1A2/COL3A1/COL5A1/COL5A2/COL11A1/LUM	7
CC	GO:0043202	lysosomal lumen	15/428	95/19717	1.98547e-09	7.58889e-08	6.52533e-08	ARSB/BGN/VCAN/CTSK/CTSL/DCN/FMOD/LUM/PDGFRB/PRELP/SDC2/TCN2/GPC6/EPDR1/PLBD2	15
CC	GO:0031093	platelet alpha granule lumen	11/428	67/19717	1.91165e-07	6.57609e-06	5.65447e-06	A2M/SERPING1/FN1/ISLR/SERPINE1/SPARC/TGFB2/TGFB3/THBS1/TIMP1/VEGFC	11
CC	GO:0031091	platelet alpha granule	12/428	91/19717	6.29558e-07	1.9688e-05	1.69288e-05	A2M/SERPING1/FN1/ISLR/SERPINE1/SPARC/TGFB2/TGFB3/THBS1/THBS2/TIMP1/VEGFC	12
CC	GO:0005775	vacuolar lumen	16/428	172/19717	1.13966e-06	3.26702e-05	2.80916e-05	ARSB/BGN/VCAN/CTSK/CTSL/DCN/FMOD/LUM/PDGFRB/PRELP/SDC2/TCN2/GPC6/VAT1/EPDR1/PLBD2	16
CC	GO:0005925	focal adhesion	24/428	405/19717	9.70391e-06	0.00025678	0.000220793	ANXA6/DAB2/FAP/FLT1/ITGB5/MMP14/MSN/DDR2/PDGFRB/THY1/TSPAN4/TPM4/VIM/FZD1/NRP1/ITGBL1/MRC2/DLC1/TSPAN9/ITGA11/NOX4/ARHGAP31/SCARF2/LAYN	24
CC	GO:0005924	cell-substrate adherens junction	24/428	408/19717	1.09695e-05	0.000269536	0.000231761	ANXA6/DAB2/FAP/FLT1/ITGB5/MMP14/MSN/DDR2/PDGFRB/THY1/TSPAN4/TPM4/VIM/FZD1/NRP1/ITGBL1/MRC2/DLC1/TSPAN9/ITGA11/NOX4/ARHGAP31/SCARF2/LAYN	24
CC	GO:0030055	cell-substrate junction	24/428	412/19717	1.28898e-05	0.000288614	0.000248165	ANXA6/DAB2/FAP/FLT1/ITGB5/MMP14/MSN/DDR2/PDGFRB/THY1/TSPAN4/TPM4/VIM/FZD1/NRP1/ITGBL1/MRC2/DLC1/TSPAN9/ITGA11/NOX4/ARHGAP31/SCARF2/LAYN	24
CC	GO:0005796	Golgi lumen	11/428	102/19717	1.34239e-05	0.000288614	0.000248165	BGN/VCAN/DCN/FMOD/LUM/MMP11/MMP14/MMP16/PRELP/SDC2/GPC6	11
CC	GO:0001527	microfibril	4/428	10/19717	4.14486e-05	0.000838724	0.00072118	FBN1/LTBP1/MFAP2/MFAP5	4
CC	GO:0002116	semaphorin receptor complex	4/428	11/19717	6.40174e-05	0.00122344	0.00105198	NRP2/NRP1/PLXNC1/PLXND1	4
CC	GO:1990909	Wnt signalosome	4/428	12/19717	9.43819e-05	0.00170881	0.00146932	WNT2/FZD1/RECK/ADGRA2	4
CC	GO:0071437	invadopodium	4/428	16/19717	0.000323896	0.00557101	0.00479025	FAP/MSN/PDPN/AFAP1L1	4
CC	GO:0034774	secretory granule lumen	17/428	321/19717	0.00069606	0.0114021	0.00980415	A2M/ARSB/SERPING1/FN1/ISLR/SERPINE1/RARRES2/SPARC/TGFB2/TGFB3/THBS1/TIMP1/TIMP2/TIMP3/VEGFC/VAT1/CRISPLD2	17
CC	GO:0031258	lamellipodium membrane	4/428	22/19717	0.00117433	0.0181303	0.0155894	FAP/PDPN/PLXND1/ANTXR1	4
CC	GO:0060205	cytoplasmic vesicle lumen	17/428	338/19717	0.00122528	0.0181303	0.0155894	A2M/ARSB/SERPING1/FN1/ISLR/SERPINE1/RARRES2/SPARC/TGFB2/TGFB3/THBS1/TIMP1/TIMP2/TIMP3/VEGFC/VAT1/CRISPLD2	17
CC	GO:0031983	vesicle lumen	17/428	339/19717	0.00126491	0.0181303	0.0155894	A2M/ARSB/SERPING1/FN1/ISLR/SERPINE1/RARRES2/SPARC/TGFB2/TGFB3/THBS1/TIMP1/TIMP2/TIMP3/VEGFC/VAT1/CRISPLD2	17
CC	GO:0031253	cell projection membrane	17/428	345/19717	0.00152617	0.021	0.0180569	EVC/FAP/MSN/PALM/PKD2/THY1/DLC1/PDPN/PLXND1/GABARAPL1/LAMP5/MXRA8/KIRREL1/CYBRD1/ANTXR1/EVC2/FGD5	17
CC	GO:0005614	interstitial matrix	3/428	12/19717	0.00193111	0.024847	0.0213648	ECM2/SMOC2/CCDC80	3
CC	GO:0045177	apical part of cell	18/428	384/19717	0.0019502	0.024847	0.0213648	ACVR1/BMPR2/C5AR1/FAP/FN1/MSN/DDR2/OXTR/PDGFRB/PLAT/STC1/THY1/DCHS1/PDPN/LZTS1/VASH1/KCNE4/NOX4	18
CC	GO:0002102	podosome	4/428	30/19717	0.00383742	0.0453669	0.0390088	TPM4/SH3PXD2A/AFAP1L1/SH3PXD2B	4
CC	GO:0045121	membrane raft	15/428	315/19717	0.00388766	0.0453669	0.0390088	BMPR2/SERPINH1/F2R/GNAI2/KCND2/OLR1/PTGIS/THY1/TUBA1A/DLC1/PDPN/RFTN1/KIRREL1/UNC5B/CAVIN1	15
CC	GO:0098857	membrane microdomain	15/428	316/19717	0.00400283	0.0453669	0.0390088	BMPR2/SERPINH1/F2R/GNAI2/KCND2/OLR1/PTGIS/THY1/TUBA1A/DLC1/PDPN/RFTN1/KIRREL1/UNC5B/CAVIN1	15
CC	GO:0031256	leading edge membrane	10/428	170/19717	0.00408829	0.0453669	0.0390088	FAP/PALM/THY1/DLC1/PDPN/PLXND1/GABARAPL1/LAMP5/ANTXR1/FGD5	10
CC	GO:0008305	integrin complex	4/428	31/19717	0.00433154	0.0465641	0.0400383	ITGB5/ITGBL1/EMILIN1/ITGA11	4
CC	GO:0098589	membrane region	15/428	328/19717	0.00561548	0.0585371	0.0503333	BMPR2/SERPINH1/F2R/GNAI2/KCND2/OLR1/PTGIS/THY1/TUBA1A/DLC1/PDPN/RFTN1/KIRREL1/UNC5B/CAVIN1	15
CC	GO:0098636	protein complex involved in cell adhesion	4/428	34/19717	0.00606678	0.0604256	0.0519572	ITGB5/ITGBL1/EMILIN1/ITGA11	4
CC	GO:0031594	neuromuscular junction	6/428	76/19717	0.00614796	0.0604256	0.0519572	F2R/LAMA2/MYH10/SPOCK1/TUBA1A/POSTN	6
CC	GO:0043025	neuronal cell body	20/428	497/19717	0.00633324	0.0604624	0.0519888	ACVRL1/BMPR2/KCND2/MAP1A/CD200/MYH10/NDN/PAM/PDE1A/SERPINF1/SCN1B/SLC2A3/TGFB2/TGFB3/THY1/TIMP2/NRP1/PLXDC1/AZIN2/CYGB	20
CC	GO:0031527	filopodium membrane	3/428	18/19717	0.00650323	0.0604624	0.0519888	PALM/PDPN/ANTXR1	3
CC	GO:0031252	cell leading edge	17/428	403/19717	0.00730436	0.0657014	0.0564935	DPYSL3/FAP/MYH10/PALM/PKD2/PTPRM/THY1/VIM/DLC1/PDPN/PLXND1/GABARAPL1/LAMP5/ARHGAP31/ANTXR1/LAYN/FGD5	17
CC	GO:0043198	dendritic shaft	4/428	36/19717	0.0074487	0.0657014	0.0564935	MAP1A/LZTS1/KIRREL1/SYNDIG1	4
CC	GO:0030027	lamellipodium	10/428	193/19717	0.0097268	0.0836505	0.0719271	DPYSL3/FAP/MYH10/PKD2/PTPRM/PDPN/PLXND1/ARHGAP31/ANTXR1/FGD5	10
CC	GO:0032590	dendrite membrane	4/428	40/19717	0.0108	0.0906148	0.0779154	PALM/THY1/GABARAPL1/LAMP5	4
MF	GO:0005201	extracellular matrix structural constituent	60/393	163/17697	2.06752e-57	1.01515e-54	8.68358e-55	AEBP1/BGN/COL1A1/COL1A2/COL3A1/COL4A1/COL4A2/COL5A1/COL5A2/COL6A2/COL6A3/COL8A1/COL8A2/COL10A1/COL11A1/COL12A1/COL16A1/COMP/VCAN/DCN/ELN/FBLN1/FBLN2/FBN1/EFEMP1/FMOD/FN1/IGFBP7/ANOS1/LAMA2/LAMA4/LAMC1/LTBP1/LTBP2/LUM/MATN3/MFAP2/MFGE8/MGP/PCOLCE/PRELP/SPARC/TGFBI/THBS1/THBS2/THBS3/PXDN/MFAP5/FBLN5/POSTN/EMILIN1/NID2/MXRA5/SRPX2/EFEMP2/ASPN/COL18A1/HMCN1/CTHRC1/PODN	60
MF	GO:0019838	growth factor binding	30/393	137/17697	1.46241e-21	2.95368e-19	2.52657e-19	A2M/ACVR1/ACVRL1/BMPR2/COL1A1/COL1A2/COL3A1/COL4A1/COL5A1/CCN2/FGFR1/FLT1/FLT4/LRRC32/IGFBP5/IGFBP7/IL1R1/LTBP1/LTBP2/PDGFRB/HTRA1/TGFB3/THBS1/PXDN/NRP2/NRP1/CCN4/SRPX2/HTRA3/VASN	30
MF	GO:0005539	glycosaminoglycan binding	37/393	229/17697	1.80469e-21	2.95368e-19	2.52657e-19	ANXA6/BGN/COL5A1/COL11A1/COMP/VCAN/CCN2/DCN/DPYSL3/ECM2/FBN1/FGF7/FGFR1/FN1/ANOS1/LTBP2/PCOLCE/PRELP/THBS1/THBS2/THBS3/THBS4/TNFAIP6/CHRD/NRP2/NRP1/CCN4/SLIT2/GPNMB/POSTN/ADAMTS5/FSTL1/LXN/SMOC2/CRISPLD2/LAYN/CCDC80	37
MF	GO:0005518	collagen binding	22/393	67/17697	2.54289e-20	3.1214e-18	2.67004e-18	AEBP1/SERPINH1/COMP/CTSK/CTSL/DCN/ECM2/FN1/LUM/DDR2/PCOLCE/SPARC/SPOCK1/TGFBI/THBS1/MRC2/NID2/ITGA11/ASPN/P3H1/ANTXR1/PODN	22
MF	GO:0008201	heparin binding	30/393	169/17697	8.33268e-19	8.18269e-17	6.99945e-17	COL5A1/COL11A1/COMP/CCN2/ECM2/FBN1/FGF7/FGFR1/FN1/ANOS1/LTBP2/PCOLCE/PRELP/THBS1/THBS2/THBS3/THBS4/CHRD/NRP2/NRP1/CCN4/SLIT2/GPNMB/POSTN/ADAMTS5/FSTL1/LXN/SMOC2/CRISPLD2/CCDC80	30
MF	GO:0005178	integrin binding	27/393	132/17697	1.055e-18	8.63344e-17	7.38502e-17	COL3A1/COL5A1/COL16A1/COMP/CCN2/ECM2/S1PR3/FAP/FBN1/FN1/ITGB5/MFGE8/MMP14/SFRP2/TGFBI/THBS1/THBS4/THY1/TIMP2/TSPAN4/CCN4/ITGBL1/GPNMB/FBLN5/ADAMTS5/EMILIN1/JAM3	27
MF	GO:1901681	sulfur compound binding	33/393	250/17697	1.5497e-16	9.85254e-15	8.42783e-15	ANXA6/COL5A1/COL11A1/COMP/CCN2/DPYSL3/ECM2/FBN1/FGF7/FGFR1/FN1/ANOS1/LTBP2/PCOLCE/PRELP/THBS1/THBS2/THBS3/THBS4/CHRD/NRP2/NRP1/CCN4/SLIT2/GPNMB/POSTN/ADAMTS5/FSTL1/LXN/SMOC2/GAL3ST4/CRISPLD2/CCDC80	33
MF	GO:0030020	extracellular matrix structural constituent conferring tensile strength	16/393	41/17697	1.6053e-16	9.85254e-15	8.42783e-15	COL1A1/COL1A2/COL3A1/COL4A1/COL4A2/COL5A1/COL5A2/COL6A2/COL6A3/COL8A1/COL8A2/COL10A1/COL11A1/COL12A1/COL16A1/COL18A1	16
MF	GO:0050839	cell adhesion molecule binding	37/393	499/17697	1.44542e-10	7.69986e-09	6.58644e-09	ACVR1/BMPR2/CDH11/COL3A1/COL5A1/COL16A1/COMP/CCN2/ECM2/S1PR3/FAP/FBN1/FN1/ITGB5/MFGE8/MMP14/MSN/NOTCH3/PTPRM/SFRP2/TGFBI/THBS1/THBS4/THY1/TIMP2/TSPAN4/CCN4/ITGBL1/GPNMB/FBLN5/POSTN/ADAMTS5/EMILIN1/TENM4/JAM3/HMCN1/VASN	37
MF	GO:0001968	fibronectin binding	10/393	27/17697	1.5682e-10	7.69986e-09	6.58644e-09	CCN2/CTSK/CTSL/FBLN1/IGFBP5/SFRP2/THBS1/FSTL3/LOXL3/CCDC80	10
MF	GO:0019955	cytokine binding	18/393	128/17697	4.77014e-10	2.12922e-08	1.82133e-08	A2M/ACVR1/ACVRL1/BMPR2/COMP/LRRC32/IL1R1/LTBP1/TGFB3/THBS1/PXDN/CHRD/NRP2/NRP1/PDPN/GREM1/ACKR3/VASN	18
MF	GO:0019199	transmembrane receptor protein kinase activity	14/393	79/17697	1.89091e-09	7.73698e-08	6.61819e-08	ACVR1/ACVRL1/AXL/BMPR2/EFEMP1/FGFR1/FLT1/FLT4/LTBP1/DDR2/PDGFRB/TIE1/NRP2/NRP1	14
MF	GO:0050840	extracellular matrix binding	12/393	57/17697	3.49582e-09	1.32034e-07	1.12942e-07	BGN/COL11A1/DCN/ELN/FBLN2/SPARC/SPOCK1/TGFBI/THBS1/SLIT2/ADAMTS5/CD248	12
MF	GO:0030021	extracellular matrix structural constituent conferring compression resistance	8/393	22/17697	1.34184e-08	4.70602e-07	4.02551e-07	BGN/VCAN/DCN/FMOD/LUM/PRELP/ASPN/PODN	8
MF	GO:0048407	platelet-derived growth factor binding	6/393	11/17697	4.85557e-08	1.49005e-06	1.27459e-06	COL1A1/COL1A2/COL3A1/COL4A1/COL5A1/PDGFRB	6
MF	GO:0097493	structural molecule activity conferring elasticity	6/393	11/17697	4.85557e-08	1.49005e-06	1.27459e-06	ELN/FBLN2/FBN1/LAMC1/FBLN5/EMILIN1	6
MF	GO:0043394	proteoglycan binding	9/393	36/17697	6.63944e-08	1.91763e-06	1.64033e-06	COL5A1/COMP/CTSK/CTSL/FN1/THBS1/CHRD/SLIT2/GPNMB	9
MF	GO:0061134	peptidase regulator activity	20/393	219/17697	1.00149e-07	2.73185e-06	2.33682e-06	A2M/SERPING1/SERPINH1/COL6A3/CST1/CST2/FBLN1/FN1/ANOS1/SERPINE1/PCOLCE/SERPINF1/SFRP2/SPOCK1/TIMP1/TIMP2/TIMP3/RECK/LEF1/LXN	20
MF	GO:0050431	transforming growth factor beta binding	7/393	22/17697	3.22939e-07	8.34542e-06	7.13864e-06	ACVR1/ACVRL1/LRRC32/LTBP1/TGFB3/THBS1/VASN	7
MF	GO:0061135	endopeptidase regulator activity	17/393	182/17697	6.68151e-07	1.64031e-05	1.40312e-05	A2M/SERPING1/SERPINH1/COL6A3/CST1/CST2/ANOS1/SERPINE1/SERPINF1/SFRP2/SPOCK1/TIMP1/TIMP2/TIMP3/RECK/LEF1/LXN	17
MF	GO:0008191	metalloendopeptidase inhibitor activity	6/393	16/17697	7.65812e-07	1.79054e-05	1.53162e-05	SPOCK1/TIMP1/TIMP2/TIMP3/RECK/LXN	6
MF	GO:0002020	protease binding	14/393	128/17697	9.86231e-07	2.1339e-05	1.82533e-05	A2M/COL1A1/COL1A2/COL3A1/COMP/FAP/FN1/IL1R1/SERPINE1/TIMP1/TIMP2/TIMP3/ADAMTS4/SH3PXD2A	14
MF	GO:0004714	transmembrane receptor protein tyrosine kinase activity	10/393	62/17697	9.99586e-07	2.1339e-05	1.82533e-05	AXL/EFEMP1/FGFR1/FLT1/FLT4/DDR2/PDGFRB/TIE1/NRP2/NRP1	10
MF	GO:0004866	endopeptidase inhibitor activity	16/393	175/17697	1.89066e-06	3.86799e-05	3.30866e-05	A2M/SERPING1/SERPINH1/COL6A3/CST1/CST2/ANOS1/SERPINE1/SERPINF1/SPOCK1/TIMP1/TIMP2/TIMP3/RECK/LEF1/LXN	16
MF	GO:0030414	peptidase inhibitor activity	16/393	182/17697	3.16239e-06	6.21093e-05	5.31281e-05	A2M/SERPING1/SERPINH1/COL6A3/CST1/CST2/ANOS1/SERPINE1/SERPINF1/SPOCK1/TIMP1/TIMP2/TIMP3/RECK/LEF1/LXN	16
MF	GO:0008237	metallopeptidase activity	15/393	181/17697	1.31039e-05	0.000247463	0.000211679	AEBP1/FAP/MMP2/MMP11/MMP14/MMP16/MMP19/CPZ/ADAMTS4/ADAMTS2/ADAMTS5/ADAMTS7/VASH1/CPXM1/ADAMTS12	15
MF	GO:0017147	Wnt-protein binding	7/393	37/17697	1.46253e-05	0.000265965	0.000227505	AXL/SFRP2/SFRP4/FZD1/FZD8/RECK/CTHRC1	7
MF	GO:0008083	growth factor activity	14/393	163/17697	1.69642e-05	0.000297479	0.000254462	BMP6/CCN2/EFEMP1/FGF7/INHBA/INHBB/CLEC11A/TGFB2/TGFB3/THBS4/TIMP1/VEGFC/PDGFC/BMP8A	14
MF	GO:0004222	metalloendopeptidase activity	11/393	103/17697	1.80315e-05	0.000305292	0.000261146	FAP/MMP2/MMP11/MMP14/MMP16/MMP19/ADAMTS4/ADAMTS2/ADAMTS5/ADAMTS7/ADAMTS12	11
MF	GO:0005520	insulin-like growth factor binding	6/393	28/17697	2.87442e-05	0.000470446	0.000402418	CCN2/IGFBP5/IGFBP7/HTRA1/CCN4/HTRA3	6
MF	GO:0031418	L-ascorbic acid binding	5/393	20/17697	6.19901e-05	0.000981843	0.000839865	PAM/PLOD2/P3H3/P3H1/P4HA3	5
MF	GO:0048018	receptor ligand activity	25/393	482/17697	8.19653e-05	0.00125765	0.00107579	BMP6/CCN2/FBN1/EFEMP1/FGF7/INHBA/INHBB/PTHLH/CLEC11A/SFRP2/STC1/TGFB2/TGFB3/THBS4/TIMP1/TNFSF4/VEGFC/WNT2/TNFSF18/GPNMB/TAFA5/GREM1/PDGFC/CMTM3/BMP8A	25
MF	GO:0017154	semaphorin receptor activity	4/393	12/17697	0.000102937	0.00153158	0.00131011	NRP2/NRP1/PLXNC1/PLXND1	4
MF	GO:0004867	serine-type endopeptidase inhibitor activity	9/393	94/17697	0.000241477	0.00348721	0.00298295	A2M/SERPING1/SERPINH1/COL6A3/ANOS1/SERPINE1/SERPINF1/SPOCK1/RECK	9
MF	GO:0005024	transforming growth factor beta-activated receptor activity	4/393	15/17697	0.000269234	0.00377697	0.00323081	ACVR1/ACVRL1/BMPR2/LTBP1	4
MF	GO:0046332	SMAD binding	8/393	80/17697	0.00039588	0.00539936	0.0046186	ACVR1/ACVRL1/BMPR2/COL1A2/COL3A1/COL5A2/DAB2/ZEB2	8
MF	GO:0004675	transmembrane receptor protein serine/threonine kinase activity	4/393	17/17697	0.000453199	0.00601407	0.00514442	ACVR1/ACVRL1/BMPR2/LTBP1	4
MF	GO:0004713	protein tyrosine kinase activity	10/393	134/17697	0.000824681	0.0106557	0.00911489	AXL/EFEMP1/FGFR1/FLT1/FLT4/DDR2/PDGFRB/TIE1/NRP2/NRP1	10
MF	GO:0005160	transforming growth factor beta receptor binding	6/393	51/17697	0.000893918	0.0112542	0.00962681	BMP6/INHBA/INHBB/TGFB2/TGFB3/BMP8A	6
MF	GO:0005125	cytokine activity	13/393	220/17697	0.00132251	0.0162338	0.0138863	BMP6/INHBA/INHBB/TGFB2/TGFB3/TIMP1/TNFSF4/WNT2/TNFSF18/TAFA5/GREM1/CMTM3/BMP8A	13
MF	GO:0036122	BMP binding	3/393	11/17697	0.00157044	0.018807	0.0160874	BMPR2/COMP/GREM1	3
MF	GO:0004857	enzyme inhibitor activity	18/393	375/17697	0.00190533	0.0222742	0.0190533	A2M/SERPING1/SERPINH1/COL6A3/CST1/CST2/ANOS1/SERPINE1/SERPINF1/SPOCK1/TIMP1/TIMP2/TIMP3/RECK/SLIT2/FRY/LEF1/LXN	18
MF	GO:0031543	peptidyl-proline dioxygenase activity	3/393	12/17697	0.00205961	0.0235178	0.0201171	P3H3/P3H1/P4HA3	3
MF	GO:0008235	metalloexopeptidase activity	6/393	62/17697	0.00248792	0.027763	0.0237484	AEBP1/MMP14/MMP16/CPZ/VASH1/CPXM1	6
MF	GO:0038024	cargo receptor activity	7/393	85/17697	0.00282037	0.0307734	0.0263235	DAB2/HIP1/MSR1/LRP12/ACKR3/HHIPL1/LOXL3	7
MF	GO:0048185	activin binding	3/393	14/17697	0.00329713	0.0351136	0.030036	ACVR1/ACVRL1/FSTL3	3
MF	GO:0004175	endopeptidase activity	19/393	427/17697	0.00336118	0.0351136	0.030036	C1R/C1S/CTSK/CTSL/FAP/MMP2/MMP11/MMP14/MMP16/MMP19/PLAT/HTRA1/ADAMTS4/ADAMTS2/CORIN/ADAMTS5/ADAMTS7/ADAMTS12/HTRA3	19
MF	GO:0004181	metallocarboxypeptidase activity	4/393	29/17697	0.00366579	0.0372542	0.0318671	AEBP1/CPZ/VASH1/CPXM1	4
MF	GO:0008238	exopeptidase activity	8/393	113/17697	0.00371783	0.0372542	0.0318671	AEBP1/FAP/GGT5/MMP14/MMP16/CPZ/VASH1/CPXM1	8
MF	GO:0005161	platelet-derived growth factor receptor binding	3/393	15/17697	0.0040541	0.0398113	0.0340545	IL1R1/PDGFRB/PDGFC	3
MF	GO:0016641	oxidoreductase activity, acting on the CH-NH2 group of donors, oxygen as acceptor	3/393	16/17697	0.00490827	0.0472541	0.040421	LOX/LOXL1/LOXL3	3
MF	GO:0048029	monosaccharide binding	6/393	75/17697	0.00641077	0.0605325	0.0517793	PAM/PLOD2/SLC2A3/P3H3/P3H1/P4HA3	6
MF	GO:0030246	carbohydrate binding	13/393	271/17697	0.0077947	0.0721778	0.0617406	VCAN/OLR1/PAM/PLOD2/CLEC11A/SLC2A3/MRC2/P3H3/CD248/P3H1/GALNT15/LAYN/P4HA3	13
MF	GO:0001227	DNA-binding transcription repressor activity, RNA polymerase II-specific	12/393	242/17697	0.00808145	0.0721778	0.0617406	AEBP1/FOXS1/FOXO1/HIC1/PRRX1/SNAI2/NR2F1/MSC/ZEB2/ARID5A/HEYL/BCL6B	12
MF	GO:0070696	transmembrane receptor protein serine/threonine kinase binding	3/393	19/17697	0.00808508	0.0721778	0.0617406	BMP6/INHBA/BMP8A	3
MF	GO:0001786	phosphatidylserine binding	5/393	58/17697	0.00920302	0.0806051	0.0689494	ANXA6/AXL/MFGE8/THBS1/SYT11	5
MF	GO:0016638	oxidoreductase activity, acting on the CH-NH2 group of donors	3/393	20/17697	0.00935741	0.0806051	0.0689494	LOX/LOXL1/LOXL3	3
MF	GO:0016504	peptidase activator activity	4/393	38/17697	0.00974488	0.0821939	0.0703084	FBLN1/FN1/PCOLCE/SFRP2	4
MF	GO:0005507	copper ion binding	5/393	59/17697	0.00987666	0.0821939	0.0703084	LOX/LOXL1/PAM/MOXD1/LOXL3	5
MF	GO:0070851	growth factor receptor binding	8/393	134/17697	0.0101649	0.0831825	0.0711541	EFEMP1/FGF7/HIP1/IL1R1/PDGFRB/VEGFC/GREM1/PDGFC	8
MF	GO:0005540	hyaluronic acid binding	3/393	21/17697	0.0107399	0.0864476	0.073947	VCAN/TNFAIP6/LAYN	3

## Sheet: IGFBP5-GO
ONTOLOGY	ID	Description	GeneRatio	BgRatio	pvalue	p.adjust	qvalue	geneID	Count
BP	GO:0030198	extracellular matrix organization	149/1822	368/18670	3.0255e-56	1.71515e-52	1.1516e-52	A2M/ABL1/AEBP1/AGT/APBB2/BGN/CMA1/COL1A1/COL1A2/COL3A1/COL4A1/COL4A2/COL4A3/COL4A4/COL5A1/COL5A2/COL6A1/COL6A2/COL6A3/COL8A1/COL8A2/COL10A1/COL12A1/COL15A1/COL16A1/COMP/VCAN/CCN2/CTSG/CTSK/CYP1B1/DCN/DPT/ECM2/ELN/ENG/ETS1/FAP/FBLN1/FBLN2/FBN1/FGF2/FOXF1/FOXF2/FOXC2/FMOD/FN1/GAS6/GPM6B/HAS1/HAS2/HSPG2/TNC/ICAM2/CCN1/ITGA1/ITGA4/ITGA5/ITGA7/ITGA9/ITGAM/ITGAV/ITGAX/ITGB1/ITGB2/ITGB3/KDR/LAMA2/LAMA4/…	149
BP	GO:0043062	extracellular structure organization	155/1822	422/18670	7.449e-52	2.11142e-48	1.41766e-48	A2M/ABCA1/ABL1/AEBP1/AGT/AGTR1/APBB2/BGN/CD34/CD36/CMA1/COL1A1/COL1A2/COL3A1/COL4A1/COL4A2/COL4A3/COL4A4/COL5A1/COL5A2/COL6A1/COL6A2/COL6A3/COL8A1/COL8A2/COL10A1/COL12A1/COL15A1/COL16A1/COMP/VCAN/CCN2/CTSG/CTSK/CYP1B1/DCN/DPT/ECM2/ELN/ENG/ETS1/FAP/FBLN1/FBLN2/FBN1/FGF2/FOXF1/FOXF2/FOXC2/FMOD/FN1/GAS6/GPM6B/HAS1/HAS2/HSPG2/TNC/ICAM2/CCN1/ITGA1/ITGA4/ITGA5/ITGA7/ITGA9/ITGAM/ITGAV/ITGAX/ITGB1/ITGB2/…	155
BP	GO:0031589	cell-substrate adhesion	115/1822	354/18670	8.73078e-33	1.64983e-29	1.10774e-29	ABL1/ACTN1/ACVRL1/ANGPT1/APOD/ARHGAP6/AXL/BCL2/BCL6/CD34/CD36/COL1A1/COL3A1/COL8A1/COL16A1/CSF1/CCN2/DAPK3/ECM2/DUSP3/EPHA3/FBLN1/FBLN2/FER/FOXF1/FLNA/FN1/GAS6/GPM6B/HAS2/HSPG2/CCN1/ILK/ITGA1/ITGA4/ITGA5/ITGA7/ITGAV/ITGB1/ITGB2/ITGB3/KDR/LAMB1/LAMB2/LAMC1/LGALS1/LRP1/MMP14/MYOC/NID1/DDR2/SERPINE1/PECAM1/PKD1/PTN/CCL21/SFRP1/SPOCK1/TECTA/TEK/THBS1/THBS3/THY1/UTRN/VCAM1/VCL/VWF/ZYX/FZD4/FZD7/PPFIA2…	115
BP	GO:0001503	ossification	113/1822	398/18670	1.79664e-26	2.3975e-23	1.60975e-23	ACVR1/ADRB2/BCL2/BMP6/BMPR2/CDH11/CCR1/COL1A1/COL1A2/COL5A2/COL6A1/COMP/CSF1/VCAN/CCN2/CTSK/S1PR1/EGR2/FGR/FOXC2/GDF10/GJA1/GLI1/GLI2/GLI3/GPM6B/HGF/TNC/ID4/IGF1/IGFBP3/CCN1/IL6ST/ILK/LOX/LTBP3/MEF2C/MEF2D/MGP/MMP2/MMP14/MMP16/MN1/MYOC/NPR2/ROR2/DDR2/OMD/P2RX7/PBX1/PENK/SRGN/PRKD1/PTCH1/PTHLH/PTH1R/PTN/RORB/CLEC11A/SFRP1/SFRP2/SKI/SLC8A1/SNAI2/SMO/SPARC/STC1/TEK/TGFB1/TGFB2/TGFB3/THBS3/KLF10/CLEC…	113
BP	GO:0061448	connective tissue development	90/1822	273/18670	2.11457e-26	2.3975e-23	1.60975e-23	ACTA2/ACVRL1/ANXA6/NKX3-2/BMP6/BMPR2/CD34/COL1A1/COL5A1/COL6A1/COL6A2/COL6A3/COL12A1/COMP/CSF1/CCN2/CTSK/EVC/EFEMP1/FGF2/FGFR1/FOXC2/FRZB/GLI2/GLI3/GPR4/ID4/CCN1/LOX/LTBP3/LUM/MAF/MATN2/MEF2C/MEF2D/MGP/CCN3/ROR2/PDGFRB/PKD1/PRRX1/PTHLH/PTH1R/RARB/SFRP2/SNAI2/SOX5/STC1/ZEB1/TGFB1/TGFBI/TGFBR1/TGFBR2/THBS3/TIMP1/TRPS1/COL14A1/WNT2B/WNT9A/ZBTB16/KLF7/HYAL2/CCN4/NOG/HAND2/SIX2/ADAMTS7/CHSY1/SPART/SUL…	90
BP	GO:0007160	cell-matrix adhesion	77/1822	225/18670	6.45482e-24	6.09873e-21	4.09485e-21	ABL1/ACTN1/ACVRL1/APOD/ARHGAP6/BCL2/BCL6/CD34/CD36/COL3A1/COL16A1/CSF1/CCN2/DAPK3/ECM2/DUSP3/EPHA3/FN1/GPM6B/ILK/ITGA1/ITGA4/ITGA7/ITGAV/ITGB1/ITGB2/ITGB3/KDR/LRP1/MMP14/MYOC/NID1/DDR2/SERPINE1/PECAM1/PKD1/CCL21/SFRP1/TECTA/TEK/THBS1/THBS3/THY1/UTRN/VCAM1/VCL/ZYX/PPFIA2/ITGA8/NRP1/SGCE/ITGBL1/PPM1F/CORO2B/DLC1/FBLN5/SORBS1/POSTN/LYVE1/FERMT2/EMILIN1/FAM107A/NID2/ITGA11/MACF1/SNED1/DISC1/EPDR1/ADA…	77
BP	GO:0051216	cartilage development	72/1822	209/18670	1.22051e-22	9.88436e-20	6.63662e-20	ACVRL1/ANXA6/NKX3-2/BMP6/BMPR2/COL1A1/COL6A1/COL6A2/COL6A3/COL12A1/COMP/CCN2/CTSK/EVC/EFEMP1/FGF2/FGFR1/FRZB/GLI2/GLI3/CCN1/LTBP3/LUM/MAF/MATN2/MEF2C/MEF2D/MGP/CCN3/ROR2/PKD1/PRRX1/PTHLH/PTH1R/RARB/SFRP2/SNAI2/SOX5/STC1/ZEB1/TGFB1/TGFBI/TGFBR1/TGFBR2/THBS3/TIMP1/TRPS1/COL14A1/WNT2B/WNT9A/ZBTB16/HYAL2/CCN4/NOG/HAND2/SIX2/ADAMTS7/CHSY1/SULF1/CHRDL2/GREM1/CHST11/SCARA3/CYTL1/CSGALNACT1/CREB3L2/COL21…	72
BP	GO:0001667	ameboidal-type cell migration	114/1822	461/18670	2.86992e-21	2.0337e-18	1.36548e-18	ABL1/ACVR1/ACVRL1/AGT/ANGPT1/ANXA6/RHOB/ARSB/ADGRB1/BMPR2/CYP1B1/DCN/EDNRB/ETS1/FAP/FER/FGF1/FGF2/FGF7/FGF10/FGFR1/FOXC2/FLT4/FN1/GATA2/GNA12/HAS1/HAS2/ILK/ISL1/ITGA4/ITGB1/ITGB2/ITGB3/KDR/KIT/MCC/MEF2C/MAP3K3/MEOX2/MYH9/NOS3/CCN3/DDR2/ENPP2/PECAM1/SERPINF1/PRCP/PRKD1/PTN/PTPRM/ROBO1/SLC8A1/SMO/SPARC/STAT5A/STC1/TBXA2R/TEK/NR2F2/TGFB1/TGFB2/TGFBR1/TGFBR2/THBS1/TIMP1/TNS1/TWIST1/VEGFC/SCG2/HYAL2/T…	114
BP	GO:0007204	positive regulation of cytosolic calcium ion concentration	89/1822	319/18670	1.59317e-20	9.07091e-18	6.09044e-18	ABL1/ADCY5/ADCYAP1/ADCYAP1R1/AGT/AGTR1/APLNR/ANK2/ATP1A2/ATP2B4/AVPR1A/BCL2/BDKRB1/C3AR1/C5AR1/CACNA1C/CACNA2D1/CACNB2/CASQ2/CAV1/CD36/CLIC2/CCR1/CCR4/CMKLR1/CNR1/DLG4/DMD/S1PR1/LPAR1/S1PR3/EDNRA/EDNRB/ESR1/F2R/F2RL2/FGF2/FPR3/FYN/GATA2/GJA1/GPR4/GPR17/GPR20/LPAR4/HRC/HTR2A/ITGAV/ITPR1/LRP1/MYO5A/P2RX7/PDE4D/PDGFRA/PIK3CG/PKD1/PKD2/PLN/PRNP/PTGDR/PTGER1/PTGER3/PTGFR/PTGIR/PTH1R/CCL19/CCL21/SLC8A1…	89
BP	GO:0006936	muscle contraction	96/1822	360/18670	1.60009e-20	9.07091e-18	6.09044e-18	ACTA2/ACTC1/ACTG2/ADRB2/AGT/ANK2/ANXA6/ATP1A2/ATP2B4/CACNA1C/CACNA2D1/CACNB2/CALD1/CASQ2/CAV1/CHRM2/CHRNA3/CLIC2/CNN1/COMP/CRYAB/CCN2/DAPK3/DES/DMD/DMPK/DTNA/EDNRA/EDNRB/F2R/FLNA/GJA1/GJA5/GNAO1/GUCY1A1/HRC/HTR2A/HTR7/ITGA1/KCNA5/KCND3/KCNH2/KCNJ8/KCNMA1/KIT/MYH11/MYLK/PPP1R12B/PDE4B/PDE4D/PIK3CG/FXYD1/PLN/PRKG1/PTGER3/RGS2/SCN1B/SCN2B/SCN4B/SCN7A/SGCA/SGCD/SMTN/SLC8A1/STC1/TACR2/TACR1/TBXA2R/TLN…	96
BP	GO:0051480	regulation of cytosolic calcium ion concentration	95/1822	357/18670	2.98325e-20	1.53746e-17	1.03229e-17	ABL1/ADCY5/ADCYAP1/ADCYAP1R1/AGT/AGTR1/APLNR/ANK2/ATP1A2/ATP2B4/AVPR1A/BCL2/BDKRB1/C3AR1/C5AR1/CACNA1C/CACNA2D1/CACNB2/CASQ2/CAV1/CD36/CLIC2/CCR1/CCR4/CMKLR1/CNR1/DLG4/DMD/S1PR1/LPAR1/S1PR3/EDNRA/EDNRB/ESR1/F2R/F2RL2/FGF2/FPR3/FYN/GATA2/GJA1/GPR4/GPR17/GPR20/LPAR4/GRIA1/HRC/HTR2A/ITGAV/ITPR1/KCNA5/KCNK3/LRP1/MYO5A/P2RX7/PDE4D/PDGFRA/PIK3CG/PKD1/PKD2/PLN/PRNP/PTGDR/PTGER1/PTGER3/PTGFR/PTGIR/PTH1R/…	95
BP	GO:0003012	muscle system process	112/1822	465/18670	5.87607e-20	2.77595e-17	1.86385e-17	ACTA2/ACTC1/ACTG2/ADRB2/AGT/ANK2/ANXA6/ATP1A2/ATP2B4/CACNA1C/CACNA2D1/CACNB2/CALD1/CASQ2/CAV1/CHRM2/CHRNA3/CLIC2/CNN1/COMP/CRYAB/CCN2/DAPK3/DES/DMD/DMPK/DTNA/EDNRA/EDNRB/F2R/FOXO1/FLNA/GJA1/GJA5/GNAO1/GSN/GUCY1A1/HRC/HTR2A/HTR7/IGF1/IL6ST/ITGA1/KCNA5/KCND3/KCNH2/KCNJ8/KCNMA1/KIT/MEF2A/MEF2C/MYH11/MYLK/MYOC/PPP1R12B/NOS3/PDE4B/PDE4D/PIK3CG/FXYD1/PLN/PRKG1/PTGER3/RGS2/RGS4/SCN1B/SCN2B/SCN4B/SCN7A/S…	112
BP	GO:0002062	chondrocyte differentiation	50/1822	123/18670	1.11916e-19	4.88038e-17	3.27682e-17	ACVRL1/ANXA6/NKX3-2/BMP6/BMPR2/COL6A1/COL6A2/COL6A3/COL12A1/COMP/CCN2/EFEMP1/FGFR1/GLI2/GLI3/LTBP3/MAF/MATN2/MEF2C/MEF2D/CCN3/PTHLH/PTH1R/RARB/SFRP2/SNAI2/SOX5/TGFB1/TGFBI/TGFBR1/TGFBR2/TRPS1/COL14A1/WNT2B/WNT9A/ZBTB16/CCN4/SIX2/ADAMTS7/CHSY1/SULF1/GREM1/CHST11/SCARA3/CYTL1/CREB3L2/COL21A1/ADAMTS12/RFLNB/GDF6	50
BP	GO:0022604	regulation of cell morphogenesis	114/1822	484/18670	1.74634e-19	6.88966e-17	4.6259e-17	ABL1/RHOB/ADGRB3/BMPR2/FMNL1/CHN1/CHRNA3/CSF1R/DAPK3/DLG4/DPYSL2/LPAR1/EPHA7/FBLN1/FGD1/FGR/FLNA/FN1/FYN/GNA12/HAS2/ILK/ITGA7/ITGB2/KDR/KIT/LRP1/MAP1B/MAP6/MSN/MYH9/MYH10/MYO9A/MYOC/NFATC4/NGF/NGFR/NTRK3/PALM/PRKN/ENPP2/RELN/PTN/PTPRD/PTPRS/RDX/ROBO1/CCL2/CCL11/SDC2/CXCL12/SPARC/CNTN2/THY1/TPM1/TRPC6/ZNF135/CXCR4/FZD4/NRP1/SYNGAP1/SLIT2/NTN1/ULK2/ZEB2/PLXNC1/DLC1/OLFM1/SEMA6C/SEMA6B/CDC42EP3/PDPN…	114
BP	GO:0060485	mesenchyme development	80/1822	278/18670	1.82298e-19	6.88966e-17	4.6259e-17	ACTA2/ACTC1/ACTG2/ACVR1/ACVRL1/ANXA6/BCL2/BMPR2/LDLRAD4/COL1A1/DAB2/EDNRA/EDNRB/ENG/EPHA3/FGF10/FGFR1/FOXF1/FOXF2/FOXC2/FN1/FRZB/HAS2/HGF/ISL1/MEF2C/MEOX1/NOS3/PDGFRB/PKD2/ROBO1/SFRP1/SFRP2/SNAI2/SMO/TBX2/TCF21/TGFB1/TGFB1I1/TGFB2/TGFB3/TGFBR1/TGFBR2/TGFBR3/TWIST1/DCHS1/NRP2/NRP1/NOG/HAND2/ZEB2/SPRY1/CITED2/BASP1/OLFM1/SEMA6C/SEMA6B/PDPN/SIX2/PHLDB1/ZFPM2/HEY2/WWTR1/HEYL/GREM1/LEF1/SEMA5B/BNC2/SE…	80
BP	GO:0051056	regulation of small GTPase mediated signal transduction	90/1822	338/18670	2.87219e-19	1.01348e-16	6.80478e-17	A2M/ABCA1/ABL1/ADCYAP1R1/RHOB/ARHGAP1/ARHGAP6/BCL6/CHN1/COL3A1/CSF1/LPAR1/F2R/F2RL2/FGD1/FGF10/GPR4/GPR17/GPR20/LPAR4/IGF1/ITGB1/ITPKB/MYO9A/MYO9B/MYOC/NGF/NOTCH2/NTRK1/PDGFRB/RELN/PSD/RASGRF2/RDX/ROBO1/ITSN1/TGFB2/TIMP2/NRP1/SYNGAP1/F2RL3/DGKI/CYTH3/SLIT2/ARHGAP29/ARHGEF6/ARHGEF10/RIPOR2/STARD8/ARHGEF17/IQSEC1/ARHGAP25/SPRY1/DLC1/MAPRE2/RASA3/ARHGEF15/PSD3/RHOQ/KANK2/ARHGEF26/CYTH4/CDON/FAM13B/R…	90
BP	GO:0007409	axonogenesis	111/1822	468/18670	3.03919e-19	1.01348e-16	6.80478e-17	ABL1/ADARB1/APBB1/APBB2/ADGRB1/BCL2/BMPR2/CDH11/CHN1/CRMP1/CSF1R/DPYSL2/EGR2/EPHA3/EPHA7/FN1/FYN/GAB1/GAP43/GFRA1/GFRA2/GLI2/GLI3/ILK/ISL1/ITGA4/ITGB1/ANOS1/LAMA2/LAMB2/LRP1/MAP1A/MAP1B/MAP6/MATN2/MYH10/NCAM1/NDN/NGF/NGFR/NPTX1/NTRK1/NTRK3/PIK3CD/RELN/PTCH1/PTPRM/PTPRS/ROBO1/SCN1B/CXCL12/SLIT3/SMO/CNTN2/THY1/UCHL1/VCL/CXCR4/NR4A3/KLF7/UNC5C/NRP2/NRP1/SYNGAP1/DCLK1/NOG/NUMBL/PDLIM7/SLIT2/NRXN3/NRX…	111
BP	GO:0034330	cell junction organization	81/1822	290/18670	7.99966e-19	2.51945e-16	1.69162e-16	ABL1/ACTN1/ACVRL1/ADD1/AGT/ANK2/APOD/ARHGAP6/BCL2/BMP6/DST/CAV1/CDH5/CDH6/CDH11/COL16A1/CSF1R/DAPK3/DUSP3/EPHA3/F2R/FLNA/FLNC/FN1/GJA1/GJA4/GJA5/GPM6B/ILK/ITGA5/KDR/LAMC1/LRP1/MMP14/MYO9A/MYOC/PECAM1/PRKCH/RDX/SFRP1/SNAI2/TEK/TGFB1/TGFB2/TGFB3/TGFBR1/THBS1/THY1/TLN1/CLDN5/TNS1/VCL/CNTNAP1/NRP1/NUMBL/PPM1F/IQSEC1/GJC1/RAMP2/CORO2B/DLC1/SORBS1/FERMT2/MAPRE2/FAM107A/RASSF8/NFASC/EPB41L3/PIP5K1C/MACF…	81
BP	GO:0055074	calcium ion homeostasis	110/1822	471/18670	1.51741e-18	4.52749e-16	3.03987e-16	ABL1/ADCY5/ADCYAP1/ADCYAP1R1/AGT/AGTR1/APLNR/ANK2/ANXA6/ATP1A2/ATP2B4/AVPR1A/BCL2/BDKRB1/C3AR1/C5AR1/CACNA1C/CACNA2D1/CACNB2/CASQ2/CAV1/CD36/CDH5/CLIC2/CCR1/CCR4/CMKLR1/CNR1/DLG4/DMD/DMPK/S1PR1/LPAR1/S1PR3/EDNRA/EDNRB/ESR1/F2R/F2RL2/FGF2/FPR3/FYN/GATA2/GJA1/GPR4/GPR17/GPR20/LPAR4/GRIA1/HRC/HTR2A/ITGAV/ITPR1/KCNA5/KCNK3/LRP1/MYO5A/P2RX7/PDE4D/PDGFRA/PIK3CG/PKD1/PKD2/PLN/PRKCB/PRNP/PTGDR/PTGER1/PTG…	110
BP	GO:0006874	cellular calcium ion homeostasis	107/1822	458/18670	4.41623e-18	1.25078e-15	8.39805e-16	ABL1/ADCY5/ADCYAP1/ADCYAP1R1/AGT/AGTR1/APLNR/ANK2/ANXA6/ATP1A2/ATP2B4/AVPR1A/BCL2/BDKRB1/C3AR1/C5AR1/CACNA1C/CACNA2D1/CACNB2/CASQ2/CAV1/CD36/CDH5/CLIC2/CCR1/CCR4/CMKLR1/CNR1/DLG4/DMD/DMPK/S1PR1/LPAR1/S1PR3/EDNRA/EDNRB/ESR1/F2R/F2RL2/FGF2/FPR3/FYN/GATA2/GJA1/GPR4/GPR17/GPR20/LPAR4/GRIA1/HRC/HTR2A/ITGAV/ITPR1/KCNA5/KCNK3/LRP1/MYO5A/P2RX7/PDE4D/PDGFRA/PIK3CG/PKD1/PKD2/PLN/PRKCB/PRNP/PTGDR/PTGER1/PTG…	107
BP	GO:0090287	regulation of cellular response to growth factor stimulus	80/1822	292/18670	4.63333e-18	1.25078e-15	8.39805e-16	ABL1/ACVRL1/AGT/BMPR2/LDLRAD4/CAV1/CDH5/DAB2/DCN/ENG/FBN1/FGF1/FGF2/FGF10/FGFR1/FLT1/CCN1/ILK/ITGA5/ITGB3/LOX/LTBP1/NTRK3/PRKCB/HTRA1/ROBO1/SFRP1/SFRP2/SFRP4/SKI/ZEB1/TGFB1/TGFB1I1/TGFB3/TGFBR1/TGFBR2/TGFBR3/THBS1/VEGFC/FZD1/FZD4/LTBP4/ITGA8/CHRD/NOG/NREP/SLIT2/ADAMTS3/SPRY1/FSTL3/CITED2/EMILIN1/FSTL1/ZNF423/SPART/SULF1/ADGRA2/GREM1/DKK3/CHST11/ASPN/DOK5/FAM20C/TWSG1/JCAD/SMOC2/GREM2/HHIP/TMEM204…	80
BP	GO:0010810	regulation of cell-substrate adhesion	66/1822	215/18670	7.16232e-18	1.8456e-15	1.23918e-15	ABL1/ACVRL1/APOD/ARHGAP6/BCL2/BCL6/CD36/COL1A1/COL8A1/COL16A1/CSF1/DAPK3/ECM2/DUSP3/EPHA3/FBLN1/FBLN2/FOXF1/FLNA/FN1/GPM6B/HAS2/CCN1/ILK/ITGA5/KDR/LGALS1/LRP1/MMP14/MYOC/NID1/DDR2/SERPINE1/PTN/CCL21/SFRP1/SPOCK1/TEK/THBS1/THY1/UTRN/FZD4/FZD7/NRP1/PPM1F/EDIL3/CORO2B/DLC1/PDPN/POSTN/EMILIN1/FAM107A/MMRN1/MACF1/ABI3BP/DISC1/LIMS2/CASS4/PREX1/SMOC2/MMRN2/PEAK1/PHLDB2/MYADM/CCDC80/NEXMIF	66
BP	GO:0098742	cell-cell adhesion via plasma-membrane adhesion molecules	76/1822	273/18670	1.18801e-17	2.87817e-15	1.93248e-15	ACVR1/CDH5/CDH6/CDH11/ITGA5/ITGAM/ITGB1/ITGB2/CLDN11/PCDHGC3/PCDH7/PCDH9/PECAM1/PKD1/PTPRD/PTPRM/PTPRS/ROBO1/SELE/SELL/SELP/CNTN2/TGFB2/TGFBR2/CLDN5/TRO/VCAM1/SPARCL1/DCHS1/CD84/NRXN1/CLSTN3/NLGN1/PALLD/TENM4/PCDHGA12/PCDH17/CDH19/PCDH12/PCDH18/ROBO4/PCDHB18P/TENM3/PCDHGB7/PCDHGB6/PCDHGA11/PCDHGA9/PCDHGA6/PCDHGA5/PCDHGA4/PCDHGA3/PCDHGA2/PCDHB15/PCDHB12/PCDHB10/PCDHB7/PCDHB4/PCDH19/PCDH10/LRRC4C/C…	76
BP	GO:0060348	bone development	66/1822	217/18670	1.21849e-17	2.87817e-15	1.93248e-15	ANXA6/BMP6/BMPR2/FOXN3/COL1A1/COL6A1/COL6A2/COL6A3/COL12A1/COMP/ENG/FBN1/FLI1/GJA1/GLI3/HAS2/IGF1/KIT/LOX/LTBP3/MATN2/MEF2C/MEF2D/MEIS1/MMP14/MMP16/MYOC/NOTCH2/NPR2/PIP4K2A/RARB/SFRP2/SFRP4/SKI/SPARC/STC1/TAL1/TEK/TGFB1/TGFB3/TGFBR2/THBS3/TWIST1/COL14A1/DCHS1/CCN4/SH2B3/WASF2/LRRC17/LILRB1/CHSY1/SULF1/GREM1/SCARA3/RAB23/CSGALNACT1/PDGFC/FAM20C/XYLT1/P3H1/FAT4/COL21A1/FREM1/SH3PXD2B/TMEM119/RFLNB	66
BP	GO:0003158	endothelium development	49/1822	132/18670	2.30026e-17	5.21607e-15	3.5022e-15	ACVR1/ACVRL1/ADD1/RHOB/BMP6/BMPR2/CD34/CDH5/COL4A4/S1PR1/S1PR3/ENG/FGF1/FOXC2/GJA1/GJA4/GJA5/ITGAX/KDR/MSN/NOTCH4/PDE2A/PDE4D/PECAM1/PTN/PTPRS/RDX/STC1/ZEB1/NR2F2/CLDN5/CXCR4/NRP1/S1PR2/PDPN/HEY2/PPP1R16B/ARHGEF26/SOX18/TMEM100/HEG1/SOX17/SCUBE1/COL18A1/APOLD1/ADAMTS12/STARD13/COL23A1/MYADM	49
BP	GO:0045765	regulation of angiogenesis	93/1822	383/18670	5.20245e-17	1.13433e-14	7.61621e-15	ABL1/ACVRL1/AGT/AGTR1/APLNR/RHOB/ADGRB1/ADGRB3/C3/C3AR1/C5AR1/CD34/CDH5/CMA1/COL4A2/COL4A3/CYP1B1/DCN/ENG/ETS1/FGF1/FGF2/VEGFD/FOXC2/FLT1/GAB1/GATA2/GPR4/HGF/HSPG2/ISL1/ITGA5/ITGAX/ITGB1/ITGB2/KDR/MAP3K3/MEOX2/NGFR/NOS3/NPR1/SERPINE1/ENPP2/SERPINF1/PRKCB/PRKD1/PTGIS/PTN/PTPRM/CCL11/SFRP1/SFRP2/SPARC/TBXA2R/TEK/TGFB2/TGFBR2/THBS1/THBS2/THBS4/TIE1/TWIST1/VEGFC/CXCR4/ADAM12/RECK/TNFSF12/NRP1/AKT3/RA…	93
BP	GO:0042692	muscle cell differentiation	93/1822	385/18670	7.4452e-17	1.56322e-14	1.04959e-14	ABL1/ACTC1/ACVR1/AGT/ANK2/AVPR1A/ADGRB1/ADGRB3/BCL2/CASQ2/CD81/CFL2/COMP/CSRP1/CSRP2/DMD/DMPK/EDNRB/ENG/FGF10/FOXF1/FLNC/FLT3LG/IGF1/ITGB1/KIT/LOX/MEF2A/MEF2C/MMP14/MYH9/MYH10/MYH11/NFATC1/NFATC4/CCN3/PDGFRA/PDGFRB/PGM5/MAPK11/PTGFRN/RARB/RGS2/RGS4/RORA/SGCB/SGCD/SKI/SLC8A1/SMARCD3/SMO/TBX2/ZEB1/TGFB1/TMOD1/TPM1/UCHL1/ADAM12/DYSF/FZD7/ITGA8/MYOM1/CACNA1H/QKI/AKAP6/RIPOR2/RAMP2/SPEG/BVES/LDB3/SYNE…	93
BP	GO:1901342	regulation of vasculature development	98/1822	422/18670	1.78076e-16	3.60541e-14	2.42077e-14	ABL1/ACVRL1/AGT/AGTR1/APLNR/RHOB/ADGRB1/ADGRB3/C3/C3AR1/C5AR1/CD34/CDH5/CMA1/COL4A2/COL4A3/CYP1B1/DCN/ENG/ETS1/FGF1/FGF2/VEGFD/FOXC2/FLT1/GAB1/GATA2/GPR4/HGF/HSPG2/ISL1/ITGA5/ITGAX/ITGB1/ITGB2/KDR/KIT/MAP3K3/MEOX2/NFATC1/NGFR/NOS3/NPR1/SERPINE1/ENPP2/SERPINF1/PRKCB/PRKD1/PTGIS/PTN/PTPRM/CCL11/SFRP1/SFRP2/SPARC/TBXA2R/TEK/TGFB2/TGFBR2/THBS1/THBS2/THBS4/TIE1/TWIST1/VEGFC/CXCR4/ADAM12/RECK/TNFSF12/N…	98
BP	GO:0090130	tissue migration	88/1822	360/18670	2.36807e-16	4.62917e-14	3.10815e-14	ABL1/ACTA2/ACTC1/ACTG2/ACVRL1/AGT/ANGPT1/RHOB/ARSB/ADGRB1/BMPR2/CYP1B1/DCN/ETS1/FAP/FGF1/FGF2/FGF7/FGF10/FGFR1/FOXF1/FOXC2/FLT4/GATA2/HAS2/ITGB1/ITGB2/ITGB3/KDR/KIT/MCC/MEF2C/MAP3K3/MEOX2/MYH9/NOS3/CCN3/ENPP2/PECAM1/SERPINF1/PRCP/PRKD1/PTN/PTPRM/ROBO1/SPARC/STAT5A/STC1/TBXA2R/TEK/NR2F2/TGFB1/TGFB2/TGFBR1/TGFBR2/THBS1/VEGFC/SCG2/TNFSF12/NRP2/NRP1/SLIT2/PPM1F/ZEB2/IQSEC1/AKT3/MAPRE2/VASH1/PLXND1/SA…	88
BP	GO:0001655	urogenital system development	83/1822	330/18670	2.86574e-16	5.41529e-14	3.63597e-14	ACTA2/AGT/AGTR1/ANGPT1/AR/BCL2/BMP6/CD34/COL4A1/COL4A3/COL4A4/DCN/EPHA7/ESR1/FBN1/FGF1/FGF2/FGF10/FGFR1/FOXF1/FOXC2/GATA2/GLI1/GLI2/GLI3/GPR4/HAS2/TNC/ID4/ILK/LAMB2/MEF2C/NFIA/NID1/NOTCH3/PBX1/PDGFRA/PDGFRB/PECAM1/SERPINF1/PKD1/PKD2/PTCH1/RARB/SFRP1/SMO/TCF21/TEK/TGFB1/TGFB2/TGFBR1/WNT2B/WNT9B/ZBTB16/ITGA8/DCHS1/HYAL2/NRP1/NOG/CRLF1/SLIT2/CYP7B1/ADAMTS1/MAGI2/SPRY1/FSTL3/BASP1/SIX2/SULF1/TNS2/WWT…	83
BP	GO:0010959	regulation of metal ion transport	93/1822	394/18670	3.58788e-16	6.56119e-14	4.40535e-14	ABL1/ADCYAP1/ADCYAP1R1/ADRB2/AGT/APLNR/ANK2/ATP1A2/ATP1B2/ATP2B4/BCL2/BDKRB1/CACNA1C/CACNA2D1/CACNB2/CASQ2/CAV1/CLIC2/CCR1/CNTN1/DMD/STOM/F2R/FGF14/FHL1/FLNA/FYN/GEM/GJA1/GNAI2/GNAO1/HRC/HSPA2/HTR2A/IL16/KCNA5/KCNH2/KCNMB1/KCNS2/MYLK/MYO5A/NOS3/P2RX7/PDE4B/PDE4D/PDGFRB/PER1/SERPINE2/PIK3CG/PKD2/FXYD1/PLN/PRNP/RCVRN/RGS4/RRAD/SCN1B/SCN2B/SCN4B/CCL2/CXCL12/SLC8A1/SNCA/STC1/VAMP2/TGFB1/THY1/TRPC1/TR…	93
BP	GO:0072503	cellular divalent inorganic cation homeostasis	108/1822	493/18670	4.01265e-16	7.10866e-14	4.77294e-14	ABL1/ADCY5/ADCYAP1/ADCYAP1R1/AGT/AGTR1/APLNR/ANK2/ANXA6/ATP1A2/ATP2B4/AVPR1A/BCL2/BDKRB1/C3AR1/C5AR1/CACNA1C/CACNA2D1/CACNB2/CASQ2/CAV1/CD36/CDH5/CLIC2/CCR1/CCR4/CMKLR1/CNR1/DLG4/DMD/DMPK/S1PR1/LPAR1/S1PR3/EDNRA/EDNRB/ESR1/F2R/F2RL2/FGF2/FPR3/FYN/GATA2/GJA1/GPR4/GPR17/GPR20/LPAR4/GRIA1/HRC/HTR2A/ITGAV/ITPR1/KCNA5/KCNK3/LRP1/MYO5A/P2RX7/PDE4D/PDGFRA/PIK3CG/PKD1/PKD2/PLN/PRKCB/PRNP/PTGDR/PTGER1/PTG…	108
BP	GO:0003015	heart process	76/1822	290/18670	4.69505e-16	8.06553e-14	5.41541e-14	ACTC1/AGT/ANK2/ATP1A2/ATP1B2/ATP2B4/AVPR1A/CACNA1C/CACNA2D1/CACNB2/CASQ2/CAV1/CHRM2/CLIC2/CCN2/DES/DMD/DMPK/EPAS1/FLNA/FYN/GJA1/GJA5/GNAI2/GNAO1/HRC/ITPR1/KCNA5/KCND1/KCND2/KCND3/KCNH2/KCNJ8/KCNK3/MEF2A/NOS3/NPR1/NPR2/PDE4B/PDE4D/PIK3CG/FXYD1/PLN/RGS2/RGS4/SCN1B/SCN2B/SCN4B/SGCD/SLC8A1/STC1/TBX2/TGFB2/TPM1/TRPC1/CXCR4/PDE5A/CACNA1H/GJC1/ABCC9/RAMP3/CELF2/CORIN/BVES/HEY2/KCNE4/WWTR1/HSPB7/KCNIP1/E…	76
BP	GO:0007517	muscle organ development	95/1822	410/18670	6.07841e-16	1.01349e-13	6.80481e-14	ACTC1/ADARB1/ZFHX3/ADGRB1/BCL2/CAV1/CFL2/COL3A1/COL6A3/CRYAB/DCN/DMD/S1PR1/EGR2/ELN/ENG/EVC/FGF2/FGFR1/FHL1/FHL3/FOXC2/GJA1/GLI1/HLX/IGF1/ISL1/ITGA7/KCNK2/LAMA2/LOX/MEF2A/MEF2C/MEF2D/MEIS1/MEOX2/MYLK/POU6F1/MAPK11/RGS2/RGS4/SGCA/SGCB/SGCD/SKI/SMTN/SMO/SVIL/TAGLN/TBX2/TCF21/NR2F2/TGFB1/TGFB2/TGFBR1/TGFBR2/TGFBR3/TPM1/TWIST1/UTRN/KCNAB1/FZD1/FZD7/MYOM1/SGCE/CACNA1H/NOG/MSC/AKAP6/RIPOR2/SPEG/BASP1/V…	95
BP	GO:0072001	renal system development	76/1822	293/18670	8.64726e-16	1.40061e-13	9.40406e-14	ACTA2/AGT/AGTR1/ANGPT1/BCL2/BMP6/CD34/COL4A1/COL4A3/COL4A4/DCN/EPHA7/FBN1/FGF1/FGF2/FGF10/FGFR1/FOXF1/FOXC2/GLI2/GLI3/GPR4/HAS2/ILK/LAMB2/MEF2C/NFIA/NID1/NOTCH3/PBX1/PDGFRA/PDGFRB/PECAM1/SERPINF1/PKD1/PKD2/PTCH1/RARB/SFRP1/SMO/TCF21/TEK/TGFB1/TGFB2/TGFBR1/WNT2B/WNT9B/ZBTB16/ITGA8/DCHS1/HYAL2/NRP1/NOG/CRLF1/SLIT2/ADAMTS1/MAGI2/SPRY1/FSTL3/BASP1/SIX2/SULF1/TNS2/WWTR1/KANK2/PYGO1/HEYL/SOX17/FAT4/ARI…	76
BP	GO:0090092	regulation of transmembrane receptor protein serine/threonine kinase signaling pathway	67/1822	241/18670	1.09588e-15	1.7257e-13	1.15868e-13	ABL1/ACVR1/ACVRL1/BMP6/BMPR2/LDLRAD4/CAV1/CDH5/DAB2/ENG/FBN1/FGF10/GDF10/CCN1/ILK/INHBA/LOX/LTBP1/CCN3/HTRA1/SFRP1/SFRP2/SFRP4/SKI/ZEB1/TGFB1/TGFB1I1/TGFB2/TGFB3/TGFBR1/TGFBR2/TGFBR3/THBS1/FZD1/LTBP4/CILP/ITGA8/CHRD/NOG/NREP/MAGI2/FSTL3/CITED2/RBPMS/EMILIN1/FSTL1/ZNF423/SPART/SULF1/WWTR1/GREM1/DKK3/CHST11/ASPN/TWSG1/GREM2/CHRDL1/MYOCD/HTRA3/VASN/CD109/BMPER/RBPMS2/BMP8A/NRROS/GDF6/RNF165	67
BP	GO:0030278	regulation of ossification	60/1822	203/18670	1.60599e-15	2.46063e-13	1.65213e-13	ACVR1/ADRB2/BCL2/BMP6/BMPR2/CCR1/COMP/CSF1/S1PR1/EGR2/GDF10/GJA1/GLI1/GLI3/GPM6B/HGF/IGF1/CCN1/IL6ST/ILK/LTBP3/MEF2C/MGP/DDR2/OMD/P2RX7/PBX1/SRGN/PRKD1/PTCH1/PTN/RORB/SFRP1/SFRP2/SKI/SLC8A1/SNAI2/TGFB1/TGFB2/TGFB3/TWIST1/ZBTB16/CHRD/CCN4/NOG/PDLIM7/KL/HAND2/RASSF2/SIX2/CHSY1/GREM1/SUFU/FAM20C/TWSG1/TNN/CTHRC1/TWIST2/TMEM119/RFLNB	60
BP	GO:0010975	regulation of neuron projection development	107/1822	499/18670	2.59327e-15	3.86875e-13	2.59758e-13	ABL1/ADCYAP1/AGT/APBB1/ARSB/ADGRB3/BMPR2/CHN1/CHRNA3/CNR1/CNTN1/CRMP1/DLG4/DPYSL2/DPYSL3/LPAR1/EPHA3/EPHA7/FGFR1/FN1/FYN/HGF/ILK/LGALS1/LRP1/MAP1B/MAP6/MEF2C/MYO9A/NFATC4/NGF/NGFR/NME1/NTRK1/NTRK3/PRKN/SERPINF1/PMP22/PRRX1/PRKD1/RELN/PTN/PTPRD/PTPRS/RGS2/ROBO1/SCN1B/SDC2/CXCL12/SFRP1/SFRP2/ITSN1/SPOCK1/CNTN2/NR2F1/THY1/TRPC6/VIM/CXCR4/FZD1/FZD4/SCARF1/NRP1/SYNGAP1/SLIT2/NTN1/FEZ1/ULK2/ZEB2/MAGI2/…	107
BP	GO:0007178	transmembrane receptor protein serine/threonine kinase signaling pathway	84/1822	349/18670	3.00531e-15	4.36848e-13	2.93311e-13	ABL1/ACVR1/ACVRL1/BMP6/BMPR2/LDLRAD4/CAV1/CDH5/COL1A2/COL3A1/COMP/DAB2/ENG/FBN1/FGF10/FMOD/LRRC32/GDF10/CCN1/ILK/INHBA/LOX/LTBP1/LTBP2/LTBP3/SMAD9/CCN3/ROR2/HTRA1/SFRP1/SFRP2/SFRP4/SKI/ZEB1/TGFB1/TGFB1I1/TGFB2/TGFB3/TGFBR1/TGFBR2/TGFBR3/THBS1/CLDN5/VIM/ZYX/FZD1/LTBP4/CILP/ITGA8/CHRD/NOG/NREP/MAGI2/FSTL3/CITED2/FERMT2/RBPMS/EMILIN1/FSTL1/ZNF423/SPART/SULF1/WWTR1/GREM1/DKK3/CHST11/LEF1/ASPN/TMEM100…	84
BP	GO:0032970	regulation of actin filament-based process	90/1822	388/18670	3.36433e-15	4.7681e-13	3.20142e-13	ABL1/ADD1/ANK2/RHOB/ARHGAP6/ATP1A2/CACNA1C/CAV1/CFL2/CSF1R/CCN2/DAPK3/S1PR1/LPAR1/ELN/EPHA3/FER/FLNA/GJA5/GPM6B/GSN/HCLS1/NCKAP1L/ILK/LRP1/MEF2C/MYH9/MYOC/NOTCH2/NTRK3/PAM/PRKN/PDE4B/PDE4D/PDGFRA/PDGFRB/PLN/RDX/RGS4/CCL11/CCL21/CXCL12/SFRP1/STC1/TEK/TGFB1/TGFB3/TGFBR1/TMOD1/TPM1/WAS/NRP1/SLIT2/ARHGEF10/PPM1F/FCHSD2/WASF2/CORO2B/DLC1/CDC42EP3/PDPN/FAM107A/SYNPO/ARHGEF15/SWAP70/RHOQ/LMOD1/TMOD2/NOX…	90
BP	GO:0097485	neuron projection guidance	72/1822	277/18670	4.43623e-15	6.1339e-13	4.11846e-13	APBB2/BMPR2/CHN1/CRMP1/CSF1R/DPYSL2/EGR2/EPHA3/EPHA7/FYN/GAB1/GAP43/GFRA1/GFRA2/GLI2/GLI3/ISL1/ANOS1/LAMA2/LAMB2/LRP1/MATN2/MYH10/NCAM1/NTRK1/PIK3CD/RELN/PTCH1/PTPRM/ROBO1/SCN1B/CXCL12/SLIT3/SMO/CNTN2/CXCR4/NR4A3/KLF7/UNC5C/NRP2/NRP1/NOG/PDLIM7/SLIT2/NRXN3/NRXN1/NTN1/FEZ1/PLXNC1/SEMA6C/SEMA6B/DPYSL4/CHL1/PALLD/NFASC/PLXND1/FLRT2/EVL/SEMA5B/ROBO4/SEMA4C/DOK5/SEMA3G/SEMA6D/NTNG2/SHANK3/PLXNA4/NEXN/…	72
BP	GO:0048762	mesenchymal cell differentiation	62/1822	219/18670	5.08922e-15	6.86924e-13	4.61219e-13	ACVR1/ANXA6/BCL2/LDLRAD4/COL1A1/DAB2/EDNRA/EDNRB/ENG/EPHA3/FGF10/FGFR1/FOXF2/FOXC2/FN1/FRZB/HAS2/HGF/ISL1/MEF2C/SFRP1/SFRP2/SNAI2/SMO/TCF21/TGFB1/TGFB1I1/TGFB2/TGFB3/TGFBR1/TGFBR2/TGFBR3/TWIST1/NRP2/NRP1/NOG/HAND2/ZEB2/SPRY1/OLFM1/SEMA6C/SEMA6B/PDPN/SIX2/PHLDB1/HEY2/WWTR1/HEYL/GREM1/LEF1/SEMA5B/SEMA4C/TMEM100/SEMA3G/SEMA6D/FAM172A/LOXL3/PHLDB2/VASN/DACT3/GLIPR2/RFLNB	62
BP	GO:1903522	regulation of blood circulation	75/1822	297/18670	6.30453e-15	8.31171e-13	5.5807e-13	AGT/AGTR1/ANK2/ATP1A2/ATP1B2/ATP2B4/AVPR1A/AVPR2/BMPR2/CACNA1C/CACNA2D1/CACNB2/CASQ2/CAV1/CHRM2/CLIC2/CCN2/DES/DMD/DMPK/EPAS1/F2R/FLNA/GJA1/GJA5/GNAO1/HRC/HRH2/HTR2A/ITPR1/KCNA5/KCND1/KCND2/KCND3/KCNH2/KCNK3/MEF2A/NOS3/NPR1/NPR2/PDE4B/PDE4D/PIK3CG/FXYD1/PLN/RGS2/RGS4/SCN1B/SCN2B/SCN4B/SLC8A1/STC1/TBX2/TBXA2R/TGFB2/TPM1/TRPC1/PDE5A/CACNA1H/DOCK4/GJC1/ABCC9/CELF2/CORIN/BVES/HEY2/KCNE4/HSPB7/KCNIP1/…	75
BP	GO:0090132	epithelium migration	84/1822	354/18670	7.20216e-15	9.27933e-13	6.23038e-13	ABL1/ACVRL1/AGT/ANGPT1/RHOB/ARSB/ADGRB1/BMPR2/CYP1B1/DCN/ETS1/FAP/FGF1/FGF2/FGF7/FGF10/FGFR1/FOXC2/FLT4/GATA2/HAS2/ITGB1/ITGB2/ITGB3/KDR/KIT/MCC/MEF2C/MAP3K3/MEOX2/MYH9/NOS3/CCN3/ENPP2/PECAM1/SERPINF1/PRCP/PRKD1/PTN/PTPRM/ROBO1/SPARC/STAT5A/STC1/TBXA2R/TEK/NR2F2/TGFB1/TGFB2/TGFBR1/TGFBR2/THBS1/VEGFC/SCG2/TNFSF12/NRP2/NRP1/SLIT2/PPM1F/ZEB2/IQSEC1/AKT3/MAPRE2/VASH1/PLXND1/SASH1/MACF1/KANK2/ADGRA2/G…	84
BP	GO:0019932	second-messenger-mediated signaling	97/1822	439/18670	7.51292e-15	9.46461e-13	6.35479e-13	ABCA1/ADCY2/ADCY5/ADCY9/ADCYAP1/ADCYAP1R1/ADRB2/AGT/AGTR1/APLNR/ANK2/ATP1A2/ATP2B4/AVPR1A/ADGRB1/ADGRB3/BTK/CACNA1C/CASQ2/CD36/CLIC2/CCR1/CCR4/CMKLR1/DMD/DMPK/RCAN1/LPAR1/EDNRB/GNAI1/GNAI2/GNAL/GUCY1A2/GUCY1A1/GUCY1B1/HRC/IGF1/ITPR1/KDR/MYO5A/NFATC1/NFATC4/NOS3/NPR1/NPR2/P2RX7/PDE2A/PDE3A/PDE4D/PKD2/PLN/PRKAR2B/PRKG1/PRNP/PTGER1/PTGER3/PTGFR/PTGIR/PTHLH/PTH1R/RGS2/SELE/SELP/SGCD/SLC8A1/TBXA2R/THB…	97
BP	GO:0035265	organ growth	59/1822	204/18670	8.1516e-15	9.83222e-13	6.60161e-13	ACACB/AGT/ANXA6/AR/BCL2/COL6A1/COL6A2/COL6A3/COL12A1/COMP/S1PR1/ESR1/EVC/FGF2/FGF7/FGF10/FGFR1/FOXC2/GJA1/GLI1/HLX/IGF1/KCNK2/LEPR/MATN2/MEF2C/MEIS1/DDR2/PDGFRB/MAPK11/RARB/RGS2/RGS4/SMO/STC1/TBX2/TGFB2/TGFBR1/TGFBR2/TGFBR3/THBS3/COL14A1/NOG/AKAP6/BASP1/ZFPM2/HEY2/TENM4/LATS2/SCARA3/SASH3/BNC2/WWC3/HEG1/WWC2/COL21A1/CCM2L/PI16/RSPO2	59
BP	GO:0045766	positive regulation of angiogenesis	59/1822	204/18670	8.1516e-15	9.83222e-13	6.60161e-13	ABL1/ACVRL1/AGTR1/APLNR/RHOB/C3/C3AR1/C5AR1/CD34/CDH5/CMA1/CYP1B1/ENG/ETS1/FGF1/FGF2/VEGFD/FOXC2/FLT1/GAB1/GATA2/HGF/ISL1/ITGA5/ITGAX/ITGB1/ITGB2/KDR/MAP3K3/NOS3/SERPINE1/PRKCB/PRKD1/PTGIS/CCL11/SFRP2/TBXA2R/TEK/TGFBR2/THBS1/TIE1/TWIST1/VEGFC/CXCR4/ADAM12/TNFSF12/NRP1/AKT3/RAMP2/SASH1/PPP1R16B/SRPX2/RHOJ/JCAD/SMOC2/HSPB6/PIK3R6/BMPER/APELA	59
BP	GO:0061138	morphogenesis of a branching epithelium	55/1822	182/18670	8.50365e-15	1.00432e-12	6.74324e-13	ABL1/ACVR1/AGT/AR/BCL2/COL4A1/CSF1/EDNRA/ENG/ESR1/FGF1/FGF2/FGF7/FGF10/FGFR1/FOXF1/FOXC2/GLI2/GLI3/HGF/TNC/ILK/MMP14/NFATC4/NOTCH4/PBX1/PGR/PKD1/PKD2/PTCH1/CCL11/SFRP1/SFRP2/SNAI2/SMO/TCF21/TGFB1/TGFBR2/WNT2B/WNT9B/DCHS1/NRP1/NOG/SLIT2/SPRY1/SIX2/PLXND1/SULF1/LEF1/RASIP1/HHIP/FAT4/RSPO3/ADAMTS16/RSPO2	55
BP	GO:0048705	skeletal system morphogenesis	65/1822	239/18670	9.32971e-15	1.07939e-12	7.24731e-13	ANXA6/NKX3-2/BMP6/BMPR2/FOXN3/COL1A1/COL6A1/COL6A2/COL6A3/COL12A1/COMP/CCN2/FGFR1/FGR/FOXC2/GLI3/HAS2/HOXA4/HOXD8/LTBP3/MATN2/MEF2C/MEF2D/MGP/MMP2/MMP14/MMP16/ROR2/P2RX7/PDGFRA/PKD1/PRRX1/RARB/SFRP1/SFRP2/SFRP4/SKI/STC1/ZEB1/TEK/TGFB1/TGFB3/TGFBR1/TGFBR2/THBS3/TWIST1/COL14A1/WNT9A/WNT9B/HYAL2/NOG/SIX2/CHSY1/GREM1/CHST11/SCARA3/RAB23/CSGALNACT1/HHIP/COL21A1/ARID5B/FREM1/SH3PXD2B/TMEM119/RFLNB	65
BP	GO:0008016	regulation of heart contraction	67/1822	251/18670	9.81841e-15	1.11321e-12	7.47439e-13	AGT/ANK2/ATP1A2/ATP1B2/ATP2B4/AVPR1A/CACNA1C/CACNA2D1/CACNB2/CASQ2/CAV1/CHRM2/CLIC2/CCN2/DES/DMD/DMPK/EPAS1/FLNA/GJA1/GJA5/GNAO1/HRC/ITPR1/KCNA5/KCND1/KCND2/KCND3/KCNH2/KCNK3/MEF2A/NOS3/NPR1/NPR2/PDE4B/PDE4D/PIK3CG/FXYD1/PLN/RGS2/RGS4/SCN1B/SCN2B/SCN4B/SLC8A1/STC1/TBX2/TGFB2/TPM1/TRPC1/PDE5A/CACNA1H/GJC1/ABCC9/CELF2/CORIN/BVES/HEY2/KCNE4/HSPB7/KCNIP1/EHD3/FXYD6/RNLS/CACNA2D3/POPDC2/APELA	67
BP	GO:0007411	axon guidance	71/1822	276/18670	1.2185e-14	1.35445e-12	9.09413e-13	APBB2/BMPR2/CHN1/CRMP1/CSF1R/DPYSL2/EGR2/EPHA3/EPHA7/FYN/GAB1/GAP43/GFRA1/GFRA2/GLI2/GLI3/ISL1/ANOS1/LAMA2/LAMB2/LRP1/MATN2/MYH10/NCAM1/NTRK1/PIK3CD/RELN/PTCH1/PTPRM/ROBO1/SCN1B/CXCL12/SLIT3/SMO/CNTN2/CXCR4/NR4A3/KLF7/UNC5C/NRP2/NRP1/NOG/PDLIM7/SLIT2/NRXN3/NRXN1/NTN1/FEZ1/PLXNC1/SEMA6C/SEMA6B/CHL1/PALLD/NFASC/PLXND1/FLRT2/EVL/SEMA5B/ROBO4/SEMA4C/DOK5/SEMA3G/SEMA6D/NTNG2/SHANK3/PLXNA4/NEXN/BOC/CNT…	71
BP	GO:0010631	epithelial cell migration	83/1822	351/18670	1.28749e-14	1.40361e-12	9.42424e-13	ABL1/ACVRL1/AGT/ANGPT1/RHOB/ARSB/ADGRB1/BMPR2/CYP1B1/DCN/ETS1/FAP/FGF1/FGF2/FGF7/FGF10/FGFR1/FOXC2/FLT4/GATA2/HAS2/ITGB1/ITGB2/ITGB3/KDR/KIT/MCC/MEF2C/MAP3K3/MEOX2/MYH9/NOS3/CCN3/ENPP2/PECAM1/SERPINF1/PRCP/PRKD1/PTN/PTPRM/ROBO1/SPARC/STAT5A/STC1/TBXA2R/TEK/NR2F2/TGFB1/TGFB2/TGFBR1/TGFBR2/THBS1/VEGFC/SCG2/TNFSF12/NRP2/NRP1/SLIT2/PPM1F/ZEB2/IQSEC1/AKT3/MAPRE2/VASH1/PLXND1/SASH1/MACF1/KANK2/ADGRA2/G…	83
BP	GO:0045785	positive regulation of cell adhesion	91/1822	403/18670	1.32674e-14	1.41911e-12	9.52826e-13	ABL1/ANGPT1/ZFHX3/BCL6/CAV1/CD1D/CD36/CD81/COL8A1/COL16A1/CSF1/CYLD/ECM2/ETS1/FBLN2/FOXF1/FOXC2/FLNA/FN1/FYN/GLI2/GLI3/HAS2/NCKAP1L/HLX/IGF1/CCN1/IL6ST/IL7R/ILK/ITGA4/ITGA5/ITGAV/ITGB2/ITPKB/JAK3/KDR/LGALS1/MYOC/NID1/PTN/CCL2/CCL19/CCL21/CXCL12/SFRP1/SFRP2/TEK/TGFB1/TGFB2/TGFBR2/THY1/TPM1/TNFSF4/UTRN/VCAM1/ZBTB16/NR4A3/DYSF/PLPP3/CHRD/ADAM19/NRP1/CYTH3/PPM1F/SOCS5/EDIL3/FSTL3/CITED2/PDPN/LILRB1/E…	91
BP	GO:0001763	morphogenesis of a branching structure	57/1822	196/18670	1.78514e-14	1.86452e-12	1.25189e-12	ABL1/ACVR1/AGT/AR/BCL2/COL4A1/CSF1/EDNRA/ENG/EPHA7/ESR1/FGF1/FGF2/FGF7/FGF10/FGFR1/FOXF1/FOXC2/GLI2/GLI3/HGF/TNC/ILK/MMP14/NFATC4/NOTCH4/PBX1/PGR/PKD1/PKD2/PTCH1/CCL11/SFRP1/SFRP2/SNAI2/SMO/TCF21/TGFB1/TGFBR2/WNT2B/WNT9B/DCHS1/NRP1/NOG/SLIT2/SPRY1/SIX2/PLXND1/SULF1/LEF1/RASIP1/HHIP/FAT4/RSPO3/LRRK2/ADAMTS16/RSPO2	57
BP	GO:0001822	kidney development	71/1822	278/18670	1.80893e-14	1.86452e-12	1.25189e-12	ACTA2/AGT/AGTR1/ANGPT1/BCL2/BMP6/CD34/COL4A3/COL4A4/DCN/EPHA7/FBN1/FGF1/FGF2/FGF10/FGFR1/FOXC2/GLI2/GLI3/GPR4/HAS2/ILK/LAMB2/MEF2C/NID1/NOTCH3/PBX1/PDGFRA/PDGFRB/PECAM1/SERPINF1/PKD1/PKD2/PTCH1/RARB/SFRP1/SMO/TCF21/TEK/TGFB1/TGFB2/TGFBR1/WNT2B/WNT9B/ZBTB16/ITGA8/DCHS1/HYAL2/NRP1/NOG/CRLF1/SLIT2/ADAMTS1/MAGI2/SPRY1/FSTL3/BASP1/SIX2/SULF1/TNS2/WWTR1/KANK2/PYGO1/HEYL/FAT4/ARID5B/KIRREL3/GLIS2/LRRK2/…	71
BP	GO:0050673	epithelial cell proliferation	95/1822	434/18670	2.63524e-14	2.65775e-12	1.78448e-12	ACVRL1/AGTR1/APLNR/AR/BMP6/BMPR2/KLF9/C5AR1/CAV1/CD34/COL8A1/COL8A2/EDNRB/ESR1/FAP/FGF1/FGF2/FGF7/FGF10/FGFR1/VEGFD/FLT1/FLT4/GATA2/GJA1/GLI1/HAS2/HGF/IGF1/IGFBP3/IGFBP4/ISL1/ITGA4/ITGB3/KDR/KIT/LAMB1/LAMC1/MCC/MEF2C/MMP14/NGFR/NME1/NOTCH2/CCN3/SERPINF1/PGR/PRKD1/HTRA1/PTCH1/PTN/PTPRM/PURA/ROBO1/CCL2/CCL11/CXCL12/SFRP1/SFRP2/SNAI2/SMO/SPARC/STAT5A/TEK/NR2F2/TGFB1/TGFB2/TGFBR1/TGFBR3/THBS1/THBS4/T…	95
BP	GO:0060047	heart contraction	71/1822	280/18670	2.67228e-14	2.65775e-12	1.78448e-12	ACTC1/AGT/ANK2/ATP1A2/ATP1B2/ATP2B4/AVPR1A/CACNA1C/CACNA2D1/CACNB2/CASQ2/CAV1/CHRM2/CLIC2/CCN2/DES/DMD/DMPK/EPAS1/FLNA/GJA1/GJA5/GNAO1/HRC/ITPR1/KCNA5/KCND1/KCND2/KCND3/KCNH2/KCNJ8/KCNK3/MEF2A/NOS3/NPR1/NPR2/PDE4B/PDE4D/PIK3CG/FXYD1/PLN/RGS2/RGS4/SCN1B/SCN2B/SCN4B/SGCD/SLC8A1/STC1/TBX2/TGFB2/TPM1/TRPC1/CXCR4/PDE5A/CACNA1H/GJC1/ABCC9/CELF2/CORIN/BVES/HEY2/KCNE4/HSPB7/KCNIP1/EHD3/FXYD6/RNLS/CACNA2D…	71
BP	GO:0050808	synapse organization	91/1822	408/18670	2.89399e-14	2.78068e-12	1.86702e-12	ABL1/ACTN1/ADGRB1/ADGRB3/C3/C5AR1/CACNB2/COL4A1/DLG2/DLG4/DRP2/EPHA7/F2R/FCGR2B/FYN/GAP43/GLRB/GPM6A/TNC/IL10RA/ITGAM/LAMB2/MAP1B/MEF2C/MUSK/MYH10/MYO5A/NFIA/NFATC4/NTRK1/NTRK3/PALM/PCDHGC3/PRNP/RELN/PTN/PTPRD/PTPRS/ITSN1/SNCA/SPARC/CNTN2/THBS2/UTRN/TUBA1A/COLQ/FZD1/SPARCL1/PPFIA2/NRP2/NRP1/SYNGAP1/NRXN1/NRXN2/NTN1/CLSTN3/MAGI2/WASF2/WASF3/SYNPO/CNKSR2/NLGN1/ARHGEF15/PDZRN3/NFASC/PLXND1/FLRT2/SLI…	91
BP	GO:0060537	muscle tissue development	91/1822	408/18670	2.89399e-14	2.78068e-12	1.86702e-12	ACTC1/ACVR1/AGT/BCL2/CAV1/CFL2/COL3A1/CSRP1/CSRP2/DCN/S1PR1/EGR2/ELN/ENG/FGF2/FGFR1/FOXC2/GJA1/GJA5/GLI1/HLX/IGF1/ISL1/ITGB1/KCNK2/LOX/MEF2A/MEF2C/MEF2D/MEIS1/MEOX2/MYH10/MYH11/MYLK/PDGFRA/PDGFRB/PGM5/PKD2/PLN/MAPK11/RARB/RGS2/RGS4/SGCB/SGCD/SKI/SLC8A1/SMO/SVIL/TBX2/TCF21/NR2F2/TGFB1/TGFB2/TGFBR1/TGFBR2/TGFBR3/TPM1/TWIST1/KCNAB1/FZD7/ITGA8/MYOM1/NOG/MSC/AKAP6/RIPOR2/GJC1/VAMP5/BVES/ZFPM2/HEY2/TEN…	91
BP	GO:0048754	branching morphogenesis of an epithelial tube	48/1822	150/18670	3.85653e-14	3.64378e-12	2.44653e-12	ABL1/ACVR1/AGT/AR/BCL2/COL4A1/CSF1/EDNRA/ENG/ESR1/FGF1/FGF2/FGF10/FOXF1/FOXC2/GLI2/GLI3/TNC/ILK/MMP14/NFATC4/NOTCH4/PBX1/PGR/PKD1/PKD2/PTCH1/CCL11/SFRP2/SMO/TCF21/TGFB1/TGFBR2/WNT2B/WNT9B/DCHS1/NRP1/NOG/SLIT2/SPRY1/SIX2/PLXND1/LEF1/RASIP1/HHIP/FAT4/ADAMTS16/RSPO2	48
BP	GO:0050920	regulation of chemotaxis	60/1822	217/18670	4.47678e-14	4.16047e-12	2.79345e-12	BMPR2/C3AR1/C5AR1/CCR1/CCR4/CMKLR1/CSF1/DUSP1/DUSP3/GPR183/S1PR1/LPAR1/FGF1/FGF2/FGF10/FGFR1/VEGFD/GAS6/NCKAP1L/IL16/KDR/CCN3/NTRK3/SERPINE1/PDGFRA/PDGFRB/PRKD1/PTN/RARRES2/ROBO1/CCL2/CCL19/CCL21/CXCL12/TGFB1/THBS1/THBS4/VEGFC/CXCR4/SCG2/DYSF/NRP1/SLIT2/PPM1F/RIPOR2/SEMA6C/SEMA6B/SWAP70/ADGRA2/GREM1/TREM2/SEMA5B/SEMA4C/SEMA3G/CAMK1D/SMOC2/SEMA6D/JAM3/PLXNA4/CCR2	60
BP	GO:0034329	cell junction assembly	64/1822	241/18670	5.0578e-14	4.59748e-12	3.08687e-12	ABL1/ACTN1/ACVRL1/AGT/ANK2/APOD/ARHGAP6/BCL2/DST/CAV1/CDH5/CDH6/CDH11/COL16A1/DAPK3/DUSP3/EPHA3/FLNA/FLNC/FN1/GJA1/GJA4/GJA5/GPM6B/ILK/ITGA5/KDR/LAMC1/LRP1/MMP14/MYO9A/MYOC/PECAM1/PRKCH/SFRP1/SNAI2/TEK/THBS1/THY1/TLN1/CLDN5/TNS1/VCL/CNTNAP1/NRP1/PPM1F/GJC1/RAMP2/CORO2B/DLC1/SORBS1/FERMT2/FAM107A/NFASC/EPB41L3/PIP5K1C/MACF1/CDH19/LIMS2/HEG1/PEAK1/PHLDB2/ESAM/GPBAR1	64
BP	GO:0003007	heart morphogenesis	67/1822	259/18670	5.10921e-14	4.59748e-12	3.08687e-12	ACTC1/ACVR1/ACVRL1/BMPR2/COL5A1/CPE/S1PR1/ELN/ENG/FOXF1/FOXC2/GJA1/GJA5/HAS2/CCN1/ILK/ISL1/MEF2C/NOS3/NOTCH2/PKD2/PTCH1/RARB/ROBO1/SFRP2/SLIT3/SNAI2/SMARCD3/SMO/TBX2/TEK/TGFB1/TGFB2/TGFBR1/TGFBR2/TGFBR3/CLDN5/TPM1/TWIST1/FZD1/DCHS1/MYOM1/NRP2/NRP1/NOG/SLIT2/HAND2/ADAMTS1/MICAL2/SPRY1/CITED2/DLC1/OLFM1/PLXND1/ZFPM2/HEY2/FLRT2/HEYL/SUFU/SOX18/TMEM100/PARVA/ZMIZ1/HEG1/SOX17/FAT4/CCM2L	67
BP	GO:1904018	positive regulation of vasculature development	62/1822	230/18670	6.00967e-14	5.32325e-12	3.57417e-12	ABL1/ACVRL1/AGTR1/APLNR/RHOB/C3/C3AR1/C5AR1/CD34/CDH5/CMA1/CYP1B1/ENG/ETS1/FGF1/FGF2/VEGFD/FOXC2/FLT1/GAB1/GATA2/HGF/ISL1/ITGA5/ITGAX/ITGB1/ITGB2/KDR/KIT/MAP3K3/NOS3/SERPINE1/PRKCB/PRKD1/PTGIS/CCL11/SFRP2/TBXA2R/TEK/TGFBR2/THBS1/TIE1/TWIST1/VEGFC/CXCR4/ADAM12/TNFSF12/NRP1/AKT3/RAMP2/SASH1/PPP1R16B/SRPX2/TMEM100/RHOJ/JCAD/SMOC2/MYOCD/HSPB6/PIK3R6/BMPER/APELA	62
BP	GO:0030199	collagen fibril organization	27/1822	54/18670	6.11119e-14	5.3299e-12	3.57864e-12	AEBP1/COL1A1/COL1A2/COL3A1/COL5A1/COL5A2/COL12A1/COMP/CYP1B1/DPT/FOXC2/FMOD/LOX/LUM/DDR2/PLOD2/SFRP2/TGFB2/TGFBR1/TNXB/COL14A1/PXDN/ADAMTS3/ADAMTS2/EMILIN1/GREM1/LOXL3	27
BP	GO:0060562	epithelial tube morphogenesis	77/1822	322/18670	6.28707e-14	5.40021e-12	3.62585e-12	ABL1/ACVR1/ACVRL1/AGT/AR/RHOB/BCL2/COL4A1/CSF1/CSF1R/EDNRA/ENG/EPHA7/ESR1/FGF1/FGF2/FGF10/FOXF1/FOXC2/GJA1/GLI2/GLI3/TNC/ILK/ITGAX/MEF2C/MMP14/NFATC4/NOTCH4/PBX1/PGR/PKD1/PKD2/PRKACB/PTCH1/CCL11/SFRP1/SFRP2/SKI/SMO/TBX2/TCF21/TGFB1/TGFB2/TGFBR2/TWIST1/WNT2B/WNT9B/CXCR4/FZD1/DCHS1/NRP1/NOG/SLIT2/NTN1/HAND2/MICAL2/ZEB2/SPRY1/DLC1/SIX2/PLXND1/LEF1/SUFU/SOX18/SEMA4C/RASIP1/CC2D2A/SOX17/HHIP/FAT4/ADAM…	77
BP	GO:0007156	homophilic cell adhesion via plasma membrane adhesion molecules	51/1822	168/18670	6.56285e-14	5.55296e-12	3.7284e-12	CDH5/CDH6/CDH11/ITGB1/PCDHGC3/PCDH7/PCDH9/PECAM1/PKD1/PTPRM/ROBO1/CNTN2/TRO/DCHS1/CD84/CLSTN3/PALLD/PCDHGA12/PCDH17/CDH19/PCDH12/PCDH18/ROBO4/PCDHB18P/TENM3/PCDHGB7/PCDHGB6/PCDHGA11/PCDHGA9/PCDHGA6/PCDHGA5/PCDHGA4/PCDHGA3/PCDHGA2/PCDHB15/PCDHB12/PCDHB10/PCDHB7/PCDHB4/PCDH19/PCDH10/CADM3/CDH23/FAT4/HMCN1/KIRREL3/ESAM/NEXN/FAT3/CNTN4/SDK1	51
BP	GO:0051271	negative regulation of cellular component movement	86/1822	384/18670	1.17046e-13	9.75782e-12	6.55165e-12	ACTN1/ACVRL1/ADARB1/APOD/RHOB/ADGRB1/BCL2/LDLRAD4/COL3A1/CYP1B1/DCN/DPYSL3/DUSP1/DUSP3/ENG/FBLN1/FGF2/HAS1/IGFBP3/ILK/LRP1/MCC/MEF2C/MEOX2/MITF/CD200/CCN3/SERPINE1/SERPINF1/PRKG1/PTN/PTPRM/ROBO1/CCL2/CCL21/CXCL12/SFRP1/SFRP2/STC1/TBXA2R/NR2F2/TGFB1/TGFBR3/THBS1/THY1/TIE1/TIMP1/TPM1/VCL/WAS/RECK/CHRD/HYAL2/NRP1/NOG/SLIT2/RIPOR2/MAGI2/CITED2/DLC1/SEMA6C/SEMA6B/EMILIN1/NISCH/VASH1/SULF1/CLIC4/GREM1/…	86
BP	GO:0006816	calcium ion transport	93/1822	434/18670	1.88211e-13	1.54633e-11	1.03824e-11	ABL1/ADCYAP1R1/AGT/APLNR/ANK2/ANXA6/ATP1A2/ATP2B4/BCL2/BDKRB1/CACNA1C/CACNA2D1/CACNB2/CASQ2/CAV1/CLIC2/CCR1/CCN2/DMD/F2R/FGF2/FGF14/FYN/GAS6/GEM/GJA1/GJA4/GNAI2/GNAO1/GPM6A/HRC/HSPA2/HTR2A/IL16/ITGAV/ITPR1/MYLK/MYO5A/NOS3/P2RX7/PDE2A/PDE4B/PDE4D/PDGFRB/PIK3CG/PKD1/PKD2/PLN/PRKCB/PRNP/RCVRN/RGS4/RRAD/CCL2/CCL19/CCL21/CXCL12/SLC8A1/SNCA/STC1/TGFB1/THY1/TRPC1/TRPC3/TRPC4/TRPC6/BEST1/CXCR4/DYSF/RGS9/…	93
BP	GO:0051924	regulation of calcium ion transport	65/1822	254/18670	2.09749e-13	1.69867e-11	1.14053e-11	ABL1/ADCYAP1R1/AGT/APLNR/ANK2/ATP1A2/BCL2/BDKRB1/CACNA1C/CACNA2D1/CACNB2/CASQ2/CAV1/CLIC2/CCR1/DMD/F2R/FGF14/FYN/GEM/GJA1/GNAI2/GNAO1/HRC/HSPA2/IL16/MYLK/MYO5A/NOS3/P2RX7/PDE4B/PDE4D/PDGFRB/PIK3CG/PKD2/PLN/PRNP/RCVRN/RGS4/RRAD/CCL2/CXCL12/SLC8A1/SNCA/STC1/TGFB1/THY1/TRPC1/TRPC3/TRPC6/BEST1/CXCR4/DYSF/RGS9/CD84/F2RL3/AKAP6/RAMP3/LILRB1/LILRA2/REM1/EHD3/JPH2/AHNAK/LILRA5	65
BP	GO:0001649	osteoblast differentiation	60/1822	225/18670	2.55997e-13	2.04401e-11	1.3724e-11	ACVR1/BMP6/BMPR2/COL1A1/COL6A1/VCAN/GDF10/GJA1/GLI1/GLI2/GLI3/HGF/TNC/ID4/IGF1/IGFBP3/CCN1/IL6ST/ILK/LOX/MEF2C/MEF2D/MYOC/DDR2/PENK/PRKD1/PTCH1/PTHLH/PTH1R/RORB/SFRP1/SFRP2/SKI/SNAI2/SMO/TWIST1/FZD1/CHRD/CCN4/NOG/PDLIM7/HAND2/RASSF2/MRC2/GPNMB/ITGA11/WWTR1/GREM1/DHH/LEF1/SUFU/FAM20C/TWSG1/TNN/CTHRC1/TWIST2/GLIS1/SH3PXD2B/TMEM119/RSPO2	60
BP	GO:0034332	adherens junction organization	45/1822	142/18670	3.55776e-13	2.80124e-11	1.88083e-11	ABL1/ACTN1/ACVRL1/ADD1/APOD/ARHGAP6/BCL2/BMP6/CDH5/CDH6/CDH11/COL16A1/DAPK3/DUSP3/EPHA3/GPM6B/KDR/LRP1/MMP14/MYOC/RDX/SFRP1/TEK/THBS1/THY1/VCL/NRP1/NUMBL/PPM1F/IQSEC1/RAMP2/CORO2B/DLC1/SORBS1/FERMT2/MAPRE2/FAM107A/RASSF8/PIP5K1C/MACF1/CDH19/RAB8B/CADM3/PEAK1/PHLDB2	45
BP	GO:0034765	regulation of ion transmembrane transport	99/1822	483/18670	5.47421e-13	4.25113e-11	2.85432e-11	ABL1/ADRB2/AGT/APLNR/ANK2/ATP1A2/ATP1B2/ATP2B4/BDKRB1/CACNA1C/CACNA2D1/CACNB2/CASQ2/CAV1/CLIC2/DLG2/DLG4/DMD/STOM/F2R/FGF14/FHL1/FLNA/FYN/GEM/GJA1/GJA5/GRIA1/HRC/HSPA2/KCNA5/KCNB1/KCND1/KCND2/KCND3/KCNH2/KCNJ8/KCNMA1/KCNMB1/KCNS2/KCNS3/MEF2C/MYO5A/P2RX7/PDE4B/PDE4D/ABCB1/PIK3CG/PKD2/FXYD1/PLN/PRNP/RELN/RGS2/RGS4/RRAD/SCN1B/SCN2B/SCN4B/SCN7A/CCL2/SLC8A1/SNCA/VAMP2/TGFB1/THBS1/THY1/TRPC1/TRPC6/TWIS…	99
BP	GO:1904062	regulation of cation transmembrane transport	78/1822	342/18670	6.10715e-13	4.67857e-11	3.14132e-11	ABL1/ADRB2/AGT/APLNR/ANK2/ATP1A2/ATP1B2/ATP2B4/BDKRB1/CACNA1C/CACNA2D1/CACNB2/CASQ2/CAV1/CLIC2/DLG2/DLG4/DMD/STOM/F2R/FGF14/FHL1/FLNA/FYN/GEM/GRIA1/HRC/HSPA2/KCNH2/KCNMB1/KCNS2/MEF2C/MYO5A/PDE4B/PDE4D/PIK3CG/PKD2/FXYD1/PLN/PRNP/RELN/RGS2/RGS4/RRAD/SCN1B/SCN2B/SCN4B/CCL2/SLC8A1/SNCA/VAMP2/TGFB1/THY1/TRPC1/TWIST1/UTRN/KCNAB1/DYSF/RGS9/F2RL3/AKAP6/RAMP3/NLGN1/KCNE4/REM1/KCNIP1/EHD3/SHANK1/FXYD6/TREM…	78
BP	GO:0050900	leukocyte migration	101/1822	499/18670	7.12548e-13	5.27668e-11	3.5429e-11	ANGPT1/APOD/ATP1B2/BDKRB1/C3AR1/C5AR1/CAV1/CD34/CD81/CCR1/CMKLR1/COL1A1/COL1A2/CSF1/DUSP1/GPR183/S1PR1/EDNRB/FER/VEGFD/FLT1/FN1/FYN/GAS6/GYPC/NCKAP1L/IL1R1/IL16/ITGA1/ITGA4/ITGA5/ITGA9/ITGAM/ITGAV/ITGAX/ITGB1/ITGB2/ITGB3/KIT/MMP14/CD200/MSN/MYH9/CCN3/ROR2/OLR1/SERPINE1/PDE4B/PDE4D/PECAM1/PIK3CD/PIK3CG/PTN/RARRES2/CCL2/CCL11/CCL14/CCL19/CCL21/SDC2/CXCL12/SELE/SELL/SELP/STK10/TEK/TGFB1/TGFB2/THBD/T…	101
BP	GO:0040013	negative regulation of locomotion	86/1822	396/18670	7.15713e-13	5.27668e-11	3.5429e-11	ACVRL1/ADARB1/APOD/RHOB/ADGRB1/BCL2/LDLRAD4/COL3A1/CYP1B1/DCN/DPYSL3/DUSP1/DUSP3/ENG/FBLN1/FGF2/HAS1/IGFBP3/ILK/LRP1/MCC/MEF2C/MEOX2/MITF/CD200/CCN3/SERPINE1/SERPINF1/PRKG1/PTN/PTPRM/ROBO1/CCL2/CCL21/CXCL12/SFRP1/SFRP2/STC1/TBXA2R/NR2F2/TGFB1/THBS1/THY1/TIE1/TIMP1/TPM1/VCL/WAS/RECK/CHRD/HYAL2/NRP1/NOG/SLIT2/RIPOR2/MAGI2/CITED2/DLC1/SEMA6C/SEMA6B/MID2/EMILIN1/NISCH/VASH1/SULF1/CLIC4/GREM1/EVL/SEMA…	86
BP	GO:0032956	regulation of actin cytoskeleton organization	78/1822	343/18670	7.16713e-13	5.27668e-11	3.5429e-11	ABL1/ADD1/RHOB/ARHGAP6/CFL2/CSF1R/CCN2/DAPK3/S1PR1/LPAR1/ELN/EPHA3/FER/FLNA/GPM6B/GSN/HCLS1/NCKAP1L/ILK/LRP1/MEF2C/MYOC/NOTCH2/NTRK3/PAM/PRKN/PDGFRA/PDGFRB/RDX/RGS4/CCL11/CCL21/CXCL12/SFRP1/TEK/TGFB1/TGFB3/TGFBR1/TMOD1/TPM1/WAS/NRP1/SLIT2/ARHGEF10/PPM1F/FCHSD2/WASF2/CORO2B/DLC1/CDC42EP3/FAM107A/SYNPO/ARHGEF15/SWAP70/RHOQ/LMOD1/TMOD2/NOX4/SHANK1/EVL/MAGEL2/KIRREL1/ASAP3/RHOJ/PREX1/PLEKHG2/ARHGAP28…	78
BP	GO:1903391	regulation of adherens junction organization	29/1822	67/18670	7.82472e-13	5.68696e-11	3.81838e-11	ABL1/ACVRL1/ADD1/APOD/ARHGAP6/BMP6/COL16A1/DAPK3/DUSP3/EPHA3/GPM6B/KDR/LRP1/MMP14/MYOC/RDX/SFRP1/TEK/THBS1/THY1/NRP1/PPM1F/IQSEC1/DLC1/MAPRE2/FAM107A/MACF1/PEAK1/PHLDB2	29
BP	GO:0014706	striated muscle tissue development	85/1822	390/18670	7.94469e-13	5.70107e-11	3.82785e-11	ACTC1/ACVR1/AGT/BCL2/CAV1/CFL2/DCN/S1PR1/EGR2/ELN/ENG/FGF2/FGFR1/FOXC2/GJA1/GJA5/GLI1/HLX/IGF1/ISL1/ITGB1/KCNK2/LOX/MEF2A/MEF2C/MEF2D/MEIS1/MEOX2/MYH10/MYH11/PDGFRA/PDGFRB/PGM5/PLN/MAPK11/RARB/RGS2/RGS4/SGCB/SGCD/SKI/SLC8A1/SMO/SVIL/TBX2/TCF21/NR2F2/TGFB1/TGFB2/TGFBR1/TGFBR2/TGFBR3/TPM1/TWIST1/KCNAB1/FZD7/MYOM1/NOG/MSC/AKAP6/RIPOR2/GJC1/VAMP5/BVES/ZFPM2/HEY2/TENM4/HEYL/GREM1/NOX4/CDON/LEF1/ASB2/A…	85
BP	GO:0071559	response to transforming growth factor beta	64/1822	255/18670	8.30534e-13	5.88537e-11	3.95159e-11	ACVR1/ACVRL1/ZFHX3/BMPR2/LDLRAD4/CAV1/CDH5/COL1A1/COL1A2/COL3A1/COL4A2/DAB2/ENG/FBN1/FMOD/FYN/LRRC32/GDF10/NR3C1/LOX/LTBP1/LTBP2/LTBP3/SMAD9/MEF2C/PDE2A/PDE3A/PENK/HTRA1/SFRP1/SKI/SOX5/ZEB1/TGFB1/TGFB1I1/TGFB2/TGFB3/TGFBR1/TGFBR2/TGFBR3/THBS1/CLDN5/CLEC3B/ZYX/LTBP4/CILP/ITGA8/HYAL2/NREP/CITED2/POSTN/FERMT2/EMILIN1/MXRA5/DKK3/NOX4/CHST11/ASPN/TWSG1/MYOCD/HTRA3/VASN/CD109/NRROS	64
BP	GO:0030282	bone mineralization	39/1822	114/18670	8.69887e-13	6.01389e-11	4.03788e-11	ACVR1/ADRB2/BMP6/BMPR2/CCR1/COL1A2/COMP/S1PR1/FGR/GJA1/GPM6B/IGF1/CCN1/LOX/LTBP3/MEF2C/MGP/ROR2/DDR2/OMD/P2RX7/SRGN/PTHLH/PTH1R/PTN/SLC8A1/TGFB1/TGFB3/KLF10/CLEC3B/TWIST1/KL/GPNMB/GREM1/ASPN/FAM20C/TMEM119/RSPO2/RFLNB	39
BP	GO:0045446	endothelial cell differentiation	39/1822	114/18670	8.69887e-13	6.01389e-11	4.03788e-11	ACVR1/ACVRL1/ADD1/BMP6/BMPR2/CDH5/COL4A4/S1PR1/S1PR3/ENG/KDR/MSN/NOTCH4/PDE2A/PDE4D/PECAM1/PTN/PTPRS/RDX/STC1/ZEB1/NR2F2/CLDN5/CXCR4/NRP1/S1PR2/PDPN/HEY2/PPP1R16B/ARHGEF26/SOX18/TMEM100/HEG1/SOX17/SCUBE1/COL18A1/APOLD1/COL23A1/MYADM	39
BP	GO:0050769	positive regulation of neurogenesis	97/1822	474/18670	1.04338e-12	7.1264e-11	4.78485e-11	ADCYAP1/AGT/APBB1/ARSB/ASPA/BCL2/BCL6/BMP6/BMPR2/CNR1/CNTN1/CSF1/DLG4/DPYSL3/LPAR1/EPHA3/FGFR1/FLNA/FN1/FYN/GATA2/GLI2/GLI3/HGF/IL6ST/ILK/KIT/LRP1/MAP1B/MAP6/MEF2C/NAP1L2/NGF/NGFR/NME1/NTRK1/NTRK3/PRKN/SERPINF1/SERPINE2/PRKCH/PRKD1/RELN/PTN/PTPRD/RARB/RGS2/ROBO1/SCN1B/CXCL12/ITSN1/SMARCD3/SMO/TCF4/ZEB1/TGFB1/TIMP2/TRPC6/VEGFC/RNF112/CXCR4/FZD1/FZD4/SCARF1/NRP1/NUMBL/SLIT2/NTN1/FEZ1/ZEB2/MAGI2/PLX…	97
BP	GO:0061035	regulation of cartilage development	30/1822	72/18670	1.05905e-12	7.14574e-11	4.79783e-11	ACVRL1/NKX3-2/BMP6/BMPR2/CCN2/CTSK/EFEMP1/FRZB/GLI2/GLI3/CCN1/LTBP3/MAF/PTHLH/RARB/SNAI2/SOX5/TGFB1/TGFBR1/TRPS1/WNT9A/ZBTB16/CCN4/NOG/SIX2/ADAMTS7/GREM1/ADAMTS12/RFLNB/GDF6	30
BP	GO:0046578	regulation of Ras protein signal transduction	61/1822	238/18670	1.07142e-12	7.14574e-11	4.79783e-11	ABCA1/ABL1/BCL6/COL3A1/CSF1/LPAR1/F2R/F2RL2/FGD1/FGF10/GPR4/GPR17/GPR20/LPAR4/IGF1/ITGB1/ITPKB/MYO9B/MYOC/NGF/NOTCH2/NTRK1/PDGFRB/PSD/RASGRF2/RDX/ROBO1/ITSN1/TGFB2/TIMP2/NRP1/SYNGAP1/F2RL3/DGKI/CYTH3/ARHGEF6/ARHGEF10/RIPOR2/ARHGEF17/IQSEC1/SPRY1/DLC1/MAPRE2/RASA3/ARHGEF15/PSD3/KANK2/ARHGEF26/CYTH4/RASIP1/PLEKHG1/HEG1/PREX1/PLEKHG2/PREX2/KCTD10/ARHGEF25/RASGRP4/FGD5/P2RY8/IQSEC3	61
BP	GO:0060840	artery development	36/1822	100/18670	1.14831e-12	7.56949e-11	5.08235e-11	ACVRL1/BMPR2/COL3A1/COMP/ENG/FOXF1/FOXC2/GJA5/GLI3/LOX/LOXL1/LRP1/LTBP1/MYH10/MYLK/NOTCH3/PDE2A/PDGFRB/PKD2/PRRX1/ROBO1/TBX2/TGFB2/TGFBR1/NRP1/NOG/HAND2/AKT3/PLXND1/HEY2/SUFU/ADAMTS9/ZMIZ1/MYOCD/PRICKLE1/ADGRF5	36
BP	GO:0007266	Rho protein signal transduction	55/1822	203/18670	1.25726e-12	8.19243e-11	5.50061e-11	ABCA1/ABL1/AGTR1/RHOB/ARHGAP1/ARHGAP6/BCL6/COL1A2/COL3A1/LPAR1/F2R/F2RL2/FGD1/GNA12/GPR4/GPR17/GPR20/LPAR4/ITGB1/MYO9B/MYOC/NGFR/PDGFRB/PECAM1/RASGRF2/ROBO1/ITSN1/WAS/NRP1/F2RL3/ARHGAP29/NTN1/ARHGEF6/ARHGEF10/RIPOR2/ARHGEF17/DLC1/CDC42EP3/PDPN/ARHGEF15/RHOQ/KANK2/ARHGEF26/RASIP1/RHOJ/PLEKHG1/HEG1/PREX1/PLEKHG2/RIPOR1/PREX2/KCTD10/ARHGEF25/FGD5/P2RY8	55
BP	GO:0030336	negative regulation of cell migration	76/1822	334/18670	1.37025e-12	8.82718e-11	5.9268e-11	ACVRL1/ADARB1/APOD/RHOB/ADGRB1/BCL2/LDLRAD4/COL3A1/CYP1B1/DCN/DPYSL3/DUSP1/DUSP3/ENG/FGF2/HAS1/IGFBP3/ILK/LRP1/MCC/MEF2C/MEOX2/MITF/CD200/CCN3/SERPINE1/SERPINF1/PRKG1/PTN/PTPRM/ROBO1/CCL2/CCL21/CXCL12/SFRP1/SFRP2/STC1/TBXA2R/NR2F2/TGFB1/THBS1/THY1/TIE1/TIMP1/TPM1/VCL/RECK/CHRD/HYAL2/NOG/SLIT2/RIPOR2/MAGI2/CITED2/DLC1/EMILIN1/NISCH/VASH1/SULF1/CLIC4/GREM1/EVL/ADAMTS9/TNN/MCTP1/MMRN2/SEMA6D/NAV3/BM…	76
BP	GO:0050804	modulation of chemical synaptic transmission	91/1822	436/18670	1.66995e-12	1.0637e-10	7.14198e-11	ABL1/ADCYAP1/ADRB2/AGT/APBA1/APBA2/ATP1A2/ADGRB1/BCHE/CACNB2/CDH11/CHRM2/CHRNA3/CNR1/DLG4/EGR2/F2R/FGF14/FYN/GNAI1/GNAI2/GRIA1/GRID1/GRIK5/GUCY1A1/GUCY1B1/HRH2/HTR2A/ITGB1/KCNB1/KIT/LAMA2/MAP1A/MAP1B/MEF2C/NFATC4/NGF/NPTX1/NTRK1/ROR2/PRKN/SERPINE2/PLAT/PLCL1/SEPTIN5/PRKAR2B/PRKCB/PRNP/RELN/PTN/PTPRS/RGS4/CCL2/SNCA/VAMP2/TACR2/CNTN2/PPFIA2/SYNGAP1/DGKI/S1PR2/NRXN1/AKAP12/CLSTN3/FAM107A/LZTS1/NISCH…	91
BP	GO:2000146	negative regulation of cell motility	78/1822	349/18670	1.83931e-12	1.15856e-10	7.7789e-11	ACVRL1/ADARB1/APOD/RHOB/ADGRB1/BCL2/LDLRAD4/COL3A1/CYP1B1/DCN/DPYSL3/DUSP1/DUSP3/ENG/FBLN1/FGF2/HAS1/IGFBP3/ILK/LRP1/MCC/MEF2C/MEOX2/MITF/CD200/CCN3/SERPINE1/SERPINF1/PRKG1/PTN/PTPRM/ROBO1/CCL2/CCL21/CXCL12/SFRP1/SFRP2/STC1/TBXA2R/NR2F2/TGFB1/THBS1/THY1/TIE1/TIMP1/TPM1/VCL/WAS/RECK/CHRD/HYAL2/NOG/SLIT2/RIPOR2/MAGI2/CITED2/DLC1/EMILIN1/NISCH/VASH1/SULF1/CLIC4/GREM1/EVL/ADAMTS9/TNN/MCTP1/MMRN2/SEMA…	78
BP	GO:0032103	positive regulation of response to external stimulus	74/1822	323/18670	1.89804e-12	1.17848e-10	7.9126e-11	AGT/AGTR1/BMP6/BMPR2/BTK/C3/C3AR1/C5AR1/CD81/CCR1/CCR4/CMKLR1/CNR1/CSF1/S1PR1/LPAR1/ETS1/FABP4/FGF2/FGF10/FGFR1/VEGFD/GAS6/NCKAP1L/IL6ST/IL16/KDR/LRP1/NTRK3/SERPINE1/PDE2A/PDGFRB/PIK3CG/PRKD1/PTGER3/PTN/RARRES2/CCL14/CCL19/CCL21/CXCL12/SNCA/TGFB1/THBD/THBS1/THBS4/TLR4/TNFSF4/VEGFC/CXCR4/SCG2/DYSF/SCARF1/HYAL2/NRP1/CCN4/OSMR/SLIT2/LY86/PPM1F/RIPOR2/NOD1/SWAP70/SASH1/LY96/IL17B/TLR7/TREM2/CAMK1D/SM…	74
BP	GO:0099177	regulation of trans-synaptic signaling	91/1822	437/18670	1.9125e-12	1.17848e-10	7.9126e-11	ABL1/ADCYAP1/ADRB2/AGT/APBA1/APBA2/ATP1A2/ADGRB1/BCHE/CACNB2/CDH11/CHRM2/CHRNA3/CNR1/DLG4/EGR2/F2R/FGF14/FYN/GNAI1/GNAI2/GRIA1/GRID1/GRIK5/GUCY1A1/GUCY1B1/HRH2/HTR2A/ITGB1/KCNB1/KIT/LAMA2/MAP1A/MAP1B/MEF2C/NFATC4/NGF/NPTX1/NTRK1/ROR2/PRKN/SERPINE2/PLAT/PLCL1/SEPTIN5/PRKAR2B/PRKCB/PRNP/RELN/PTN/PTPRS/RGS4/CCL2/SNCA/VAMP2/TACR2/CNTN2/PPFIA2/SYNGAP1/DGKI/S1PR2/NRXN1/AKAP12/CLSTN3/FAM107A/LZTS1/NISCH…	91
BP	GO:0060326	cell chemotaxis	71/1822	304/18670	2.02218e-12	1.23266e-10	8.27639e-11	AGTR1/C3AR1/C5AR1/CCR1/CCR4/CMKLR1/CSF1/DUSP1/GPR183/S1PR1/LPAR1/EDNRB/FGF1/FGF2/FGFR1/VEGFD/FLT1/GAB1/GAS6/NCKAP1L/HGF/IL16/ITGA1/ITGA9/ITGB2/KDR/KIT/LOX/CCN3/SERPINE1/PDE4B/PDE4D/PDGFRA/PDGFRB/PIK3CD/PIK3CG/PRKD1/PTN/RARRES2/CCL2/CCL11/CCL14/CCL19/CCL21/CXCL12/TGFB2/THBS1/THBS4/VCAM1/VEGFC/CXCR4/SCG2/DYSF/NRP1/CH25H/SLIT2/CYP7B1/DOCK4/RIPOR2/SWAP70/PIP5K1C/GREM1/LEF1/PARVA/ACKR3/CAMK1D/PREX1/SM…	71
BP	GO:0007044	cell-substrate junction assembly	35/1822	97/18670	2.18376e-12	1.31699e-10	8.84264e-11	ABL1/ACTN1/ACVRL1/APOD/ARHGAP6/BCL2/DST/COL16A1/DAPK3/DUSP3/EPHA3/FN1/GPM6B/ITGA5/KDR/LAMC1/LRP1/MMP14/MYOC/SFRP1/TEK/THBS1/THY1/TLN1/TNS1/NRP1/PPM1F/CORO2B/DLC1/SORBS1/FERMT2/FAM107A/MACF1/PEAK1/PHLDB2	35
BP	GO:0043542	endothelial cell migration	66/1822	273/18670	2.31463e-12	1.38123e-10	9.27391e-11	ABL1/ACVRL1/AGT/ANGPT1/RHOB/ADGRB1/BMPR2/CYP1B1/DCN/ETS1/FAP/FGF1/FGF2/FGFR1/FOXC2/FLT4/GATA2/ITGB1/ITGB2/ITGB3/KDR/MEF2C/MAP3K3/MEOX2/MYH9/NOS3/CCN3/PECAM1/SERPINF1/PRCP/PRKD1/PTN/PTPRM/ROBO1/SPARC/STAT5A/STC1/TBXA2R/TEK/NR2F2/TGFB1/TGFBR1/THBS1/VEGFC/SCG2/TNFSF12/NRP2/NRP1/SLIT2/AKT3/VASH1/PLXND1/SASH1/ADGRA2/GREM1/SRPX2/SOX18/ADAMTS9/RHOJ/JCAD/SMOC2/MMRN2/STARD13/AMOTL1/CLEC14A/BMPER	66
BP	GO:0050678	regulation of epithelial cell proliferation	82/1822	378/18670	2.62328e-12	1.5491e-10	1.04011e-10	ACVRL1/AGTR1/APLNR/AR/BMP6/BMPR2/KLF9/C5AR1/CAV1/EDNRB/FGF1/FGF2/FGF7/FGF10/FGFR1/VEGFD/FLT1/FLT4/GATA2/GJA1/GLI1/HAS2/IGF1/ISL1/ITGA4/ITGB3/KDR/LAMB1/LAMC1/MCC/MEF2C/NGFR/NME1/NOTCH2/SERPINF1/PGR/PRKD1/HTRA1/PTCH1/PTN/PTPRM/ROBO1/CCL2/CCL11/CXCL12/SFRP1/SFRP2/SNAI2/SMO/SPARC/STAT5A/TEK/NR2F2/TGFB1/TGFB2/TGFBR1/TGFBR3/THBS1/THBS4/TWIST1/VEGFC/VIP/SCG2/NR4A3/DYSF/FZD7/TNFSF12/NRP2/NRP1/NOG/CYP7B1/…	82
BP	GO:0071560	cellular response to transforming growth factor beta stimulus	62/1822	249/18670	2.74115e-12	1.60202e-10	1.07564e-10	ACVR1/ACVRL1/BMPR2/LDLRAD4/CAV1/CDH5/COL1A1/COL1A2/COL3A1/COL4A2/DAB2/ENG/FBN1/FMOD/FYN/LRRC32/GDF10/NR3C1/LOX/LTBP1/LTBP2/LTBP3/SMAD9/MEF2C/PDE2A/PDE3A/PENK/HTRA1/SFRP1/SKI/SOX5/ZEB1/TGFB1/TGFB1I1/TGFB2/TGFB3/TGFBR1/TGFBR2/TGFBR3/THBS1/CLDN5/CLEC3B/ZYX/LTBP4/CILP/ITGA8/HYAL2/NREP/CITED2/POSTN/FERMT2/EMILIN1/DKK3/NOX4/CHST11/ASPN/TWSG1/MYOCD/HTRA3/VASN/CD109/NRROS	62
BP	GO:0007229	integrin-mediated signaling pathway	36/1822	103/18670	3.16281e-12	1.82959e-10	1.22844e-10	ABL1/DST/COL3A1/COL16A1/CCN2/FGR/FLNA/ILK/ITGA1/ITGA4/ITGA5/ITGA7/ITGA9/ITGAM/ITGAV/ITGAX/ITGB1/ITGB2/ITGB3/MYH9/PLP1/PRKD1/PTN/THY1/TIMP1/TLN1/ZYX/ITGA8/NRP1/ITGBL1/ADAMTS1/FERMT2/ITGA11/LIMS2/PRAM1/LOXL3	36
BP	GO:0007265	Ras protein signal transduction	92/1822	448/18670	3.29873e-12	1.88894e-10	1.26828e-10	ABCA1/ABL1/AGTR1/RHOB/ARHGAP1/ARHGAP6/BCL6/COL1A2/COL3A1/CSF1/LPAR1/F2R/F2RL2/FGD1/FGF2/FGF10/GNA12/GPR4/GPR17/GPR20/LPAR4/IGF1/ITGB1/ITPKB/MYO9B/MYOC/NGF/NGFR/NOTCH2/NTRK1/PDGFRB/PECAM1/PRKD1/MAPK11/PSD/RASGRF2/RDX/ROBO1/ITSN1/TGFB2/TIMP2/WAS/NRP1/SYNGAP1/F2RL3/DGKI/CYTH3/ARHGAP29/NTN1/ARHGEF6/ARHGEF10/RIPOR2/ARHGEF17/ELMO1/IQSEC1/WASF2/RASGRP2/SPRY1/DLC1/CDC42EP3/PDPN/MAPRE2/RAB31/NISCH/MRAS/RA…	92
BP	GO:0007015	actin filament organization	85/1822	400/18670	3.35531e-12	1.90213e-10	1.27714e-10	ABL1/ACTC1/ACTN1/ADD1/RHOB/ARHGAP6/BCL2/CFL2/CCN2/DPYSL3/S1PR1/LPAR1/ELN/FER/FLNA/GSN/HCLS1/NCKAP1L/HIP1/MYOC/PRKN/RDX/RGS4/CCL11/CCL21/CXCL12/SFRP1/TGFB3/TGFBR1/TMOD1/TPM1/TPM2/WAS/WIPF1/ZYX/GAS7/MYOM1/NRP1/SLIT2/ARHGEF10/MICAL2/PPM1F/FCHSD2/ARHGAP25/WASF2/EFS/CORO2B/DLC1/CAP2/SORBS1/CDC42EP3/WASF3/FAM107A/SYNPO/ARHGEF15/SWAP70/RHOQ/LMOD1/PDLIM3/TMOD2/NOX4/SHANK1/EVL/MAGEL2/KIRREL1/ASAP3/CASS4/R…	85
BP	GO:0050921	positive regulation of chemotaxis	42/1822	135/18670	4.28733e-12	2.40642e-10	1.61574e-10	BMPR2/C3AR1/C5AR1/CCR1/CCR4/CMKLR1/CSF1/S1PR1/LPAR1/FGF2/FGF10/FGFR1/VEGFD/GAS6/NCKAP1L/IL16/KDR/NTRK3/SERPINE1/PDGFRB/PRKD1/PTN/RARRES2/CCL19/CCL21/CXCL12/TGFB1/THBS1/THBS4/VEGFC/CXCR4/SCG2/DYSF/NRP1/SLIT2/PPM1F/RIPOR2/SWAP70/TREM2/CAMK1D/SMOC2/CCR2	42
BP	GO:0042063	gliogenesis	68/1822	290/18670	4.88183e-12	2.71324e-10	1.82174e-10	ABL1/ADCYAP1/ASPA/C5AR1/CSF1/CSF1R/CSPG4/DTX1/GPR183/LPAR1/EGR2/FGF10/GAP43/GLI3/GPR17/GSN/ID4/IL6ST/ILK/LAMA2/LAMB1/LAMB2/LEPR/LRP1/MATN2/MMP14/MYOC/NDN/NTRK3/ROR2/PENK/SERPINE2/PLP1/PRKCH/RELN/PTN/CCL2/SKI/SMO/TAL1/CNTN2/TGFB1/TGFB2/TLR4/TRPC4/VIM/RNF112/CXCR4/CNTNAP1/NOG/ARHGEF10/TSPAN2/WASF3/DAAM2/SUN2/TENM4/DISC1/LEF1/TREM2/NLGN3/MXRA8/PRDM8/BMERB1/IL33/IL34/LGI4/NRROS/CCR2	68
BP	GO:0031032	actomyosin structure organization	53/1822	199/18670	6.63301e-12	3.65073e-10	2.4512e-10	ABL1/ACTC1/ARHGAP6/CASQ2/CFL2/CNN1/CNN3/CSRP1/CSRP2/CCN2/S1PR1/LPAR1/ELN/ITGB1/MEF2A/MEF2C/MYH9/MYH10/MYH11/MYOC/PDGFRA/PDGFRB/PGM5/SFRP1/TGFB3/TGFBR1/TMOD1/TPM1/WAS/ZYX/MYOM1/NRP1/ARHGEF10/PPM1F/WASF2/CORO2B/DLC1/SORBS1/LDB3/ARHGEF15/EPB41L3/LMOD1/TMOD2/NOX4/EVL/ASAP3/ARHGAP28/FHOD3/PHLDB2/FRMD6/PHACTR1/SH3PXD2B/LURAP1	53
BP	GO:0045666	positive regulation of neuron differentiation	80/1822	371/18670	6.70994e-12	3.65756e-10	2.45578e-10	ADCYAP1/AGT/APBB1/ARSB/BCL2/BCL6/BMP6/BMPR2/CNR1/CNTN1/DLG4/DPYSL3/LPAR1/EPHA3/FGFR1/FN1/FYN/GATA2/GLI2/HGF/ILK/LRP1/MAP1B/MAP6/MEF2C/NAP1L2/NGF/NGFR/NME1/NTRK1/NTRK3/PRKN/SERPINF1/PRKD1/RELN/PTN/PTPRD/RARB/RGS2/ROBO1/SCN1B/CXCL12/ITSN1/TCF4/ZEB1/TIMP2/TRPC6/RNF112/CXCR4/FZD1/FZD4/SCARF1/NRP1/SLIT2/NTN1/FEZ1/ZEB2/MAGI2/PLXNC1/STMN2/NLGN1/RIMS1/PLXND1/MACF1/HEYL/DISC1/CDON/SHANK1/NIN/TENM3/CAMK1D/…	80
BP	GO:0051146	striated muscle cell differentiation	68/1822	293/18670	8.05928e-12	4.35124e-10	2.92154e-10	ACTC1/ACVR1/AGT/AVPR1A/ADGRB1/ADGRB3/BCL2/CASQ2/CD81/CFL2/COMP/CSRP1/CSRP2/DMD/DMPK/FLNC/FLT3LG/IGF1/ITGB1/LOX/MEF2A/MEF2C/MMP14/MYH9/MYH10/MYH11/CCN3/PDGFRA/PDGFRB/PGM5/PTGFRN/RARB/RGS2/RGS4/SGCB/SGCD/SKI/SLC8A1/SMO/TGFB1/TMOD1/TPM1/UCHL1/ADAM12/DYSF/FZD7/MYOM1/CACNA1H/AKAP6/RIPOR2/BVES/LDB3/HEY2/LMOD1/GREM1/TMOD2/EHD2/NOX4/CDON/PLEKHO1/POPDC2/FHOD3/PLPP7/MYOCD/SMYD1/PI16/RBM24/TMEM119	68
BP	GO:0050679	positive regulation of epithelial cell proliferation	54/1822	206/18670	8.25567e-12	4.41523e-10	2.9645e-10	ACVRL1/AGTR1/APLNR/AR/BMP6/BMPR2/C5AR1/FGF1/FGF2/FGF7/FGF10/FGFR1/VEGFD/FLT4/GATA2/HAS2/IGF1/ITGA4/ITGB3/KDR/LAMB1/LAMC1/NME1/NOTCH2/PRKD1/HTRA1/PTN/CCL11/CXCL12/SFRP1/SMO/STAT5A/TEK/TGFB1/TGFBR1/THBS4/TWIST1/VEGFC/VIP/SCG2/NR4A3/DYSF/FZD7/TNFSF12/NRP2/NRP1/NOG/CYP7B1/AKT3/PPP1R16B/JCAD/FOXP2/JAML/APELA	54
BP	GO:0003205	cardiac chamber development	48/1822	171/18670	8.48047e-12	4.49306e-10	3.01676e-10	ACVR1/ANK2/BMPR2/CPE/ENG/FOXF1/FOXC2/GJA5/CCN1/ISL1/KCNK2/LTBP1/MEF2C/MYH10/NOS3/NOTCH2/PDE2A/RARB/ROBO1/SFRP2/SLIT3/SMARCD3/SMO/TBX2/TEK/TGFB1/TGFB2/TGFBR1/TGFBR2/TGFBR3/TPM1/FZD1/NRP2/NRP1/NOG/SLIT2/HAND2/ADAMTS1/CITED2/PLXND1/ZFPM2/HEY2/HEYL/SUFU/PARVA/HEG1/MYOCD/CCM2L	48
BP	GO:0008360	regulation of cell shape	44/1822	150/18670	1.2381e-11	6.49889e-10	4.36353e-10	RHOB/FMNL1/CSF1R/DAPK3/LPAR1/FGD1/FGR/FN1/FYN/GNA12/ITGA7/ITGB2/KDR/KIT/MSN/MYH9/MYH10/PALM/PTN/RDX/CCL2/CCL11/TPM1/PLXNC1/DLC1/CDC42EP3/PDPN/WASF3/FERMT2/BVES/PLXND1/EPB41L3/RHOQ/PLEKHO1/PALMD/PARVA/ARHGAP15/ATP10A/RHOJ/FMNL3/PLXNA4/FGD5/SYNE3/PALM2AKAP2	44
BP	GO:0032330	regulation of chondrocyte differentiation	24/1822	52/18670	1.36984e-11	7.05967e-10	4.74005e-10	ACVRL1/NKX3-2/BMP6/CCN2/EFEMP1/GLI2/GLI3/LTBP3/MAF/PTHLH/RARB/SNAI2/SOX5/TGFBR1/TRPS1/WNT9A/ZBTB16/CCN4/SIX2/ADAMTS7/GREM1/ADAMTS12/RFLNB/GDF6	24
BP	GO:0072132	mesenchyme morphogenesis	24/1822	52/18670	1.36984e-11	7.05967e-10	4.74005e-10	ACTA2/ACTC1/ACTG2/ACVR1/ACVRL1/ENG/FGFR1/FOXF1/FOXC2/ISL1/NOS3/ROBO1/SNAI2/TBX2/TGFB2/TGFBR1/TGFBR2/TWIST1/DCHS1/NOG/HEY2/HEYL/LEF1/TMEM100	24
BP	GO:0003206	cardiac chamber morphogenesis	40/1822	129/18670	1.5533e-11	7.93303e-10	5.32644e-10	ACVR1/BMPR2/CPE/ENG/FOXF1/FOXC2/GJA5/CCN1/ISL1/MEF2C/NOS3/NOTCH2/RARB/ROBO1/SFRP2/SLIT3/SMARCD3/SMO/TBX2/TEK/TGFB1/TGFB2/TGFBR1/TGFBR2/TGFBR3/TPM1/FZD1/NRP2/NRP1/NOG/SLIT2/HAND2/ADAMTS1/CITED2/ZFPM2/HEY2/HEYL/PARVA/HEG1/CCM2L	40
BP	GO:0072511	divalent inorganic cation transport	96/1822	489/18670	1.66275e-11	8.41617e-10	5.65084e-10	ABL1/ADCYAP1R1/AGT/APLNR/ANK2/ANXA6/ATP1A2/ATP2B4/BCL2/BDKRB1/CACNA1C/CACNA2D1/CACNB2/CASQ2/CAV1/CLIC2/CCR1/CCN2/DMD/F2R/FGF2/FGF14/FYN/GAS6/GEM/GJA1/GJA4/GNAI2/GNAO1/GPM6A/HRC/HSPA2/HTR2A/IL16/ITGAV/ITPR1/MYLK/MYO5A/NOS3/P2RX7/PDE2A/PDE4B/PDE4D/PDGFRB/PIK3CG/PKD1/PKD2/PLN/PRKCB/PRNP/RCVRN/RGS4/RRAD/CCL2/CCL19/CCL21/CXCL12/SLC8A1/SNCA/STC1/TCN2/TGFB1/THY1/TRPC1/TRPC3/TRPC4/TRPC6/BEST1/CXCR4/TUSC3…	96
BP	GO:0003151	outflow tract morphogenesis	30/1822	79/18670	1.8083e-11	9.07189e-10	6.0911e-10	BMPR2/ELN/ENG/FOXC2/GJA5/ILK/ISL1/MEF2C/RARB/ROBO1/SFRP2/TBX2/TGFB2/TGFBR2/TGFBR3/CLDN5/TWIST1/FZD1/NRP2/NRP1/NOG/HAND2/CITED2/PLXND1/ZFPM2/HEY2/HEYL/SOX18/PARVA/SOX17	30
BP	GO:0070838	divalent metal ion transport	95/1822	483/18670	1.90465e-11	9.47145e-10	6.35938e-10	ABL1/ADCYAP1R1/AGT/APLNR/ANK2/ANXA6/ATP1A2/ATP2B4/BCL2/BDKRB1/CACNA1C/CACNA2D1/CACNB2/CASQ2/CAV1/CLIC2/CCR1/CCN2/DMD/F2R/FGF2/FGF14/FYN/GAS6/GEM/GJA1/GJA4/GNAI2/GNAO1/GPM6A/HRC/HSPA2/HTR2A/IL16/ITGAV/ITPR1/MYLK/MYO5A/NOS3/P2RX7/PDE2A/PDE4B/PDE4D/PDGFRB/PIK3CG/PKD1/PKD2/PLN/PRKCB/PRNP/RCVRN/RGS4/RRAD/CCL2/CCL19/CCL21/CXCL12/SLC8A1/SNCA/STC1/TGFB1/THY1/TRPC1/TRPC3/TRPC4/TRPC6/BEST1/CXCR4/TUSC3/DYSF…	95
BP	GO:0060349	bone morphogenesis	37/1822	114/18670	1.9856e-11	9.78812e-10	6.572e-10	ANXA6/BMP6/BMPR2/FOXN3/COL1A1/COL6A1/COL6A2/COL6A3/COL12A1/COMP/GLI3/HAS2/LTBP3/MATN2/MEF2C/MEF2D/MMP14/MMP16/RARB/SFRP2/SFRP4/SKI/STC1/TEK/TGFB1/TGFB3/TGFBR2/THBS3/TWIST1/COL14A1/CHSY1/SCARA3/RAB23/CSGALNACT1/COL21A1/FREM1/TMEM119	37
BP	GO:0048638	regulation of developmental growth	75/1822	347/18670	2.72428e-11	1.33137e-09	8.9392e-10	ABL1/ACACB/ADRB2/AR/BCL2/BMPR2/CSF1/DPYSL2/EPHA7/FGF2/FGFR1/FOXC2/FOXS1/FN1/GHR/GJA1/GLI1/HLX/IGF1/ILK/KCNK2/LRP1/MAP1B/MEF2C/MEIS1/MUSK/NGF/NTRK3/PRKN/MAPK11/PTCH1/PTPRS/RGS2/RGS4/CXCL12/SFRP1/SFRP2/SMO/STAT5A/STAT5B/TBX2/TGFBR1/TGFBR2/TGFBR3/CXCR4/COLQ/NRP1/NOG/NTN1/AKAP6/ULK2/BASP1/OLFM1/SEMA6C/SEMA6B/RIMS1/SPART/ZFPM2/HEY2/MACF1/LATS2/DISC1/SEMA5B/SASH3/SEMA4C/WWC3/SEMA3G/ISLR2/FTO/WWC2/SEMA6…	75
BP	GO:0034333	adherens junction assembly	32/1822	90/18670	2.99063e-11	1.44905e-09	9.72929e-10	ABL1/ACTN1/ACVRL1/APOD/ARHGAP6/BCL2/COL16A1/DAPK3/DUSP3/EPHA3/GPM6B/KDR/LRP1/MMP14/MYOC/SFRP1/TEK/THBS1/THY1/VCL/NRP1/PPM1F/RAMP2/CORO2B/DLC1/SORBS1/FERMT2/FAM107A/PIP5K1C/MACF1/PEAK1/PHLDB2	32
BP	GO:0034446	substrate adhesion-dependent cell spreading	34/1822	100/18670	3.03436e-11	1.45778e-09	9.78792e-10	ABL1/AXL/FBLN1/FER/FLNA/FN1/HAS2/HSPG2/ILK/ITGA4/ITGAV/ITGB3/LAMB1/LAMB2/LAMC1/MYOC/TEK/FZD4/FZD7/ITGA8/NRP1/PDPN/POSTN/FERMT2/BVES/LIMS2/RADIL/PARVA/CASS4/PREX1/PARVG/PEAK1/ANTXR1/MYADM	34
BP	GO:0031346	positive regulation of cell projection organization	80/1822	383/18670	3.60912e-11	1.71934e-09	1.15441e-09	ADCYAP1/AGT/APBB1/ARSB/BMPR2/CNR1/CNTN1/DLG4/DPYSL3/LPAR1/EPHA3/FGFR1/FN1/FYN/GPM6A/HGF/ILK/KIT/LRP1/MAP1B/MAP6/NGF/NGFR/NME1/NTRK1/NTRK3/P2RX7/PALM/PRKN/ENPP2/SERPINF1/PRKD1/RELN/PTN/PTPRD/RGS2/ROBO1/SCN1B/CCL19/CCL21/CXCL12/ITSN1/TGFB3/TGFBR1/CXCR4/FZD1/FZD4/SCARF1/NRP1/SLIT2/NTN1/FEZ1/RIPOR2/ZEB2/MAGI2/PLXNC1/WASF2/CDC42EP3/STMN2/NLGN1/DZIP1/RIMS1/PLXND1/RHOQ/MACF1/DISC1/SHANK1/NIN/RAB8B/TENM3…	80
BP	GO:0030048	actin filament-based movement	41/1822	138/18670	3.94717e-11	1.86471e-09	1.25202e-09	ACTC1/ANK2/ATP1A2/CACNA1C/CACNA2D1/CACNB2/CAV1/DES/DMD/FLNA/GJA1/GJA5/KCNA5/KCND3/KCNH2/KCNJ8/MYH9/MYH10/MYO5A/MYO9B/PDE4B/PDE4D/PLN/SCN1B/SCN2B/SCN4B/SGCD/STC1/TMOD1/TPM1/TPM2/VIM/WAS/WIPF1/GJC1/WASF2/PDPN/KCNE4/SUN2/PARVA/FRMD6	41
BP	GO:0010632	regulation of epithelial cell migration	66/1822	291/18670	4.77874e-11	2.2389e-09	1.50326e-09	ABL1/ACVRL1/AGT/ANGPT1/RHOB/ARSB/ADGRB1/BMPR2/DCN/ETS1/FGF1/FGF2/FGF7/FGF10/FGFR1/FOXC2/FLT4/GATA2/HAS2/ITGB3/KDR/MCC/MEF2C/MAP3K3/MEOX2/NOS3/ENPP2/SERPINF1/PRCP/PRKD1/PTN/PTPRM/SPARC/STAT5A/STC1/TBXA2R/TEK/NR2F2/TGFB1/TGFB2/TGFBR2/THBS1/VEGFC/PLPP3/NRP2/NRP1/SLIT2/PPM1F/IQSEC1/AKT3/MAPRE2/VASH1/SASH1/MACF1/ADGRA2/SRPX2/EVL/ADAMTS9/RHOJ/JCAD/SMOC2/MMRN2/STARD13/GLIPR2/AMOTL1/BMPER	66
BP	GO:0016049	cell growth	94/1822	484/18670	5.03497e-11	2.33961e-09	1.57087e-09	ABL1/ACVRL1/AGT/AGTR1/APBB1/APBB2/AVPR1A/BCL2/BCL6/BDKRB1/BMPR2/CRYAB/DPYSL2/EPHA7/FHL1/FN1/FRZB/GJA1/PRMT2/IGF1/IGFBP3/IGFBP4/IGFBP7/ILK/INHBA/ITGA4/ITGB1/LAMB2/LRP1/MAP1B/MMP14/NDN/NGF/CCN3/NPR1/NTRK3/PRKN/SERPINE2/PTPRS/RGS2/RGS4/CXCL12/SFRP1/SFRP2/SLIT3/SMARCA2/SPOCK1/TGFB1/TGFB2/TGFBR1/TGFBR2/VCL/CXCR4/LTBP4/PTCH2/HYAL2/NRP2/NRP1/DCLK1/SLIT2/NTN1/AKAP6/ULK2/CLSTN3/ZEB2/RASGRP2/OLFM1/SEMA6C/S…	94
BP	GO:0097529	myeloid leukocyte migration	53/1822	210/18670	6.07047e-11	2.79785e-09	1.87855e-09	C3AR1/C5AR1/CD81/CCR1/CMKLR1/CSF1/DUSP1/EDNRB/VEGFD/FLT1/NCKAP1L/IL1R1/ITGA1/ITGA9/ITGB2/KIT/MMP14/CD200/CCN3/ROR2/SERPINE1/PDE4B/PDE4D/PECAM1/PIK3CD/PIK3CG/RARRES2/CCL2/CCL11/CCL14/CCL19/CCL21/CXCL12/TGFB2/THBS1/THBS4/VEGFC/SCG2/DYSF/SLIT2/RIPOR2/EMILIN1/SWAP70/PIP5K1C/GREM1/TREM2/CAMK1D/PREX1/CD99L2/JAM3/JAML/SIRPA/CCR2	53
BP	GO:0060560	developmental growth involved in morphogenesis	57/1822	235/18670	6.31924e-11	2.88902e-09	1.93976e-09	ABL1/BMPR2/CSF1/DPYSL2/S1PR1/EPHA7/ESR1/FGF1/FGF10/FN1/TNC/ILK/ITGA4/ITGB1/LAMB2/LRP1/MAP1B/NDN/NGF/NTRK3/PRKN/PTPRS/CCL11/CXCL12/SFRP1/SFRP2/SLIT3/TBX2/TGFB1/TGFBR2/VCL/CXCR4/NRP2/NRP1/DCLK1/SLIT2/NTN1/ULK2/ZEB2/MAGI2/SPRY1/OLFM1/SEMA6C/SEMA6B/POSTN/RIMS1/SPART/MACF1/DISC1/NIN/NLGN3/SEMA5B/SEMA4C/SEMA3G/ISLR2/SEMA6D/PLXNA4	57
BP	GO:0031214	biomineral tissue development	45/1822	163/18670	6.95807e-11	3.15562e-09	2.11877e-09	ACVR1/ADRB2/BMP6/BMPR2/CCR1/COL1A1/COL1A2/COMP/S1PR1/FGR/FOXO1/GAS6/GJA1/GPM6B/IGF1/CCN1/LOX/LTBP3/MEF2C/MGP/NOS3/ROR2/DDR2/OMD/P2RX7/SRGN/PTHLH/PTH1R/PTN/SLC8A1/TGFB1/TGFB3/KLF10/CLEC3B/TWIST1/KL/GPNMB/HEY2/GREM1/FAM20A/ASPN/FAM20C/TMEM119/RSPO2/RFLNB	45
BP	GO:1901888	regulation of cell junction assembly	31/1822	88/18670	7.98064e-11	3.59065e-09	2.41086e-09	ABL1/ACVRL1/AGT/APOD/ARHGAP6/CAV1/COL16A1/DAPK3/DUSP3/EPHA3/GJA1/GPM6B/KDR/LRP1/MMP14/MYOC/PRKCH/SFRP1/SNAI2/TEK/THBS1/THY1/CLDN5/NRP1/PPM1F/DLC1/FAM107A/MACF1/PEAK1/PHLDB2/GPBAR1	31
BP	GO:0001570	vasculogenesis	29/1822	79/18670	1.02771e-10	4.58747e-09	3.08015e-09	APLNR/CAV1/CD34/ENG/FOXF1/HAS2/ITGAV/KDR/PDGFRB/SMO/TGFB1/TGFBR2/TGFBR3/TIE1/FZD4/QKI/GJC1/RAMP2/ZFPM2/HEY2/SOX18/RASIP1/TMEM100/ACKR3/ZMIZ1/HEG1/SOX17/MYOCD/APELA	29
BP	GO:0072006	nephron development	41/1822	142/18670	1.06162e-10	4.70181e-09	3.15692e-09	ACTA2/AGT/ANGPT1/BCL2/CD34/COL4A3/COL4A4/FGF1/FGF2/FOXC2/GLI3/GPR4/ILK/LAMB2/MEF2C/NID1/NOTCH3/PBX1/PDGFRA/PDGFRB/PECAM1/PKD1/PKD2/PTCH1/SMO/TCF21/TEK/TGFB1/WNT2B/WNT9B/DCHS1/NOG/MAGI2/BASP1/SIX2/SULF1/WWTR1/HEYL/FAT4/KIRREL3/ADAMTS16	41
BP	GO:0003179	heart valve morphogenesis	23/1822	52/18670	1.07125e-10	4.7077e-09	3.16088e-09	ACVR1/BMPR2/ELN/GJA5/CCN1/MEF2C/NFATC1/NOS3/NOTCH2/ROBO1/SLIT3/SNAI2/TGFB1/TGFB2/TGFBR2/TWIST1/DCHS1/SLIT2/OLFM1/EMILIN1/HEY2/HEYL/ADAMTS9	23
BP	GO:0006023	aminoglycan biosynthetic process	36/1822	115/18670	1.18074e-10	5.14895e-09	3.45714e-09	ANGPT1/BGN/VCAN/CSPG4/DCN/FMOD/HAS1/HAS2/HSPG2/NDST1/LUM/OMD/OGN/PDGFRB/PRELP/SDC2/ST3GAL3/TGFB1/CHST1/CHST3/SDC3/HS3ST3B1/HS3ST3A1/GPC6/KERA/CHSY1/DSE/CHST11/CHST15/CSGALNACT2/CSGALNACT1/CHST7/XYLT1/B3GNT9/DSEL/CHSY3	36
BP	GO:0010721	negative regulation of cell development	73/1822	344/18670	1.22286e-10	5.29192e-09	3.55313e-09	ADCYAP1/BCL2/COL3A1/CRMP1/DPYSL3/DTX1/LPAR1/S1PR3/EDNRB/EPHA7/FBLN1/FBN1/FRZB/GLI3/ID4/IGF1/ISL1/LGALS1/LRP1/MEIS1/NFATC4/NGFR/NOTCH3/NPR2/NTRK3/PBX1/PMP22/PTHLH/PTN/PTPRS/RGS2/RGS4/CCL11/SKI/SPOCK1/CNTN2/NR2F1/TGFB1/THY1/TRPC6/VIM/NRP1/SYNGAP1/NOG/SLIT2/NTN1/ULK2/SEMA6C/SEMA6B/POSTN/LILRB1/STMN2/NLGN1/SPART/DENND5A/DAAM2/NLGN3/SEMA5B/SEMA4C/SEMA3G/RGMA/TNN/TRAK2/SEMA6D/HOOK3/DIXDC1/BMERB1/LRRK2/…	73
BP	GO:0006024	glycosaminoglycan biosynthetic process	35/1822	110/18670	1.28675e-10	5.48466e-09	3.68255e-09	ANGPT1/BGN/VCAN/CSPG4/DCN/FMOD/HAS1/HAS2/HSPG2/NDST1/LUM/OMD/OGN/PDGFRB/PRELP/SDC2/ST3GAL3/TGFB1/CHST1/CHST3/SDC3/HS3ST3B1/HS3ST3A1/GPC6/KERA/CHSY1/DSE/CHST11/CHST15/CSGALNACT2/CSGALNACT1/CHST7/XYLT1/DSEL/CHSY3	35
BP	GO:0006939	smooth muscle contraction	35/1822	110/18670	1.28675e-10	5.48466e-09	3.68255e-09	ACTA2/ADRB2/AGT/ATP1A2/ATP2B4/CAV1/CHRM2/CHRNA3/CNN1/COMP/DAPK3/EDNRA/EDNRB/F2R/GUCY1A1/HTR2A/HTR7/KCNMA1/KIT/MYH11/MYLK/PDE4D/PRKG1/PTGER3/RGS2/SMTN/SLC8A1/TACR2/TACR1/TBXA2R/DOCK4/CALCRL/NMUR1/SULF1/MYOCD	35
BP	GO:0048568	embryonic organ development	85/1822	428/18670	1.33862e-10	5.66318e-09	3.80241e-09	ACVR1/ALDH1A3/NKX3-2/COL5A2/ENG/EPAS1/FBN1/EFEMP1/FGF10/FGFR1/FOXF1/FOXF2/FOXC2/FLT3LG/FRZB/GATA2/GJA1/GJA5/GLI1/GLI2/GLI3/HLX/HOXA4/CCN1/KDR/KIT/MEF2C/MFAP2/MMP14/MMP16/ROR2/PBX1/PDGFRA/PKD1/PKD2/PRRX1/PTCH1/RARB/RARRES2/SMO/TAL1/TBX2/ZEB1/TCF21/NR2F2/TGFB1/TGFB2/TGFB3/TGFBR1/TGFBR2/TPO/TWIST1/WNT9A/WNT9B/RNF112/NR4A3/ITGA8/NOG/NTN1/HAND2/MICAL2/RIPOR2/MAFB/SH2B3/TSHZ1/CITED2/SIX2/VASH1/ZFPM2/HE…	85
BP	GO:0010811	positive regulation of cell-substrate adhesion	37/1822	121/18670	1.39771e-10	5.86934e-09	3.94083e-09	ABL1/CD36/COL8A1/COL16A1/CSF1/ECM2/FBLN2/FOXF1/FLNA/FN1/HAS2/CCN1/ILK/ITGA5/KDR/MYOC/NID1/PTN/CCL21/SFRP1/TEK/THY1/UTRN/NRP1/PPM1F/EDIL3/EMILIN1/MMRN1/ABI3BP/DISC1/LIMS2/CASS4/PREX1/SMOC2/MMRN2/MYADM/CCDC80	37
BP	GO:1902903	regulation of supramolecular fiber organization	74/1822	352/18670	1.4407e-10	6.00541e-09	4.03219e-09	ABL1/ADD1/AEBP1/ARHGAP6/CDH5/CFL2/CRYAB/CCN2/S1PR1/LPAR1/ELN/FER/FLNA/GSN/HCLS1/NCKAP1L/MAP1A/MAP1B/MEF2C/MYOC/PRKN/RDX/RGS4/CCL11/CCL21/CXCL12/SFRP1/SNCA/TGFB3/TGFBR1/TMOD1/TPM1/WAS/NRP1/SLIT2/ARHGEF10/PPM1F/FCHSD2/WASF2/CORO2B/DLC1/CDC42EP3/STMN2/EMILIN1/SYNPO/ARHGEF15/SWAP70/LMOD1/CLIP3/TMOD2/NOX4/HDGFL3/SHANK1/NIN/EVL/MAGEL2/KIRREL1/ASAP3/PREX1/PLEKHG2/ARHGAP28/ANKRD53/FHOD3/SHANK3/NAV3/BMERB…	74
BP	GO:0035637	multicellular organismal signaling	51/1822	204/18670	2.00549e-10	8.29862e-09	5.57191e-09	AGT/ANK2/ATP1A2/ATP1B2/ATP2B4/AVPR1A/CACNA1C/CACNA2D1/CACNB2/CASQ2/CAV1/DMPK/S1PR1/FLNA/GJA1/GJA5/HRC/ITPR1/KCNA5/KCND1/KCND2/KCND3/KCNH2/KCNK3/MEF2A/NPR1/NPR2/NTRK3/PDE4D/FXYD1/PLN/SCN1B/SCN2B/SCN4B/SCN7A/SLC8A1/TRPC1/CNTNAP1/CACNA1H/CARTPT/GJC1/ABCC9/CORIN/NFASC/KCNE4/KCNIP1/EHD3/FXYD6/GPR88/CACNA2D3/JAM3	51
BP	GO:0007045	cell-substrate adherens junction assembly	29/1822	81/18670	2.06767e-10	8.42335e-09	5.65566e-09	ABL1/ACTN1/ACVRL1/APOD/ARHGAP6/BCL2/COL16A1/DAPK3/DUSP3/EPHA3/GPM6B/KDR/LRP1/MMP14/MYOC/SFRP1/TEK/THBS1/THY1/NRP1/PPM1F/CORO2B/DLC1/SORBS1/FERMT2/FAM107A/MACF1/PEAK1/PHLDB2	29
BP	GO:0048041	focal adhesion assembly	29/1822	81/18670	2.06767e-10	8.42335e-09	5.65566e-09	ABL1/ACTN1/ACVRL1/APOD/ARHGAP6/BCL2/COL16A1/DAPK3/DUSP3/EPHA3/GPM6B/KDR/LRP1/MMP14/MYOC/SFRP1/TEK/THBS1/THY1/NRP1/PPM1F/CORO2B/DLC1/SORBS1/FERMT2/FAM107A/MACF1/PEAK1/PHLDB2	29
BP	GO:0007599	hemostasis	72/1822	341/18670	2.08021e-10	8.42335e-09	5.65566e-09	A2M/AVPR2/AXL/SERPING1/CAV1/CD34/CD36/ENTPD1/COL1A1/COL1A2/COL3A1/COMP/CSRP1/F2R/F2RL2/F8/F13A1/FAP/FBLN1/FLI1/FLNA/FYN/GAS6/GATA2/GNA12/ILK/ITGB3/ITPR1/MYH9/NOS3/P2RX7/SERPINE1/PDGFRA/SERPINE2/PIK3CG/PLAT/PRCP/PRKACB/PRKAR2B/PRKCB/PRKCH/PRKG1/SELP/TBXA2R/THBD/THBS1/TLN1/TLR4/TRPC3/TRPC6/VCL/VWF/WAS/TFPI2/F2RL3/DGKI/SH2B3/MYL9/PDPN/MMRN1/ZFPM2/PIK3R5/EHD3/EHD2/PHF21A/GNG2/SCUBE1/DOCK8/C1QTNF1/DOC…	72
BP	GO:0061037	negative regulation of cartilage development	17/1822	30/18670	2.13136e-10	8.56927e-09	5.75363e-09	NKX3-2/CTSK/EFEMP1/FRZB/GLI2/LTBP3/PTHLH/RARB/SNAI2/TGFBR1/WNT9A/CCN4/NOG/ADAMTS7/GREM1/ADAMTS12/RFLNB	17
BP	GO:0010976	positive regulation of neuron projection development	63/1822	281/18670	2.18051e-10	8.70516e-09	5.84487e-09	ADCYAP1/AGT/APBB1/ARSB/BMPR2/CNR1/CNTN1/DLG4/DPYSL3/LPAR1/EPHA3/FGFR1/FN1/FYN/HGF/ILK/LRP1/MAP1B/MAP6/NGF/NGFR/NME1/NTRK1/NTRK3/PRKN/SERPINF1/PRKD1/RELN/PTN/PTPRD/RGS2/ROBO1/SCN1B/CXCL12/ITSN1/CXCR4/FZD1/FZD4/SCARF1/NRP1/SLIT2/NTN1/FEZ1/ZEB2/MAGI2/PLXNC1/STMN2/NLGN1/RIMS1/PLXND1/MACF1/DISC1/SHANK1/NIN/TENM3/CAMK1D/ISLR2/P3H1/CREB3L2/FBXO31/SHANK3/PLXNA4/NEGR1	63
BP	GO:0022898	regulation of transmembrane transporter activity	61/1822	268/18670	2.21355e-10	8.77526e-09	5.89194e-09	ADRB2/ANK2/ATP1A2/ATP1B2/BCL2/CACNA2D1/CACNB2/CASQ2/CAV1/CLIC2/DLG2/DLG4/DMD/STOM/FGF14/FHL1/GEM/GJA1/GRIA1/HRC/HSPA2/KCNS2/MEF2C/MYO5A/PDE4B/PDE4D/ABCB1/PKD2/FXYD1/PLN/PRNP/RELN/RRAD/SCN1B/SCN2B/SCN4B/CCL2/SNCA/VAMP2/TRPC6/TWIST1/UTRN/KCNAB1/DYSF/RGS9/AKAP6/NLGN1/KCNE4/REM1/EHD3/SHANK1/FXYD6/TREM2/NLGN3/JPH2/HECW2/NLGN2/PINK1/AHNAK/SHANK3/CCR2	61
BP	GO:1903510	mucopolysaccharide metabolic process	35/1822	112/18670	2.24928e-10	8.85498e-09	5.94547e-09	ANGPT1/ARSB/BGN/VCAN/CSPG4/DCN/FGF2/FMOD/HAS1/HAS2/HGF/NDST1/ITIH3/LUM/OMD/OGN/PRELP/ST3GAL3/TGFB1/CHST1/HYAL2/CHST3/LYVE1/KERA/CHSY1/DSE/CHST11/CHST15/CSGALNACT2/CSGALNACT1/CHST7/XYLT1/ITIH5/DSEL/CHSY3	35
BP	GO:0061337	cardiac conduction	41/1822	146/18670	2.72883e-10	1.06688e-08	7.16329e-09	AGT/ANK2/ATP1A2/ATP1B2/ATP2B4/CACNA1C/CACNA2D1/CACNB2/CASQ2/CAV1/DMPK/FLNA/GJA1/GJA5/HRC/ITPR1/KCNA5/KCND1/KCND2/KCND3/KCNH2/KCNK3/MEF2A/NPR1/NPR2/PDE4D/FXYD1/PLN/SCN1B/SCN2B/SCN4B/SLC8A1/TRPC1/GJC1/ABCC9/CORIN/KCNE4/KCNIP1/EHD3/FXYD6/CACNA2D3	41
BP	GO:0042391	regulation of membrane potential	85/1822	434/18670	2.77343e-10	1.07647e-08	7.22773e-09	ABL1/ADCYAP1/ADRB2/ANK2/ATP1A2/ATP1B2/BCL2/CACNA1C/CACNA2D1/CACNB2/CASQ2/CAV1/CD36/CHRNA3/CNR1/DCN/DLG4/DMD/FGF14/FHL1/FLNA/GJA1/GJA5/GLRB/GRIA1/GRID1/GRIK5/KCNA5/KCNB1/KCND2/KCND3/KCNH2/KCNJ8/KCNK2/KCNK3/KCNMA1/KDR/MEF2C/MYOC/NTRK3/P2RX7/PRKN/FXYD1/PLN/RELN/PTN/RGS4/SCN1B/SCN2B/SCN4B/SCN7A/SLC8A1/SNCA/CNTNAP1/CACNA1H/DGKI/S1PR2/NRXN1/AKAP6/GJC1/BVES/NLGN1/RIMS1/SPART/KCNE4/EHD3/SHANK1/GPR88/TREM…	85
BP	GO:0032231	regulation of actin filament bundle assembly	32/1822	97/18670	2.79135e-10	1.07647e-08	7.22773e-09	ABL1/ARHGAP6/CCN2/S1PR1/LPAR1/FLNA/MYOC/PRKN/RDX/SFRP1/TGFB3/TGFBR1/TPM1/WAS/NRP1/ARHGEF10/PPM1F/WASF2/CORO2B/DLC1/SYNPO/ARHGEF15/SWAP70/NOX4/SHANK1/EVL/ASAP3/ARHGAP28/SHANK3/PHLDB2/SYNPO2/SH3PXD2B	32
BP	GO:0048880	sensory system development	76/1822	371/18670	2.90154e-10	1.11141e-08	7.46227e-09	ACVRL1/ALDH1A3/ATP2B4/BCL2/BMP6/BMPR2/C3/CACNA1C/COL4A1/COL5A1/COL5A2/COL8A1/COL8A2/CRYAB/CRYBB1/CYP1B1/FBN1/EFEMP1/FGF10/FOXF2/FOXC2/GJA1/GLI3/GPM6A/INHBA/ISL1/ITGAM/LAMB2/MAB21L1/MAF/MEIS1/MFAP2/MITF/MYH10/NTRK3/PDGFRA/PDGFRB/SERPINF1/PTN/PTPRM/RARB/PRPH2/RORB/SALL2/SKI/SMARCD3/TBX2/ZEB1/TGFB1/TGFB2/TGFBR1/TGFBR2/THY1/TMOD1/TUB/TWIST1/VIM/WNT2B/WNT9A/WNT9B/FZD4/MYOM1/NRP1/ZEB2/KERA/ARHGEF15/CDO…	76
BP	GO:0001952	regulation of cell-matrix adhesion	36/1822	119/18670	3.45397e-10	1.31413e-08	8.82342e-09	ABL1/ACVRL1/APOD/ARHGAP6/BCL2/BCL6/CD36/COL16A1/CSF1/DAPK3/DUSP3/EPHA3/GPM6B/ILK/KDR/LRP1/MMP14/MYOC/DDR2/SERPINE1/CCL21/SFRP1/TEK/THBS1/THY1/UTRN/NRP1/PPM1F/DLC1/POSTN/FAM107A/MACF1/DISC1/PEAK1/PHLDB2/NEXMIF	36
BP	GO:0030168	platelet activation	42/1822	153/18670	3.60978e-10	1.36426e-08	9.15998e-09	AXL/COL1A1/COL1A2/COL3A1/COMP/CSRP1/F2R/F2RL2/F8/FLNA/FYN/GAS6/GNA12/ILK/ITGB3/ITPR1/MYH9/NOS3/PDGFRA/SERPINE2/PIK3CG/PRKCB/PRKCH/PRKG1/SELP/THBD/TLN1/TLR4/TRPC3/TRPC6/VCL/VWF/F2RL3/DGKI/SH2B3/MYL9/PDPN/PIK3R5/GNG2/C1QTNF1/PIK3R6/PEAR1	42
BP	GO:0150063	visual system development	75/1822	366/18670	3.74169e-10	1.40474e-08	9.43182e-09	ACVRL1/ALDH1A3/ATP2B4/BCL2/BMP6/BMPR2/C3/CACNA1C/COL4A1/COL5A1/COL5A2/COL8A1/COL8A2/CRYAB/CRYBB1/CYP1B1/FBN1/EFEMP1/FGF10/FOXF2/FOXC2/GJA1/GLI3/GPM6A/INHBA/ITGAM/LAMB2/MAB21L1/MAF/MEIS1/MFAP2/MITF/MYH10/NTRK3/PDGFRA/PDGFRB/SERPINF1/PTN/PTPRM/RARB/PRPH2/RORB/SALL2/SKI/SMARCD3/TBX2/ZEB1/TGFB1/TGFB2/TGFBR1/TGFBR2/THY1/TMOD1/TUB/TWIST1/VIM/WNT2B/WNT9A/WNT9B/FZD4/MYOM1/NRP1/ZEB2/KERA/ARHGEF15/CDON/TEN…	75
BP	GO:0048738	cardiac muscle tissue development	55/1822	233/18670	4.06489e-10	1.51605e-08	1.01791e-08	ACTC1/ACVR1/AGT/S1PR1/ENG/FGF2/FGFR1/FOXC2/GJA1/GJA5/GLI1/IGF1/ISL1/ITGB1/KCNK2/MEF2A/MEF2C/MEIS1/MYH10/MYH11/PDGFRA/PDGFRB/PLN/MAPK11/RARB/RGS2/RGS4/SGCB/SGCD/SLC8A1/TBX2/TGFB1/TGFB2/TGFBR1/TGFBR2/TGFBR3/TPM1/FZD7/MYOM1/NOG/AKAP6/GJC1/BVES/ZFPM2/HEY2/TENM4/GREM1/NOX4/ADAMTS9/JPH2/HEG1/FHOD3/MYOCD/CCM2L/PI16	55
BP	GO:0090257	regulation of muscle system process	59/1822	259/18670	4.21604e-10	1.56214e-08	1.04886e-08	ADRB2/AGT/ANK2/ANXA6/ATP1A2/ATP2B4/CACNA1C/CASQ2/CAV1/CHRM2/CHRNA3/CLIC2/CNN1/CCN2/DAPK3/DMD/DMPK/F2R/FOXO1/FLNA/GJA5/GUCY1A1/HRC/IGF1/IL6ST/KCNMA1/KIT/MEF2A/PPP1R12B/NOS3/PDE4B/PDE4D/PIK3CG/PLN/PRKG1/RGS2/RGS4/SGCA/SLC8A1/STC1/TACR2/TACR1/TBXA2R/TPM1/TRPC3/UTRN/NR4A3/PDE5A/HAND2/AKAP6/DOCK4/CALCRL/MYL9/LMCD1/EHD3/MYOCD/FBXO32/HSPB6/PI16	59
BP	GO:0022612	gland morphogenesis	36/1822	120/18670	4.47576e-10	1.6476e-08	1.10624e-08	AR/BCL2/CAV1/CSF1/CSF1R/ESR1/FGF7/FGF10/FGFR1/GLI1/GLI2/GLI3/HGF/TNC/ID4/MSN/PGR/PTCH1/PTN/CCL11/SFRP1/SNAI2/TBX2/TGFB1/TGFB2/TGFB3/TGFBR2/NRP1/NOG/CYP7B1/NTN1/PLXND1/SULF1/LIMS2/TWSG1/NKX2-3	36
BP	GO:2000027	regulation of animal organ morphogenesis	58/1822	253/18670	4.56982e-10	1.67138e-08	1.12221e-08	ABL1/ACVR1/AGT/AR/BCL2/BMPR2/CD34/CSF1/DAB2/ENG/ESR1/FGF1/FGF7/FGF10/FGFR1/FOXC2/GLI1/HGF/ISL1/ROR2/PTN/ROBO1/SFRP1/SFRP2/SNAI2/SMO/TBX2/TGFB1/TGFB2/TGFBR1/TGFBR2/TWIST1/WNT2B/WNT9B/FZD1/FZD4/FZD7/NOG/HAND2/MAGI2/GPC6/SPRY1/CITED2/BASP1/SIX2/ANKRD6/SULF1/GREM1/DACT1/ASPN/LIMS2/SOX17/RSPO3/FOXP2/CTHRC1/PRICKLE1/PRICKLE2/RSPO2	58
BP	GO:0048017	inositol lipid-mediated signaling	47/1822	184/18670	4.72583e-10	1.71735e-08	1.15308e-08	AGT/ANGPT1/CSF1R/DCN/F2R/FGFR1/FGR/FLT1/FLT4/FYN/GAB1/GSN/HCLS1/HGF/HTR2A/IGF1/IRS1/KDR/KIT/MYOC/NGF/NPR3/NTRK1/NTRK3/PDGFRA/PDGFRB/SERPINE2/PIK3CD/PIK3CG/PIP4K2A/RELN/PTPN13/SELP/TEK/TGFB2/TWIST1/PIP5K1C/NCS1/PIK3R5/PPP1R16B/PDGFC/PITPNM2/PREX2/PIK3IP1/PIK3R6/PEAR1/TNFAIP8L3	47
BP	GO:0090101	negative regulation of transmembrane receptor protein serine/threonine kinase signaling pathway	37/1822	126/18670	5.04892e-10	1.82308e-08	1.22406e-08	ABL1/ACVR1/LDLRAD4/CAV1/FBN1/LTBP1/CCN3/HTRA1/SFRP1/SFRP2/SKI/TGFB1/TGFB1I1/TGFB3/TGFBR1/TGFBR2/TGFBR3/FZD1/CILP/CHRD/NOG/MAGI2/FSTL3/EMILIN1/SPART/GREM1/CHST11/ASPN/TWSG1/GREM2/CHRDL1/HTRA3/VASN/CD109/BMPER/RBPMS2/NRROS	37
BP	GO:0070167	regulation of biomineral tissue development	31/1822	94/18670	5.33486e-10	1.8931e-08	1.27108e-08	ACVR1/ADRB2/BMP6/BMPR2/CCR1/COMP/S1PR1/GAS6/GJA1/GPM6B/CCN1/LTBP3/MEF2C/MGP/NOS3/DDR2/OMD/P2RX7/SRGN/PTN/SLC8A1/TGFB1/TGFB3/TWIST1/KL/HEY2/GREM1/ASPN/FAM20C/TMEM119/RFLNB	31
BP	GO:0051893	regulation of focal adhesion assembly	24/1822	60/18670	5.34304e-10	1.8931e-08	1.27108e-08	ABL1/ACVRL1/APOD/ARHGAP6/COL16A1/DAPK3/DUSP3/EPHA3/GPM6B/KDR/LRP1/MMP14/MYOC/SFRP1/TEK/THBS1/THY1/NRP1/PPM1F/DLC1/FAM107A/MACF1/PEAK1/PHLDB2	24
BP	GO:0090109	regulation of cell-substrate junction assembly	24/1822	60/18670	5.34304e-10	1.8931e-08	1.27108e-08	ABL1/ACVRL1/APOD/ARHGAP6/COL16A1/DAPK3/DUSP3/EPHA3/GPM6B/KDR/LRP1/MMP14/MYOC/SFRP1/TEK/THBS1/THY1/NRP1/PPM1F/DLC1/FAM107A/MACF1/PEAK1/PHLDB2	24
BP	GO:0001704	formation of primary germ layer	36/1822	121/18670	5.77941e-10	2.035e-08	1.36635e-08	ACVR1/BMPR2/COL4A2/COL5A1/COL5A2/COL6A1/COL8A1/COL12A1/FGFR1/FOXF1/FOXC2/FN1/INHBA/ITGA4/ITGA5/ITGA7/ITGAV/ITGB1/ITGB2/ITGB3/LAMB1/MMP2/MMP14/SFRP2/TAL1/NR4A3/FZD7/ITGA8/CHRD/NOG/SIX2/LEF1/TWSG1/SOX17/WLS/APELA	36
BP	GO:0048771	tissue remodeling	46/1822	179/18670	5.82492e-10	2.03653e-08	1.36738e-08	ACVRL1/ADRB2/AGT/AXL/BGN/BMPR2/CAV1/CSF1R/CSPG4/CTSK/S1PR1/EPAS1/F2R/FGF10/FOXC2/FLT4/GJA1/GJA5/ITGB3/LEPR/LTBP3/MEF2C/MITF/MMP2/MMP14/NOS3/NOTCH2/P2RX7/PDK4/PTH1R/PTN/SFRP1/TGFB1/TGFB3/THBS4/TIMP1/HAND2/CARTPT/RASSF2/GPNMB/GREM1/NOX4/RSPO3/CTHRC1/TMEM119/CCR2	46
BP	GO:0003018	vascular process in circulatory system	45/1822	173/18670	5.85561e-10	2.03653e-08	1.36738e-08	ACTA2/ADCYAP1/ADRB2/AGT/AGTR1/ANGPT1/ATP1A2/AVPR1A/AVPR2/BMP6/BMPR2/CAV1/CDH5/COMP/EDNRA/EDNRB/F2R/FOXC2/GJA1/GJA5/GUCY1A1/HRH2/HTR2A/HTR7/ITGA1/KCNA5/KCNMA1/KCNMB1/NOS3/NPR1/PDE2A/PDE3A/PRKG1/PTPRM/RGS2/SLC8A1/TACR2/TBXA2R/TEK/TGFB1/VIP/SLIT2/AKAP12/DOCK4/RAMP2	45
BP	GO:0010769	regulation of cell morphogenesis involved in differentiation	65/1822	301/18670	5.95108e-10	2.05711e-08	1.3812e-08	ABL1/ADGRB3/BMPR2/CHN1/CHRNA3/DPYSL2/EPHA7/FBLN1/FLNA/FN1/HAS2/ILK/LRP1/MAP1B/MAP6/MYOC/NFATC4/NGF/NGFR/NTRK3/RELN/PTPRD/PTPRS/ROBO1/SDC2/CXCL12/CNTN2/THY1/TRPC6/NRP1/SYNGAP1/SLIT2/NTN1/ULK2/ZEB2/PLXNC1/OLFM1/SEMA6C/SEMA6B/PDPN/POSTN/LZTS1/NLGN1/SPART/PLXND1/MACF1/DISC1/NIN/NLGN3/SEMA5B/SEMA4C/LIMS2/SEMA3G/CASS4/HECW2/PREX1/ISLR2/LRRC4C/TRAK2/FBXO31/SEMA6D/SHANK3/PLXNA4/MYADM/LRRK2	65
BP	GO:0085029	extracellular matrix assembly	16/1822	28/18670	6.1762e-10	2.12199e-08	1.42476e-08	AGT/COL1A2/GAS6/GPM6B/HAS1/HAS2/LOX/MFAP4/MYH11/TGFB1/TNXB/FBLN5/EMILIN1/EFEMP2/THSD4/ANTXR1	16
BP	GO:0060541	respiratory system development	49/1822	198/18670	6.58123e-10	2.24753e-08	1.50905e-08	ALDH1A3/BMPR2/CCN2/EPAS1/FGF1/FGF7/FGF10/FGFR1/FOXF1/FLT4/GLI1/GLI2/GLI3/HSD11B1/TNC/LOX/LTBP3/MMP14/NOS3/PDGFRA/PDGFRB/PGR/PKD1/PTN/SKI/SPARC/TCF21/TGFB3/TGFBR2/WNT2B/KCNAB1/NOG/MSC/ADAMTS2/SPRY1/FSTL3/BASP1/PDPN/ZFPM2/LEF1/RCN3/HEG1/HHIP/CRISPLD2/LOXL3/MYOCD/FOXP2/RSPO2/AARD	49
BP	GO:0007596	blood coagulation	70/1822	336/18670	6.84209e-10	2.32262e-08	1.55947e-08	A2M/AXL/SERPING1/CAV1/CD34/CD36/ENTPD1/COL1A1/COL1A2/COL3A1/COMP/CSRP1/F2R/F2RL2/F8/F13A1/FAP/FBLN1/FLNA/FYN/GAS6/GATA2/GNA12/ILK/ITGB3/ITPR1/MYH9/NOS3/P2RX7/SERPINE1/PDGFRA/SERPINE2/PIK3CG/PLAT/PRCP/PRKACB/PRKAR2B/PRKCB/PRKCH/PRKG1/SELP/TBXA2R/THBD/THBS1/TLN1/TLR4/TRPC3/TRPC6/VCL/VWF/WAS/TFPI2/F2RL3/DGKI/SH2B3/MYL9/PDPN/MMRN1/ZFPM2/PIK3R5/EHD3/EHD2/PHF21A/GNG2/SCUBE1/DOCK8/C1QTNF1/DOCK11/PIK3R6/…	70
BP	GO:0010517	regulation of phospholipase activity	26/1822	70/18670	7.02274e-10	2.36976e-08	1.59112e-08	ABL1/ADCYAP1R1/AGT/AGTR1/ARHGAP6/AVPR1A/C5AR1/LPAR1/EDNRA/ESR1/FGF2/FGFR1/FLT1/HTR2A/CCN1/KIT/LRP1/NTRK3/PDGFRA/PDGFRB/PLA2G5/RGS2/SELE/SNCA/NMUR1/RASGRP4	26
BP	GO:0007162	negative regulation of cell adhesion	63/1822	289/18670	7.31716e-10	2.4545e-08	1.64801e-08	ABL1/ACVRL1/ANGPT1/APOD/ARHGAP6/BCL6/BMP6/COL1A1/CYP1B1/DTX1/DUSP1/DUSP3/FBLN1/FCGR2B/LRRC32/GLI3/HLX/TNC/JAK3/LGALS1/LRP1/MMP14/MYOC/SERPINE1/SERPINE2/PRKG1/PRNP/RDX/CCL21/CXCL12/SNAI2/SPOCK1/TGFB1/TGFBI/THBS1/TNFSF4/FZD4/FZD7/PDE5A/PPM1F/SOCS5/RIPOR2/SH2B3/PLXNC1/CORO2B/DLC1/GPNMB/POSTN/LILRB1/FGL2/FAM107A/SWAP70/PLXND1/TWSG1/JAM2/PDCD1LG2/LOXL3/PHLDB2/PLXNA4/MYADM/C1QTNF1/CCM2L/NEXMIF	63
BP	GO:0007187	G protein-coupled receptor signaling pathway, coupled to cyclic nucleotide second messenger	58/1822	256/18670	7.38719e-10	2.46341e-08	1.654e-08	ABCA1/ADCY2/ADCY5/ADCY9/ADCYAP1/ADRB2/AGT/ATP2B4/AVPR2/ADGRB1/ADGRB3/CHRM2/CCR1/CNR1/S1PR1/LPAR1/S1PR3/EDNRA/FLNA/GNA12/GNAI1/GNAI2/GNAL/GNAO1/HRH2/HTR2A/HTR7/NPR3/PALM/PDE2A/PDE4D/PLN/PRKACB/PTGER1/PTGER3/PTGFR/PTGIR/PTHLH/PTH1R/RGS1/RGS2/CCL2/TBXA2R/VIP/GLP2R/AKAP12/WASF2/CALCRL/RAMP2/RAMP3/GPR176/ADGRL2/GPR161/GNG2/ARRDC3/ADGRL4/ADCY4/ADGRD1	58
BP	GO:0003170	heart valve development	24/1822	61/18670	7.99735e-10	2.65129e-08	1.78014e-08	ACVR1/BMPR2/ELN/GJA5/CCN1/MEF2C/NFATC1/NOS3/NOTCH2/PDE2A/ROBO1/SLIT3/SNAI2/TGFB1/TGFB2/TGFBR2/TWIST1/DCHS1/SLIT2/OLFM1/EMILIN1/HEY2/HEYL/ADAMTS9	24
BP	GO:0032409	regulation of transporter activity	62/1822	283/18670	8.08987e-10	2.66636e-08	1.79027e-08	ADRB2/ANK2/ATP1A2/ATP1B2/BCL2/CACNA2D1/CACNB2/CASQ2/CAV1/CLIC2/DLG2/DLG4/DMD/STOM/FGF14/FHL1/GEM/GJA1/GRIA1/HRC/HSPA2/KCNS2/MEF2C/MYO5A/PDE4B/PDE4D/ABCB1/PKD2/FXYD1/PLN/PRNP/RELN/RRAD/SCN1B/SCN2B/SCN4B/CCL2/SNCA/VAMP2/TRPC6/TWIST1/UTRN/KCNAB1/DYSF/RGS9/AKAP6/NLGN1/KCNE4/REM1/EHD3/SHANK1/FXYD6/TREM2/NLGN3/JPH2/HECW2/NLGN2/PINK1/AHNAK/SHANK3/KCTD7/CCR2	62
BP	GO:0002576	platelet degranulation	37/1822	128/18670	8.24514e-10	2.70183e-08	1.81408e-08	A2M/ACTN1/SERPING1/CD36/CFD/F8/F13A1/VEGFD/FLNA/FN1/GAS6/HGF/IGF1/ISLR/ITGB3/ITIH3/SERPINE1/PCDH7/PECAM1/SRGN/RARRES2/SELP/SPARC/TGFB1/TGFB2/TGFB3/THBS1/TIMP1/TIMP3/TLN1/CLEC3B/VCL/VEGFC/VWF/LHFPL2/MMRN1/CD109	37
BP	GO:0061572	actin filament bundle organization	42/1822	157/18670	8.60405e-10	2.79457e-08	1.87635e-08	ABL1/ACTN1/ADD1/RHOB/ARHGAP6/CCN2/DPYSL3/S1PR1/LPAR1/ELN/FLNA/MYOC/PRKN/RDX/SFRP1/TGFB3/TGFBR1/TPM1/WAS/ZYX/NRP1/ARHGEF10/PPM1F/WASF2/CORO2B/DLC1/SORBS1/FAM107A/SYNPO/ARHGEF15/SWAP70/NOX4/SHANK1/EVL/ASAP3/ARHGAP28/SHANK3/PHLDB2/SYNPO2/PHACTR1/SH3PXD2B/RFLNB	42
BP	GO:0048015	phosphatidylinositol-mediated signaling	46/1822	181/18670	8.62673e-10	2.79457e-08	1.87635e-08	AGT/ANGPT1/CSF1R/DCN/F2R/FGFR1/FGR/FLT1/FLT4/FYN/GAB1/GSN/HCLS1/HGF/HTR2A/IGF1/IRS1/KDR/KIT/MYOC/NGF/NPR3/NTRK1/NTRK3/PDGFRA/PDGFRB/SERPINE2/PIK3CD/PIK3CG/PIP4K2A/RELN/PTPN13/SELP/TEK/TGFB2/TWIST1/PIP5K1C/NCS1/PIK3R5/PPP1R16B/PDGFC/PITPNM2/PREX2/PIK3IP1/PIK3R6/PEAR1	46
BP	GO:0018212	peptidyl-tyrosine modification	74/1822	366/18670	9.20747e-10	2.96575e-08	1.99128e-08	ABL1/ACVR1/AGT/ANGPT1/AXL/BMP6/BMX/BTK/CAV1/CD36/CD81/CNTN1/CSF1R/CSPG4/DLG4/EPHA3/EPHA7/EFEMP1/FER/FGF7/FGF10/FGFR1/FGR/FLT1/FLT4/FYN/GAS6/GHR/HCLS1/HGF/HTR2A/IGF1/IL6ST/ISL1/ITGA5/ITGB2/ITGB3/JAK3/KDR/KIT/MUSK/NTRK1/NTRK3/ROR2/DDR2/PDGFRA/PDGFRB/ENPP2/PECAM1/PRNP/RELN/SFRP1/SFRP2/SLA/TAL1/TEK/TGFB1/THBS4/THY1/TIE1/TPST1/HYAL2/NRP1/CRLF1/SH3BP5/SOCS5/SH2B3/GREM1/NOX4/TREM2/PDGFC/CASS4/PEAK1/LILR…	74
BP	GO:0035023	regulation of Rho protein signal transduction	39/1822	140/18670	9.55845e-10	3.05213e-08	2.04928e-08	ABCA1/ABL1/BCL6/COL3A1/LPAR1/F2R/F2RL2/FGD1/GPR4/GPR17/GPR20/LPAR4/ITGB1/MYO9B/MYOC/PDGFRB/RASGRF2/ROBO1/ITSN1/NRP1/F2RL3/ARHGEF6/ARHGEF10/RIPOR2/ARHGEF17/DLC1/ARHGEF15/KANK2/ARHGEF26/RASIP1/PLEKHG1/HEG1/PREX1/PLEKHG2/PREX2/KCTD10/ARHGEF25/FGD5/P2RY8	39
BP	GO:0003279	cardiac septum development	34/1822	112/18670	9.58332e-10	3.05213e-08	2.04928e-08	ACVR1/ANK2/BMPR2/ENG/GJA5/CCN1/ISL1/LTBP1/MYH10/NOS3/NOTCH2/PDE2A/RARB/ROBO1/SLIT3/SMO/TBX2/TGFB2/TGFBR1/TGFBR2/TGFBR3/FZD1/NRP2/NRP1/NOG/SLIT2/CITED2/PLXND1/ZFPM2/HEY2/HEYL/SUFU/PARVA/HEG1	34
BP	GO:0003197	endocardial cushion development	20/1822	44/18670	9.75006e-10	3.07189e-08	2.06255e-08	ACVR1/ACVRL1/BMPR2/ENG/FOXF1/ISL1/NOS3/ROBO1/SNAI2/TBX2/TGFB2/TGFBR1/TGFBR2/TWIST1/DCHS1/NOG/HEY2/HEYL/TMEM100/RBM24	20
BP	GO:0001558	regulation of cell growth	81/1822	416/18670	9.75375e-10	3.07189e-08	2.06255e-08	ABL1/ACVRL1/AGT/AGTR1/APBB1/APBB2/AVPR1A/BCL2/BCL6/BDKRB1/BMPR2/CRYAB/DPYSL2/EPHA7/FHL1/FN1/FRZB/GJA1/IGF1/IGFBP3/IGFBP4/IGFBP7/ILK/INHBA/LRP1/MAP1B/MMP14/NGF/CCN3/NPR1/NTRK3/PRKN/SERPINE2/PTPRS/RGS2/RGS4/CXCL12/SFRP1/SFRP2/SLIT3/SMARCA2/SPOCK1/TGFB1/TGFB2/TGFBR1/CXCR4/LTBP4/PTCH2/HYAL2/NRP1/SLIT2/NTN1/AKAP6/ULK2/CLSTN3/RASGRP2/OLFM1/SEMA6C/SEMA6B/FBLN5/FAM107A/RIMS1/SPART/EPB41L3/MACF1/DISC1/LEF…	81
BP	GO:0009187	cyclic nucleotide metabolic process	19/1822	40/18670	1.00789e-09	3.15676e-08	2.11953e-08	ADCY2/ADCY5/ADCY9/GUCY1A2/GUCY1A1/GUCY1B1/NPR1/NPR2/PDE1A/PDE2A/PDE4B/PDE4D/PTHLH/RORA/PDE8B/PDE5A/PDE10A/PDE7B/ADCY4	19
BP	GO:0030900	forebrain development	76/1822	381/18670	1.03806e-09	3.23339e-08	2.17098e-08	ADCYAP1/ALDH1A3/ATP2B4/AVPR1A/AVPR2/AXL/COL3A1/CSF1R/LPAR1/ETS1/EZH1/FGF10/FGFR1/FLNA/FYN/GATA2/GLI1/GLI2/GLI3/GNAO1/ID4/INHBA/ISL1/ITGAM/LAMB1/LRP1/MYH10/NME1/NOTCH3/PRKG1/RELN/PTN/PTPRS/RARB/ROBO1/CXCL12/SKI/SLC8A1/SMO/TACC1/CNTN2/NR2F2/WNT2B/CXCR4/NR4A3/CHRD/NRP2/NRP1/DCLK1/NOG/NUMBL/SLIT2/FEZ1/ZEB2/DLC1/SUN2/SLITRK5/LHX6/DISC1/CDON/LEF1/NIN/CRTAC1/TWSG1/FAT4/DYNC2H1/HOOK3/KIRREL3/SHANK3/DIXDC…	76
BP	GO:0030500	regulation of bone mineralization	27/1822	76/18670	1.05611e-09	3.25385e-08	2.18472e-08	ACVR1/ADRB2/BMP6/BMPR2/CCR1/COMP/S1PR1/GJA1/GPM6B/CCN1/LTBP3/MEF2C/MGP/DDR2/OMD/P2RX7/SRGN/PTN/SLC8A1/TGFB1/TGFB3/TWIST1/KL/GREM1/FAM20C/TMEM119/RFLNB	27
BP	GO:0060411	cardiac septum morphogenesis	27/1822	76/18670	1.05611e-09	3.25385e-08	2.18472e-08	ACVR1/BMPR2/ENG/GJA5/CCN1/ISL1/NOS3/NOTCH2/RARB/ROBO1/SLIT3/SMO/TBX2/TGFB2/TGFBR1/TGFBR2/TGFBR3/FZD1/NRP2/NRP1/NOG/SLIT2/CITED2/ZFPM2/HEY2/HEYL/PARVA	27
BP	GO:0071772	response to BMP	44/1822	170/18670	1.07481e-09	3.27586e-08	2.1995e-08	ABL1/ACVR1/ACVRL1/BMP6/BMPR2/CDH5/COMP/ENG/FBN1/CCN1/ILK/SMAD9/ROR2/HTRA1/SFRP1/SFRP2/SFRP4/SKI/TGFBR3/FZD1/CHRD/NOG/FSTL3/FSTL1/ADAMTS7/ZNF423/SPART/SULF1/HEYL/GREM1/LEF1/TMEM100/RGMA/TWSG1/GREM2/ADAMTS12/CHRDL1/HTRA3/BMPER/RGMB/RBPMS2/BMP8A/GDF6/RNF165	44
BP	GO:0071773	cellular response to BMP stimulus	44/1822	170/18670	1.07481e-09	3.27586e-08	2.1995e-08	ABL1/ACVR1/ACVRL1/BMP6/BMPR2/CDH5/COMP/ENG/FBN1/CCN1/ILK/SMAD9/ROR2/HTRA1/SFRP1/SFRP2/SFRP4/SKI/TGFBR3/FZD1/CHRD/NOG/FSTL3/FSTL1/ADAMTS7/ZNF423/SPART/SULF1/HEYL/GREM1/LEF1/TMEM100/RGMA/TWSG1/GREM2/ADAMTS12/CHRDL1/HTRA3/BMPER/RGMB/RBPMS2/BMP8A/GDF6/RNF165	44
BP	GO:0032835	glomerulus development	24/1822	62/18670	1.18465e-09	3.59134e-08	2.41132e-08	ACTA2/ANGPT1/BCL2/CD34/COL4A3/COL4A4/FOXC2/GPR4/LAMB2/MEF2C/NID1/NOTCH3/PDGFRA/PDGFRB/PECAM1/TCF21/TEK/NOG/MAGI2/BASP1/SULF1/WWTR1/HEYL/KIRREL3	24
BP	GO:0051017	actin filament bundle assembly	41/1822	153/18670	1.28793e-09	3.88364e-08	2.60758e-08	ABL1/ACTN1/ADD1/RHOB/ARHGAP6/CCN2/DPYSL3/S1PR1/LPAR1/ELN/FLNA/MYOC/PRKN/RDX/SFRP1/TGFB3/TGFBR1/TPM1/WAS/ZYX/NRP1/ARHGEF10/PPM1F/WASF2/CORO2B/DLC1/SORBS1/FAM107A/SYNPO/ARHGEF15/SWAP70/NOX4/SHANK1/EVL/ASAP3/ARHGAP28/SHANK3/PHLDB2/SYNPO2/PHACTR1/SH3PXD2B	41
BP	GO:0010634	positive regulation of epithelial cell migration	44/1822	171/18670	1.31241e-09	3.93655e-08	2.6431e-08	ABL1/AGT/ANGPT1/RHOB/BMPR2/ETS1/FGF1/FGF2/FGF7/FGF10/FGFR1/FOXC2/FLT4/GATA2/HAS2/ITGB3/KDR/MAP3K3/NOS3/ENPP2/PRKD1/SPARC/STAT5A/TEK/TGFB1/TGFB2/TGFBR2/THBS1/VEGFC/PLPP3/NRP2/NRP1/PPM1F/IQSEC1/AKT3/MAPRE2/SASH1/ADGRA2/SRPX2/RHOJ/JCAD/SMOC2/GLIPR2/AMOTL1	44
BP	GO:0001654	eye development	73/1822	362/18670	1.3485e-09	4.02351e-08	2.70149e-08	ACVRL1/ALDH1A3/ATP2B4/BCL2/BMP6/BMPR2/CACNA1C/COL4A1/COL5A1/COL5A2/COL8A1/COL8A2/CRYAB/CRYBB1/CYP1B1/FBN1/EFEMP1/FGF10/FOXF2/FOXC2/GJA1/GLI3/GPM6A/INHBA/LAMB2/MAB21L1/MAF/MEIS1/MFAP2/MITF/MYH10/NTRK3/PDGFRA/PDGFRB/SERPINF1/PTN/PTPRM/RARB/PRPH2/RORB/SALL2/SKI/SMARCD3/TBX2/ZEB1/TGFB1/TGFB2/TGFBR1/TGFBR2/THY1/TMOD1/TUB/TWIST1/VIM/WNT2B/WNT9A/WNT9B/FZD4/MYOM1/NRP1/ZEB2/KERA/ARHGEF15/CDON/TENM3/TWSG1/…	73
BP	GO:0007188	adenylate cyclase-modulating G protein-coupled receptor signaling pathway	52/1822	221/18670	1.36949e-09	4.06474e-08	2.72917e-08	ABCA1/ADCY2/ADCY5/ADCY9/ADCYAP1/ADRB2/ATP2B4/AVPR2/ADGRB1/ADGRB3/CHRM2/CNR1/S1PR1/LPAR1/S1PR3/EDNRA/FLNA/GNA12/GNAI1/GNAI2/GNAL/GNAO1/NPR3/PALM/PDE2A/PDE4D/PLN/PRKACB/PTGER1/PTGER3/PTGFR/PTGIR/PTHLH/PTH1R/RGS1/RGS2/TBXA2R/VIP/GLP2R/AKAP12/WASF2/CALCRL/RAMP2/RAMP3/GPR176/ADGRL2/GPR161/GNG2/ARRDC3/ADGRL4/ADCY4/ADGRD1	52
BP	GO:0050817	coagulation	70/1822	342/18670	1.51873e-09	4.4842e-08	3.01081e-08	A2M/AXL/SERPING1/CAV1/CD34/CD36/ENTPD1/COL1A1/COL1A2/COL3A1/COMP/CSRP1/F2R/F2RL2/F8/F13A1/FAP/FBLN1/FLNA/FYN/GAS6/GATA2/GNA12/ILK/ITGB3/ITPR1/MYH9/NOS3/P2RX7/SERPINE1/PDGFRA/SERPINE2/PIK3CG/PLAT/PRCP/PRKACB/PRKAR2B/PRKCB/PRKCH/PRKG1/SELP/TBXA2R/THBD/THBS1/TLN1/TLR4/TRPC3/TRPC6/VCL/VWF/WAS/TFPI2/F2RL3/DGKI/SH2B3/MYL9/PDPN/MMRN1/ZFPM2/PIK3R5/EHD3/EHD2/PHF21A/GNG2/SCUBE1/DOCK8/C1QTNF1/DOCK11/PIK3R6/…	70
BP	GO:0018108	peptidyl-tyrosine phosphorylation	73/1822	363/18670	1.53035e-09	4.49511e-08	3.01813e-08	ABL1/ACVR1/AGT/ANGPT1/AXL/BMP6/BMX/BTK/CAV1/CD36/CD81/CNTN1/CSF1R/CSPG4/DLG4/EPHA3/EPHA7/EFEMP1/FER/FGF7/FGF10/FGFR1/FGR/FLT1/FLT4/FYN/GAS6/GHR/HCLS1/HGF/HTR2A/IGF1/IL6ST/ISL1/ITGA5/ITGB2/ITGB3/JAK3/KDR/KIT/MUSK/NTRK1/NTRK3/ROR2/DDR2/PDGFRA/PDGFRB/ENPP2/PECAM1/PRNP/RELN/SFRP1/SFRP2/SLA/TAL1/TEK/TGFB1/THBS4/THY1/TIE1/HYAL2/NRP1/CRLF1/SH3BP5/SOCS5/SH2B3/GREM1/NOX4/TREM2/PDGFC/CASS4/PEAK1/LILRA5	73
BP	GO:0014065	phosphatidylinositol 3-kinase signaling	40/1822	148/18670	1.55472e-09	4.54315e-08	3.05039e-08	AGT/ANGPT1/DCN/F2R/FGFR1/FGR/FLT1/FLT4/FYN/GAB1/HCLS1/HGF/HTR2A/IGF1/IRS1/KDR/KIT/MYOC/NTRK1/NTRK3/PDGFRA/PDGFRB/SERPINE2/PIK3CD/PIK3CG/PIP4K2A/RELN/PTPN13/SELP/TEK/TGFB2/TWIST1/PIP5K1C/PIK3R5/PPP1R16B/PDGFC/PREX2/PIK3IP1/PIK3R6/PEAR1	40
BP	GO:1900274	regulation of phospholipase C activity	20/1822	45/18670	1.59431e-09	4.63493e-08	3.11201e-08	ABL1/ADCYAP1R1/AGT/ARHGAP6/AVPR1A/C5AR1/LPAR1/EDNRA/ESR1/FGF2/FGFR1/FLT1/HTR2A/KIT/NTRK3/PDGFRA/PDGFRB/SELE/NMUR1/RASGRP4	20
BP	GO:0110053	regulation of actin filament organization	58/1822	261/18670	1.60801e-09	4.63551e-08	3.1124e-08	ABL1/ADD1/ARHGAP6/CFL2/CCN2/S1PR1/LPAR1/ELN/FER/FLNA/GSN/HCLS1/NCKAP1L/MYOC/PRKN/RDX/RGS4/CCL11/CCL21/CXCL12/SFRP1/TGFB3/TGFBR1/TMOD1/TPM1/WAS/NRP1/SLIT2/ARHGEF10/PPM1F/FCHSD2/WASF2/CORO2B/DLC1/CDC42EP3/SYNPO/ARHGEF15/SWAP70/LMOD1/TMOD2/NOX4/SHANK1/EVL/MAGEL2/KIRREL1/ASAP3/PREX1/PLEKHG2/ARHGAP28/FHOD3/SHANK3/PHLDB2/MYADM/JMY/SYNPO2/KANK3/SH3PXD2B/WHAMMP3	58
BP	GO:0030203	glycosaminoglycan metabolic process	42/1822	160/18670	1.61086e-09	4.63551e-08	3.1124e-08	ANGPT1/ARSB/BGN/VCAN/CSPG4/DCN/FGF2/FMOD/HAS1/HAS2/HGF/HSPG2/NDST1/ITIH3/LUM/OMD/OGN/PDGFRB/PRELP/SDC2/ST3GAL3/TGFB1/CHST1/HYAL2/CHST3/SDC3/HS3ST3B1/HS3ST3A1/GPC6/LYVE1/KERA/CHSY1/DSE/CHST11/CHST15/CSGALNACT2/CSGALNACT1/CHST7/XYLT1/ITIH5/DSEL/CHSY3	42
BP	GO:0032963	collagen metabolic process	34/1822	115/18670	2.07065e-09	5.92856e-08	3.98059e-08	COL1A1/COL1A2/COL5A1/COL15A1/CCN2/CTSK/ENG/F2R/FAP/ITGB1/MFAP4/MMP2/MMP14/MMP16/MMP19/P2RX7/PDGFRB/PLOD2/TGFB1/TGFB3/TNXB/VIM/MMP23B/ADAMTS3/ADAMTS2/TRAM2/MRC2/P3H3/EMILIN1/TNS2/LARP6/RCN3/P3H1/CYGB	34
BP	GO:0055001	muscle cell development	46/1822	186/18670	2.22961e-09	6.35158e-08	4.26462e-08	ACTC1/AGT/ANK2/BCL2/CASQ2/CFL2/COMP/CSRP1/CSRP2/DMD/ENG/FLNC/IGF1/ITGB1/LOX/MEF2A/MEF2C/MYH10/MYH11/NFATC4/PDGFRA/PDGFRB/PGM5/RGS2/RGS4/SGCB/SGCD/SKI/SLC8A1/SMO/TMOD1/TPM1/UCHL1/DYSF/MYOM1/AKAP6/RIPOR2/RAMP2/BVES/LDB3/HEY2/LMOD1/TMOD2/FHOD3/PI16/SYPL2	46
BP	GO:0032331	negative regulation of chondrocyte differentiation	14/1822	23/18670	2.36818e-09	6.71261e-08	4.50703e-08	NKX3-2/EFEMP1/GLI2/LTBP3/PTHLH/RARB/SNAI2/TGFBR1/WNT9A/CCN4/ADAMTS7/GREM1/ADAMTS12/RFLNB	14
BP	GO:0043113	receptor clustering	22/1822	55/18670	2.79619e-09	7.88638e-08	5.29512e-08	CD81/DLG2/DLG4/FLNA/GLRB/GRIK5/GSN/ITGA4/ITGB2/MUSK/RELN/PTN/TGFB1/THY1/COLQ/SYNGAP1/NRXN1/NRXN2/MAGI2/NLGN1/SSH1/SHANK3	22
BP	GO:0001764	neuron migration	41/1822	157/18670	2.96468e-09	8.27919e-08	5.55886e-08	APBB2/AXL/CCR4/COL3A1/FGFR1/FLNA/FYN/GAS6/GATA2/GJA1/GPM6A/MAP1B/MATN2/MEF2C/MYH10/NDN/NTRK3/PRKG1/RELN/CXCL12/SPOCK1/CNTN2/NR2F2/TWIST1/CXCR4/NRP2/NRP1/DCLK1/NTN1/CHL1/FLRT2/LHX6/DISC1/LRP12/TNN/FBXO31/KIRREL3/NAV1/PHACTR1/MDGA1/NEXMIF	41
BP	GO:0030509	BMP signaling pathway	41/1822	157/18670	2.96468e-09	8.27919e-08	5.55886e-08	ABL1/ACVR1/ACVRL1/BMP6/BMPR2/CDH5/COMP/ENG/FBN1/CCN1/ILK/SMAD9/ROR2/HTRA1/SFRP1/SFRP2/SFRP4/SKI/TGFBR3/FZD1/CHRD/NOG/FSTL3/FSTL1/ZNF423/SPART/SULF1/GREM1/LEF1/TMEM100/RGMA/TWSG1/GREM2/CHRDL1/HTRA3/BMPER/RGMB/RBPMS2/BMP8A/GDF6/RNF165	41
BP	GO:0001837	epithelial to mesenchymal transition	38/1822	140/18670	3.47559e-09	9.61127e-08	6.45326e-08	ACVR1/LDLRAD4/COL1A1/DAB2/ENG/EPHA3/FOXF2/HAS2/HGF/ISL1/SFRP1/SFRP2/SNAI2/TGFB1/TGFB1I1/TGFB2/TGFB3/TGFBR1/TGFBR2/TGFBR3/TWIST1/NOG/SPRY1/OLFM1/PDPN/PHLDB1/HEY2/WWTR1/HEYL/GREM1/LEF1/TMEM100/LOXL3/PHLDB2/VASN/DACT3/GLIPR2/RFLNB	38
BP	GO:0072073	kidney epithelium development	38/1822	140/18670	3.47559e-09	9.61127e-08	6.45326e-08	AGT/BCL2/CD34/EPHA7/FGF1/FGF2/FGFR1/FOXC2/GLI3/ILK/LAMB2/MEF2C/PBX1/PECAM1/PKD1/PKD2/PTCH1/RARB/SFRP1/SMO/TCF21/TGFB1/WNT2B/WNT9B/DCHS1/NOG/CRLF1/SLIT2/MAGI2/SPRY1/BASP1/SIX2/WWTR1/KANK2/HEYL/FAT4/BMPER/ADAMTS16	38
BP	GO:0006022	aminoglycan metabolic process	43/1822	170/18670	3.54566e-09	9.75745e-08	6.55141e-08	ANGPT1/ARSB/BGN/VCAN/CSPG4/DCN/FGF2/FMOD/HAS1/HAS2/HGF/HSPG2/NDST1/ITIH3/LUM/OMD/OGN/PDGFRB/PRELP/SDC2/ST3GAL3/TGFB1/CHST1/HYAL2/CHST3/SDC3/HS3ST3B1/HS3ST3A1/GPC6/LYVE1/KERA/CHSY1/DSE/CHST11/CHST15/CSGALNACT2/CSGALNACT1/CHST7/XYLT1/ITIH5/B3GNT9/DSEL/CHSY3	43
BP	GO:0032412	regulation of ion transmembrane transporter activity	57/1822	260/18670	3.76396e-09	1.03082e-07	6.92116e-08	ADRB2/ANK2/ATP1A2/ATP1B2/CACNA2D1/CACNB2/CASQ2/CAV1/CLIC2/DLG2/DLG4/DMD/STOM/FGF14/FHL1/GEM/GRIA1/HRC/HSPA2/KCNS2/MEF2C/MYO5A/PDE4B/PDE4D/ABCB1/PKD2/FXYD1/PLN/PRNP/RELN/RRAD/SCN1B/SCN2B/SCN4B/CCL2/VAMP2/TRPC6/UTRN/KCNAB1/DYSF/RGS9/AKAP6/NLGN1/KCNE4/REM1/EHD3/SHANK1/FXYD6/TREM2/NLGN3/JPH2/HECW2/NLGN2/PINK1/AHNAK/SHANK3/CCR2	57
BP	GO:0019935	cyclic-nucleotide-mediated signaling	50/1822	215/18670	4.30012e-09	1.16638e-07	7.8314e-08	ABCA1/ADCY2/ADCY5/ADCY9/ADCYAP1/ADCYAP1R1/ADRB2/APLNR/ATP2B4/ADGRB1/ADGRB3/CD36/LPAR1/EDNRB/GNAI1/GNAI2/GNAL/GUCY1B1/NPR1/NPR2/PDE2A/PDE3A/PDE4D/PLN/PRKAR2B/PRKG1/PTGER1/PTGER3/PTGFR/PTGIR/PTHLH/PTH1R/RGS2/TBXA2R/THBS1/VIP/AKAP6/CALCRL/RAMP2/RAMP3/PDE10A/ADGRL2/GPR161/RASD2/GNG2/ARRDC3/ADGRL4/CRTC3/ADCY4/ADGRD1	50
BP	GO:0070374	positive regulation of ERK1 and ERK2 cascade	50/1822	215/18670	4.30012e-09	1.16638e-07	7.8314e-08	ABL1/ADCYAP1/ANGPT1/C5AR1/CD36/CCR1/CSF1R/CCN2/GPR183/F2R/FGF2/FGF10/FLT1/FLT4/GAS6/GNAI2/HTR2A/KDR/KIT/LRP1/NOTCH2/NTRK1/PDGFRA/PDGFRB/PLA2G5/CCL2/CCL11/CCL14/CCL19/CCL21/TEK/TGFB1/TLR4/MAP3K12/NRP1/HAND2/AKAP12/RAMP3/NOD1/GPNMB/NOX4/TREM2/PDGFC/ACKR3/CAVIN3/GLIPR2/BMPER/TNFAIP8L3/SCIMP/APELA	50
BP	GO:0010863	positive regulation of phospholipase C activity	19/1822	43/18670	4.61007e-09	1.2445e-07	8.35589e-08	ADCYAP1R1/AGT/ARHGAP6/AVPR1A/C5AR1/LPAR1/EDNRA/ESR1/FGF2/FGFR1/FLT1/HTR2A/KIT/NTRK3/PDGFRA/PDGFRB/SELE/NMUR1/RASGRP4	19
BP	GO:0030510	regulation of BMP signaling pathway	29/1822	91/18670	4.68106e-09	1.25314e-07	8.4139e-08	ABL1/ACVRL1/BMPR2/CDH5/ENG/FBN1/CCN1/ILK/HTRA1/SFRP1/SFRP2/SFRP4/SKI/FZD1/CHRD/NOG/FSTL3/FSTL1/ZNF423/SPART/SULF1/GREM1/TWSG1/GREM2/CHRDL1/HTRA3/BMPER/RBPMS2/RNF165	29
BP	GO:0014066	regulation of phosphatidylinositol 3-kinase signaling	35/1822	124/18670	4.68628e-09	1.25314e-07	8.4139e-08	AGT/ANGPT1/DCN/F2R/FGFR1/FGR/FLT1/FLT4/FYN/GAB1/HCLS1/HGF/IGF1/KDR/KIT/MYOC/NTRK1/NTRK3/PDGFRA/PDGFRB/SERPINE2/PIK3CD/PIK3CG/PIP4K2A/RELN/PTPN13/SELP/TEK/TGFB2/TWIST1/PIP5K1C/PIK3R5/PPP1R16B/PDGFC/PIK3IP1	35
BP	GO:0045123	cellular extravasation	23/1822	61/18670	4.78137e-09	1.27256e-07	8.54432e-08	FER/IL1R1/ITGA1/ITGA4/ITGB1/ITGB2/PECAM1/PIK3CD/PIK3CG/CCL2/CCL21/CXCL12/SELE/SELL/SELP/THY1/VCAM1/RIPOR2/PLVAP/CD99L2/JAML/SIRPA/CCR2	23
BP	GO:0043405	regulation of MAP kinase activity	68/1822	337/18670	4.80525e-09	1.27294e-07	8.54687e-08	C5AR1/CAV1/CD81/CSPG4/DUSP1/DUSP3/LPAR1/F2R/FGF1/FGF2/FGF10/FGFR1/FLT1/GHR/HGF/HTR2A/IGF1/ILK/ITGA1/KIT/MAP3K3/GADD45B/NGF/NTRK1/NTRK3/ROR2/P2RX7/PDGFRB/PIK3CG/MAPK11/MAPK10/RGS2/RGS4/ROBO1/CCL19/SFRP1/SFRP2/SMPD1/TGFB1/TGFB3/TGFBR1/THBS1/TLR4/UCHL1/MAP3K12/CXCR4/FZD4/FZD8/PDE5A/PEA15/HYAL2/S1PR2/CARTPT/ZEB2/SH2B3/HIPK3/SPRY1/NOD1/SASH1/PIK3R5/MDFIC/NOX4/MAP3K20/PDGFC/C1QTNF2/LRRK2/PIK3R6/NRK	68
BP	GO:0003231	cardiac ventricle development	36/1822	130/18670	4.97531e-09	1.30787e-07	8.78137e-08	ACVR1/BMPR2/CPE/ENG/FOXF1/FOXC2/GJA5/CCN1/ISL1/KCNK2/LTBP1/MEF2C/NOS3/PDE2A/ROBO1/SFRP2/SLIT3/SMARCD3/TGFB1/TGFB2/TGFBR1/TGFBR2/TGFBR3/TPM1/FZD1/NOG/SLIT2/HAND2/CITED2/ZFPM2/HEY2/HEYL/SUFU/HEG1/MYOCD/CCM2L	36
BP	GO:0003203	endocardial cushion morphogenesis	17/1822	35/18670	5.01166e-09	1.30787e-07	8.78137e-08	ACVR1/ACVRL1/ENG/ISL1/NOS3/ROBO1/SNAI2/TBX2/TGFB2/TGFBR1/TGFBR2/TWIST1/DCHS1/NOG/HEY2/HEYL/TMEM100	17
BP	GO:2001257	regulation of cation channel activity	44/1822	178/18670	5.02889e-09	1.30787e-07	8.78137e-08	ADRB2/ANK2/CACNA2D1/CACNB2/CASQ2/CAV1/CLIC2/DLG2/DLG4/DMD/STOM/FGF14/GEM/GRIA1/HRC/KCNS2/MEF2C/MYO5A/PDE4B/PDE4D/PKD2/PLN/RELN/RRAD/SCN1B/CCL2/VAMP2/KCNAB1/DYSF/RGS9/AKAP6/NLGN1/KCNE4/REM1/EHD3/SHANK1/TREM2/NLGN3/JPH2/NLGN2/PINK1/AHNAK/SHANK3/CCR2	44
BP	GO:0001823	mesonephros development	31/1822	102/18670	5.05244e-09	1.30787e-07	8.78137e-08	AGT/BCL2/FGF1/FGF2/FGF10/FGFR1/FOXC2/GLI3/ILK/PBX1/PKD1/PKD2/PTCH1/RARB/SFRP1/SMO/TCF21/TGFB1/WNT2B/WNT9B/ZBTB16/DCHS1/NOG/CRLF1/SLIT2/SPRY1/BASP1/SIX2/FAT4/BMPER/ADAMTS16	31
BP	GO:0010522	regulation of calcium ion transport into cytosol	31/1822	102/18670	5.05244e-09	1.30787e-07	8.78137e-08	ABL1/ADCYAP1R1/APLNR/ANK2/ATP1A2/BCL2/BDKRB1/CACNA1C/CASQ2/CAV1/CLIC2/DMD/F2R/FYN/HRC/MYO5A/P2RX7/PDE4D/PKD2/PLN/PRNP/SLC8A1/SNCA/TGFB1/THY1/TRPC1/TRPC3/F2RL3/AKAP6/RAMP3/JPH2	31
BP	GO:0010594	regulation of endothelial cell migration	52/1822	229/18670	5.09753e-09	1.31354e-07	8.81946e-08	ABL1/ACVRL1/AGT/ANGPT1/RHOB/ADGRB1/BMPR2/DCN/ETS1/FGF1/FGF2/FGFR1/FOXC2/FLT4/GATA2/ITGB3/KDR/MEF2C/MAP3K3/MEOX2/NOS3/SERPINF1/PRCP/PRKD1/PTN/PTPRM/SPARC/STAT5A/STC1/TBXA2R/TEK/NR2F2/TGFB1/THBS1/VEGFC/PLPP3/NRP2/NRP1/SLIT2/AKT3/VASH1/SASH1/ADGRA2/SRPX2/ADAMTS9/RHOJ/JCAD/SMOC2/MMRN2/STARD13/AMOTL1/BMPER	52
BP	GO:0030324	lung development	43/1822	172/18670	5.19474e-09	1.33253e-07	8.94698e-08	BMPR2/CCN2/EPAS1/FGF1/FGF7/FGF10/FGFR1/FOXF1/FLT4/GLI1/GLI2/GLI3/HSD11B1/TNC/LOX/LTBP3/MMP14/NOS3/PDGFRA/PDGFRB/PGR/PKD1/PTN/SPARC/TCF21/TGFB3/TGFBR2/WNT2B/NOG/ADAMTS2/SPRY1/FSTL3/PDPN/ZFPM2/RCN3/HEG1/HHIP/CRISPLD2/LOXL3/MYOCD/FOXP2/RSPO2/AARD	43
BP	GO:0045926	negative regulation of growth	55/1822	249/18670	5.31133e-09	1.35362e-07	9.08858e-08	ACVRL1/ADRB2/AGT/APBB1/APBB2/BCL2/BCL6/BDKRB1/BMPR2/CRYAB/EPHA7/FHL1/FRZB/GJA1/INHBA/KCNK2/MEIS1/NOTCH2/CCN3/NPR1/SERPINE2/MAPK11/PTCH1/PTPRS/RGS2/RGS4/SFRP1/SFRP2/SLIT3/SMARCA2/TGFB1/TGFB2/TGFBR2/HYAL2/NRP1/NOG/SLIT2/NTN1/ULK2/SEMA6C/SEMA6B/SPART/SEMA5B/SEMA4C/MEG3/WWC3/SEMA3G/WFDC1/TSPYL2/SOX17/WWC2/SEMA6D/RERG/DACT3/PI16	55
BP	GO:0090288	negative regulation of cellular response to growth factor stimulus	42/1822	166/18670	5.32471e-09	1.35362e-07	9.08858e-08	ABL1/AGT/LDLRAD4/CAV1/DCN/FBN1/LTBP1/HTRA1/SFRP1/SFRP2/SKI/TGFB1/TGFB1I1/TGFB3/TGFBR1/TGFBR2/TGFBR3/THBS1/FZD1/CHRD/NOG/SLIT2/SPRY1/FSTL3/EMILIN1/SPART/SULF1/ADGRA2/GREM1/CHST11/ASPN/TWSG1/GREM2/MMRN2/ADAMTS12/CHRDL1/HTRA3/VASN/CD109/BMPER/RBPMS2/NRROS	42
BP	GO:0051057	positive regulation of small GTPase mediated signal transduction	25/1822	71/18670	5.3858e-09	1.35581e-07	9.10325e-08	ADCYAP1R1/COL3A1/CSF1/LPAR1/F2R/F2RL2/FGF10/GPR4/GPR17/GPR20/LPAR4/IGF1/ITPKB/NGF/NOTCH2/NTRK1/PDGFRB/RELN/ROBO1/F2RL3/DGKI/MAPRE2/CDON/RASGRP4/P2RY8	25
BP	GO:0070371	ERK1 and ERK2 cascade	65/1822	317/18670	5.39717e-09	1.35581e-07	9.10325e-08	ABL1/ADCYAP1/AGT/ANGPT1/C5AR1/CD36/CCR1/CSF1R/CCN2/DUSP1/DUSP3/GPR183/EPHA7/F2R/FBLN1/FGF2/FGF10/FLT1/FLT4/FN1/GAS6/GNAI2/HTR2A/IGF1/CCN1/ITGAV/KDR/KIT/LRP1/NOTCH2/NTRK1/PDGFRA/PDGFRB/PLA2G5/CCL2/CCL11/CCL14/CCL19/CCL21/TEK/TGFB1/TIMP3/TLR4/MAP3K12/NRP1/HAND2/AKAP12/SPRY1/RAMP3/NOD1/GPNMB/EMILIN1/NOX4/TREM2/LMO3/PDGFC/ACKR3/DUSP26/CAVIN3/SIRPA/GLIPR2/BMPER/TNFAIP8L3/SCIMP/APELA	65
BP	GO:0048844	artery morphogenesis	26/1822	76/18670	5.40506e-09	1.35581e-07	9.10325e-08	ACVRL1/BMPR2/COL3A1/COMP/ENG/FOXF1/FOXC2/GJA5/LRP1/MYLK/NOTCH3/PDGFRB/PKD2/PRRX1/TBX2/TGFB2/TGFBR1/NRP1/NOG/HAND2/AKT3/HEY2/ADAMTS9/ZMIZ1/MYOCD/ADGRF5	26
BP	GO:0001935	endothelial cell proliferation	46/1822	191/18670	5.51551e-09	1.37742e-07	9.24836e-08	ACVRL1/AGTR1/APLNR/BMP6/BMPR2/CAV1/CD34/FGF2/FGFR1/VEGFD/FLT1/FLT4/GATA2/GJA1/ITGA4/ITGB3/KDR/MEF2C/MMP14/NGFR/PRKD1/PTPRM/CCL2/CCL11/CXCL12/SPARC/STAT5A/TEK/NR2F2/TGFBR1/THBS1/THBS4/VEGFC/VIP/SCG2/DYSF/TNFSF12/NRP2/NRP1/AKT3/VASH1/SULF1/PPP1R16B/JCAD/BMPER/APELA	46
BP	GO:0002573	myeloid leukocyte differentiation	48/1822	204/18670	5.83106e-09	1.44984e-07	9.73459e-08	CAMK4/CBFA2T3/CD81/CCR1/CSF1/CSF1R/GPR183/EVI2B/FBN1/GATA2/HCLS1/INHBA/KIT/MEF2C/MITF/MYH9/NME1/NOTCH2/ROR2/PDE1B/PIK3CD/CCL19/SFRP1/SPI1/TAL1/TGFB1/TGFBR2/KLF10/TLR4/CCN4/CARTPT/SH3PXD2A/RASSF2/MAFB/TSPAN2/LRRC17/FSTL3/LILRB1/LILRB3/OSTM1/LEF1/TREM2/FAM20C/CD109/GAB3/IL34/NKX2-3/NRROS	48
BP	GO:0030595	leukocyte chemotaxis	51/1822	224/18670	6.49302e-09	1.60738e-07	1.07923e-07	C3AR1/C5AR1/CCR1/CMKLR1/CSF1/DUSP1/GPR183/S1PR1/EDNRB/VEGFD/FLT1/GAS6/NCKAP1L/IL16/ITGA1/ITGA9/ITGB2/KIT/CCN3/SERPINE1/PDE4B/PDE4D/PIK3CD/PIK3CG/PTN/RARRES2/CCL2/CCL11/CCL14/CCL19/CCL21/CXCL12/TGFB2/THBS1/THBS4/VEGFC/CXCR4/SCG2/DYSF/CH25H/SLIT2/CYP7B1/RIPOR2/SWAP70/PIP5K1C/GREM1/CAMK1D/PREX1/JAM3/JAML/CCR2	51
BP	GO:0014068	positive regulation of phosphatidylinositol 3-kinase signaling	28/1822	87/18670	6.71584e-09	1.65531e-07	1.11142e-07	AGT/ANGPT1/DCN/F2R/FGFR1/FGR/FLT1/FLT4/FYN/GAB1/HCLS1/HGF/IGF1/KDR/KIT/MYOC/NTRK1/NTRK3/PDGFRA/PDGFRB/PIK3CD/PIK3CG/RELN/SELP/TEK/TGFB2/PIK3R5/PDGFC	28
BP	GO:0030308	negative regulation of cell growth	45/1822	186/18670	6.93049e-09	1.70082e-07	1.14198e-07	ACVRL1/AGT/APBB1/APBB2/BCL2/BCL6/BDKRB1/BMPR2/CRYAB/EPHA7/FHL1/FRZB/GJA1/INHBA/CCN3/NPR1/SERPINE2/PTPRS/RGS2/RGS4/SFRP1/SFRP2/SLIT3/SMARCA2/TGFB1/TGFB2/HYAL2/NRP1/SLIT2/NTN1/ULK2/SEMA6C/SEMA6B/SPART/SEMA5B/SEMA4C/MEG3/SEMA3G/WFDC1/TSPYL2/SOX17/SEMA6D/RERG/DACT3/PI16	45
BP	GO:0007179	transforming growth factor beta receptor signaling pathway	47/1822	199/18670	7.3714e-09	1.80123e-07	1.20939e-07	ACVR1/ACVRL1/BMPR2/LDLRAD4/CAV1/CDH5/COL1A2/COL3A1/DAB2/ENG/FBN1/FMOD/LRRC32/GDF10/LOX/LTBP1/LTBP2/LTBP3/SMAD9/HTRA1/SKI/ZEB1/TGFB1/TGFB1I1/TGFB2/TGFB3/TGFBR1/TGFBR2/TGFBR3/THBS1/CLDN5/ZYX/LTBP4/ITGA8/NREP/CITED2/FERMT2/EMILIN1/DKK3/CHST11/ASPN/TWSG1/MYOCD/HTRA3/VASN/CD109/NRROS	47
BP	GO:0045667	regulation of osteoblast differentiation	35/1822	126/18670	7.4171e-09	1.80462e-07	1.21167e-07	ACVR1/BMP6/BMPR2/GDF10/GLI1/GLI3/HGF/IGF1/CCN1/IL6ST/ILK/MEF2C/DDR2/PRKD1/PTCH1/RORB/SFRP1/SFRP2/SKI/SNAI2/TWIST1/CHRD/CCN4/NOG/PDLIM7/HAND2/RASSF2/GREM1/SUFU/FAM20C/TWSG1/TNN/CTHRC1/TWIST2/TMEM119	35
BP	GO:1902105	regulation of leukocyte differentiation	58/1822	272/18670	8.10155e-09	1.96272e-07	1.31782e-07	ABL1/AXL/BCL6/BTK/CAMK4/CCR1/CSF1/CYLD/DTX1/EVI2B/FBN1/FCGR2B/FLT3LG/GAS6/GATA2/GLI2/GLI3/HCLS1/NCKAP1L/HLX/IL7R/INHBA/ITPKB/JAK3/MITF/MMP14/NME1/NOTCH2/ROR2/CCL19/SFRP1/TAL1/ZEB1/TGFB1/TGFBR2/KLF10/TLR4/TNFSF4/ZBTB16/CARTPT/SOCS5/TOX/RASSF2/MAFB/LRRC17/FSTL3/LILRB1/FGL2/LILRB3/LEF1/TREM2/SASH3/ZMIZ1/LOXL3/NLRP3/IL34/PIK3R6/CCR2	58
BP	GO:0014812	muscle cell migration	31/1822	104/18670	8.47866e-09	2.04534e-07	1.3733e-07	AGT/BCL2/LPAR1/HAS2/IGF1/IGFBP3/ILK/ITGB3/LRP1/MEF2C/CCN3/SERPINE1/PDGFRB/PLAT/PRKG1/SMO/THBS4/TPM1/NR4A3/NRP1/CCN4/SLIT2/ADAMTS1/DOCK4/POSTN/NOX4/PLEKHO1/SSH1/PARVA/SEMA6D/MYOCD	31
BP	GO:0070372	regulation of ERK1 and ERK2 cascade	62/1822	300/18670	8.85687e-09	2.12752e-07	1.42848e-07	ABL1/ADCYAP1/ANGPT1/C5AR1/CD36/CCR1/CSF1R/CCN2/DUSP1/DUSP3/GPR183/EPHA7/F2R/FBLN1/FGF2/FGF10/FLT1/FLT4/FN1/GAS6/GNAI2/HTR2A/CCN1/KDR/KIT/LRP1/NOTCH2/NTRK1/PDGFRA/PDGFRB/PLA2G5/CCL2/CCL11/CCL14/CCL19/CCL21/TEK/TGFB1/TIMP3/TLR4/MAP3K12/NRP1/HAND2/AKAP12/SPRY1/RAMP3/NOD1/GPNMB/EMILIN1/NOX4/TREM2/LMO3/PDGFC/ACKR3/DUSP26/CAVIN3/SIRPA/GLIPR2/BMPER/TNFAIP8L3/SCIMP/APELA	62
BP	GO:0043010	camera-type eye development	64/1822	314/18670	9.02432e-09	2.1586e-07	1.44934e-07	ACVRL1/ALDH1A3/ATP2B4/BMPR2/CACNA1C/COL4A1/COL8A1/COL8A2/CRYAB/CRYBB1/CYP1B1/FBN1/EFEMP1/FGF10/FOXF2/FOXC2/GJA1/GLI3/GPM6A/INHBA/LAMB2/MAB21L1/MAF/MEIS1/MITF/MYH10/NTRK3/PDGFRA/PDGFRB/SERPINF1/PTN/PTPRM/PRPH2/RORB/SKI/SMARCD3/TBX2/ZEB1/TGFB1/TGFB2/TGFBR1/TGFBR2/THY1/TMOD1/TUB/TWIST1/VIM/WNT2B/WNT9A/WNT9B/FZD4/MYOM1/NRP1/ZEB2/KERA/ARHGEF15/CDON/TENM3/TWSG1/RHOJ/CC2D2A/FOXP2/CRYBG3/SDK1	64
BP	GO:0051961	negative regulation of nervous system development	64/1822	315/18670	1.02682e-08	2.44582e-07	1.64219e-07	ADCYAP1/COL3A1/CRMP1/DPYSL3/DTX1/LPAR1/EDNRB/EPHA7/GLI3/ID4/ISL1/LGALS1/LRP1/MEIS1/NFATC4/NGFR/NOTCH3/NTRK3/PBX1/PMP22/PRKACB/PTN/PTPRS/CCL11/SKI/SPOCK1/CNTN2/NR2F1/TGFB1/THY1/TRPC6/VIM/CHRD/NRP1/SYNGAP1/NOG/SLIT2/NTN1/ULK2/SEMA6C/SEMA6B/STMN2/NLGN1/ARHGEF15/SPART/DENND5A/GPR161/DAAM2/SUFU/NLGN3/SEMA5B/SEMA4C/SEMA3G/RGMA/TNN/TRAK2/SEMA6D/HOOK3/DIXDC1/BMERB1/LRRK2/CNTN4/PRTG/NEXMIF	64
BP	GO:0070252	actin-mediated cell contraction	33/1822	116/18670	1.03431e-08	2.45334e-07	1.64724e-07	ACTC1/ANK2/ATP1A2/CACNA1C/CACNA2D1/CACNB2/CAV1/DES/DMD/FLNA/GJA1/GJA5/KCNA5/KCND3/KCNH2/KCNJ8/PDE4B/PDE4D/PLN/SCN1B/SCN2B/SCN4B/SGCD/STC1/TMOD1/TPM1/TPM2/VIM/GJC1/PDPN/KCNE4/PARVA/FRMD6	33
BP	GO:0008217	regulation of blood pressure	44/1822	182/18670	1.04025e-08	2.45716e-07	1.6498e-07	ACTA2/ACVRL1/ADRB2/AGT/AGTR1/AR/ATP1A2/AVPR1A/AVPR2/BDKRB1/BMPR2/CD34/CMA1/CNR1/COL1A2/CPA3/CTSG/EDNRA/EDNRB/F2R/GAS6/GJA1/GJA5/GUCY1A1/NOS3/NPR1/NPR2/NPR3/PDE4D/PRCP/PTGS1/TBXA2R/NR2F2/TPM1/VEGFC/CARTPT/RAMP2/CORO2B/POSTN/CORIN/NISCH/RNLS/NCALD/ADAMTS16	44
BP	GO:0001936	regulation of endothelial cell proliferation	43/1822	176/18670	1.08989e-08	2.55313e-07	1.71424e-07	ACVRL1/AGTR1/APLNR/BMP6/BMPR2/CAV1/FGF2/FGFR1/VEGFD/FLT1/FLT4/GATA2/GJA1/ITGA4/ITGB3/KDR/MEF2C/NGFR/PRKD1/PTPRM/CCL2/CCL11/CXCL12/SPARC/STAT5A/TEK/NR2F2/TGFBR1/THBS1/THBS4/VEGFC/VIP/SCG2/DYSF/TNFSF12/NRP2/NRP1/AKT3/VASH1/SULF1/PPP1R16B/JCAD/APELA	43
BP	GO:0030323	respiratory tube development	43/1822	176/18670	1.08989e-08	2.55313e-07	1.71424e-07	BMPR2/CCN2/EPAS1/FGF1/FGF7/FGF10/FGFR1/FOXF1/FLT4/GLI1/GLI2/GLI3/HSD11B1/TNC/LOX/LTBP3/MMP14/NOS3/PDGFRA/PDGFRB/PGR/PKD1/PTN/SPARC/TCF21/TGFB3/TGFBR2/WNT2B/NOG/ADAMTS2/SPRY1/FSTL3/PDPN/ZFPM2/RCN3/HEG1/HHIP/CRISPLD2/LOXL3/MYOCD/FOXP2/RSPO2/AARD	43
BP	GO:0060021	roof of mouth development	28/1822	89/18670	1.18389e-08	2.76191e-07	1.85442e-07	FOXF2/LRRC32/GLI3/INHBA/MEF2C/MEOX2/PDGFRA/PRRX1/SKI/SNAI2/TBX2/TCF21/TGFB2/TGFB3/TGFBR1/TGFBR2/TGFBR3/CLDN5/TWIST1/WNT9B/FZD1/MSC/HAND2/TSHZ1/LEF1/BNC2/ARID5B/LOXL3	28
BP	GO:0048565	digestive tract development	36/1822	134/18670	1.1978e-08	2.78292e-07	1.86852e-07	NKX3-2/BCL2/COL3A1/EDNRB/FGF10/FOXF1/FOXF2/GLI1/GLI2/GLI3/HLX/HRH2/KIT/PDGFRA/PKD1/RARB/RARRES2/SFRP1/SFRP2/SMO/TBX2/TCF21/TGFB1/TGFB2/TGFB3/TGFBR2/DCHS1/SIX2/DACT1/PDGFC/SOX17/FAT4/CLMP/MYOCD/NKX2-3/RBPMS2	36
BP	GO:0055123	digestive system development	38/1822	146/18670	1.22652e-08	2.83803e-07	1.90553e-07	NKX3-2/BCL2/COL3A1/EDNRB/FGF10/FOXF1/FOXF2/GLI1/GLI2/GLI3/HLX/HRH2/KIT/PDGFRA/PKD1/RARB/RARRES2/SFRP1/SFRP2/SMO/TBX2/TCF21/TGFB1/TGFB2/TGFB3/TGFBR2/DCHS1/SIX2/DACT1/BARX1/PDGFC/SOX17/FAT4/CLMP/WLS/MYOCD/NKX2-3/RBPMS2	38
BP	GO:0002685	regulation of leukocyte migration	46/1822	196/18670	1.30936e-08	2.99688e-07	2.01219e-07	APOD/BDKRB1/C3AR1/C5AR1/CD81/CCR1/CMKLR1/CSF1/DUSP1/VEGFD/GAS6/NCKAP1L/IL1R1/ITGA4/MMP14/CD200/MSN/CCN3/SERPINE1/PTN/RARRES2/CCL2/CCL19/CCL21/CXCL12/SELP/STK10/TGFB1/THBS1/THBS4/THY1/VEGFC/DYSF/SLIT2/RIPOR2/EMILIN1/SWAP70/GREM1/TREM2/CAMK1D/DOCK8/PLVAP/CD99L2/JAM3/IL33/CCR2	46
BP	GO:0001885	endothelial cell development	22/1822	59/18670	1.31104e-08	2.99688e-07	2.01219e-07	ADD1/CDH5/COL4A4/S1PR3/ENG/MSN/NOTCH4/PDE2A/PDE4D/PECAM1/PTPRS/RDX/STC1/CLDN5/S1PR2/PPP1R16B/ARHGEF26/SOX18/HEG1/COL18A1/COL23A1/MYADM	22
BP	GO:0010518	positive regulation of phospholipase activity	22/1822	59/18670	1.31104e-08	2.99688e-07	2.01219e-07	ADCYAP1R1/AGT/AGTR1/ARHGAP6/AVPR1A/C5AR1/LPAR1/EDNRA/ESR1/FGF2/FGFR1/FLT1/HTR2A/CCN1/KIT/NTRK3/PDGFRA/PDGFRB/PLA2G5/SELE/NMUR1/RASGRP4	22
BP	GO:0006937	regulation of muscle contraction	42/1822	171/18670	1.36374e-08	3.10484e-07	2.08467e-07	ADRB2/ANK2/ANXA6/ATP1A2/CACNA1C/CASQ2/CAV1/CHRM2/CHRNA3/CLIC2/CNN1/CCN2/DAPK3/DMD/DMPK/F2R/FLNA/GJA5/GUCY1A1/HRC/KCNMA1/KIT/PPP1R12B/PDE4B/PDE4D/PIK3CG/PLN/PRKG1/RGS2/SLC8A1/STC1/TACR2/TACR1/TBXA2R/TPM1/PDE5A/DOCK4/CALCRL/MYL9/EHD3/MYOCD/HSPB6	42
BP	GO:0045778	positive regulation of ossification	28/1822	90/18670	1.55983e-08	3.53708e-07	2.37489e-07	ACVR1/ADRB2/BMP6/BMPR2/GLI3/GPM6B/HGF/IGF1/CCN1/IL6ST/ILK/MEF2C/DDR2/P2RX7/PRKD1/PTN/SFRP2/SLC8A1/TGFB1/TGFB2/TGFB3/ZBTB16/CCN4/PDLIM7/KL/FAM20C/CTHRC1/TMEM119	28
BP	GO:0031532	actin cytoskeleton reorganization	30/1822	101/18670	1.60684e-08	3.62915e-07	2.4367e-07	ABL1/CSF1R/DAPK3/S1PR1/FER/FGF7/FGF10/FLNA/GAB1/GSN/HCLS1/KIT/MYH9/NOTCH2/NTRK3/PDGFRA/TEK/TGFB1/PDLIM4/NRP1/S1PR2/EFS/PARVA/CASS4/PARVG/THSD7B/ANTXR1/NRK/PHACTR1/THSD7A	30
BP	GO:0034764	positive regulation of transmembrane transport	47/1822	204/18670	1.69975e-08	3.82375e-07	2.56737e-07	ABL1/ADRB2/AGT/APLNR/ANK2/ATP1B2/BDKRB1/C3/CACNA2D1/CACNB2/DMD/F2R/FGF14/FLNA/HSPA2/IGF1/IRS1/KCNH2/KCNMB1/MEF2A/P2RX7/ABCB1/PKD2/FXYD1/RELN/CCL2/SNCA/THY1/TRPC1/TRPC6/NR4A3/RGS9/F2RL3/AKAP6/RAMP3/SORBS1/RHOQ/CLIP3/EHD3/TREM2/NLGN3/JPH2/PINK1/SHANK3/AZIN2/C1QTNF2/CCR2	47
BP	GO:0060389	pathway-restricted SMAD protein phosphorylation	23/1822	65/18670	1.96689e-08	4.40724e-07	2.95914e-07	ACVR1/ACVRL1/BMP6/BMPR2/LDLRAD4/DAB2/ENG/GDF10/INHBA/TGFB1/TGFB2/TGFB3/TGFBR1/TGFBR2/TGFBR3/NOG/RBPMS/EMILIN1/GREM1/TWSG1/BMPER/BMP8A/GDF6	23
BP	GO:0043406	positive regulation of MAP kinase activity	55/1822	258/18670	1.97914e-08	4.41342e-07	2.96329e-07	C5AR1/CD81/CSPG4/LPAR1/F2R/FGF1/FGF2/FGF10/FGFR1/FLT1/GHR/HGF/HTR2A/IGF1/ILK/ITGA1/KIT/MAP3K3/GADD45B/NGF/NTRK1/NTRK3/ROR2/P2RX7/PDGFRB/PIK3CG/MAPK11/MAPK10/ROBO1/CCL19/TGFB1/TGFB3/TGFBR1/THBS1/TLR4/MAP3K12/CXCR4/FZD4/FZD8/PDE5A/PEA15/S1PR2/CARTPT/ZEB2/NOD1/SASH1/PIK3R5/MDFIC/NOX4/MAP3K20/PDGFC/C1QTNF2/LRRK2/PIK3R6/NRK	55
BP	GO:0010001	glial cell differentiation	49/1822	218/18670	1.98522e-08	4.41342e-07	2.96329e-07	ABL1/ASPA/C5AR1/DTX1/LPAR1/EGR2/FGF10/GAP43/GLI3/GPR17/GSN/ID4/IL6ST/ILK/LAMA2/LAMB2/LRP1/MYOC/NTRK3/ROR2/SERPINE2/PLP1/RELN/PTN/SKI/SMO/TAL1/CNTN2/TGFB1/TLR4/TRPC4/VIM/RNF112/CXCR4/CNTNAP1/NOG/ARHGEF10/TSPAN2/WASF3/DAAM2/TENM4/LEF1/TREM2/NLGN3/MXRA8/PRDM8/IL34/LGI4/NRROS	49
BP	GO:0030111	regulation of Wnt signaling pathway	70/1822	363/18670	2.01397e-08	4.45984e-07	2.99445e-07	ABL1/CAV1/COL1A1/CYLD/DAB2/DAPK3/ESR1/FGF10/FOXO1/FRZB/GLI1/GLI3/HIC1/IGFBP4/IGFBP6/ILK/ISL1/LRP1/MCC/NFATC1/NFATC4/ROR2/PRKN/CDK14/SFRP1/SFRP2/SFRP4/SKI/SNAI2/TLE4/FZD1/FZD7/CMAHP/RECK/PLPP3/CCN4/NOG/ZEB2/ANKRD6/SULF1/MACF1/DAAM2/WWTR1/ADGRA2/LATS2/GREM1/DKK3/DKK2/DISC1/RBMS3/MDFIC/LEF1/DACT1/BARX1/TNN/SOX17/NXN/WLS/BICC1/TCF7L1/RSPO3/DIXDC1/TMEM88/CTHRC1/LRRK2/PRICKLE1/DACT3/RSPO1/RSPO2/TRABD2B	70
BP	GO:0014909	smooth muscle cell migration	28/1822	91/18670	2.04505e-08	4.51104e-07	3.02883e-07	AGT/BCL2/LPAR1/HAS2/IGF1/IGFBP3/ILK/ITGB3/LRP1/MEF2C/CCN3/SERPINE1/PDGFRB/PLAT/PRKG1/TPM1/NR4A3/NRP1/CCN4/SLIT2/ADAMTS1/DOCK4/POSTN/NOX4/SSH1/PARVA/SEMA6D/MYOCD	28
BP	GO:0030206	chondroitin sulfate biosynthetic process	14/1822	26/18670	2.10855e-08	4.63309e-07	3.11078e-07	BGN/VCAN/CSPG4/DCN/CHST3/CHSY1/DSE/CHST11/CHST15/CSGALNACT2/CSGALNACT1/CHST7/XYLT1/CHSY3	14
BP	GO:0060048	cardiac muscle contraction	36/1822	137/18670	2.2497e-08	4.92415e-07	3.3062e-07	ACTC1/ANK2/ATP1A2/CACNA1C/CACNA2D1/CACNB2/CASQ2/CAV1/CLIC2/CCN2/DMD/FLNA/GJA1/GJA5/HRC/KCNA5/KCND3/KCNH2/KCNJ8/PDE4B/PDE4D/PIK3CG/PLN/RGS2/SCN1B/SCN2B/SCN4B/SGCD/SLC8A1/STC1/TPM1/CXCR4/PDE5A/GJC1/KCNE4/EHD3	36
BP	GO:0002064	epithelial cell development	47/1822	207/18670	2.75704e-08	6.01141e-07	4.03622e-07	ACTA2/ADD1/AR/NKX3-2/BMP6/CDH5/COL4A4/S1PR3/ENG/ESR1/FGFR1/FOXC2/FLNA/GJA1/GPR4/HRH2/LAMB2/MSN/NOTCH4/NTRK1/PDE2A/PDE4D/PECAM1/PGR/PTPRS/RARB/RDX/SMO/STC1/TMOD1/CLDN5/VIM/CXCR4/S1PR2/RIPOR2/MAGI2/PALLD/PPP1R16B/ARHGEF26/SOX18/ADAMTSL4/HEG1/COL18A1/COL23A1/MYADM/FRMD6/RILPL1	47
BP	GO:0048588	developmental cell growth	51/1822	234/18670	3.01438e-08	6.54733e-07	4.39605e-07	ABL1/AGT/BMPR2/DPYSL2/EPHA7/FN1/PRMT2/IGF1/ILK/ITGA4/ITGB1/LAMB2/LRP1/MAP1B/NDN/NGF/NTRK3/PRKN/PTPRS/RGS2/RGS4/CXCL12/SLIT3/TGFBR2/VCL/CXCR4/NRP2/NRP1/DCLK1/SLIT2/NTN1/AKAP6/ULK2/ZEB2/OLFM1/SEMA6C/SEMA6B/POSTN/RIMS1/SPART/MACF1/DISC1/NIN/NLGN3/SEMA5B/SEMA4C/SEMA3G/ISLR2/SEMA6D/PLXNA4/PI16	51
BP	GO:0072163	mesonephric epithelium development	29/1822	98/18670	3.0443e-08	6.56204e-07	4.40592e-07	AGT/BCL2/FGF1/FGF2/FGFR1/FOXC2/GLI3/ILK/PBX1/PKD1/PKD2/PTCH1/RARB/SFRP1/SMO/TCF21/TGFB1/WNT2B/WNT9B/DCHS1/NOG/CRLF1/SLIT2/SPRY1/BASP1/SIX2/FAT4/BMPER/ADAMTS16	29
BP	GO:0072164	mesonephric tubule development	29/1822	98/18670	3.0443e-08	6.56204e-07	4.40592e-07	AGT/BCL2/FGF1/FGF2/FGFR1/FOXC2/GLI3/ILK/PBX1/PKD1/PKD2/PTCH1/RARB/SFRP1/SMO/TCF21/TGFB1/WNT2B/WNT9B/DCHS1/NOG/CRLF1/SLIT2/SPRY1/BASP1/SIX2/FAT4/BMPER/ADAMTS16	29
BP	GO:0048675	axon extension	33/1822	121/18670	3.22767e-08	6.93093e-07	4.65361e-07	ABL1/BMPR2/DPYSL2/FN1/ILK/ITGB1/LAMB2/LRP1/MAP1B/NDN/NTRK3/PTPRS/CXCL12/SLIT3/VCL/NRP2/NRP1/DCLK1/SLIT2/NTN1/ULK2/OLFM1/SEMA6C/SEMA6B/MACF1/DISC1/NLGN3/SEMA5B/SEMA4C/SEMA3G/ISLR2/SEMA6D/PLXNA4	33
BP	GO:1903169	regulation of calcium ion transmembrane transport	38/1822	151/18670	3.28402e-08	7.02532e-07	4.71698e-07	ABL1/APLNR/ANK2/ATP1A2/BDKRB1/CACNA1C/CACNA2D1/CACNB2/CASQ2/CLIC2/DMD/F2R/FGF14/FYN/GEM/HRC/HSPA2/MYO5A/PDE4B/PDE4D/PIK3CG/PKD2/PLN/PRNP/RRAD/SLC8A1/SNCA/TGFB1/THY1/TRPC1/DYSF/F2RL3/AKAP6/RAMP3/REM1/EHD3/JPH2/AHNAK	38
BP	GO:0043087	regulation of GTPase activity	85/1822	479/18670	3.5758e-08	7.62076e-07	5.11678e-07	ADCYAP1/ADPRH/ARHGAP1/ARHGAP6/ADGRB3/BCL6/CHN1/DOCK2/S1PR1/EPHA3/F2R/FGD1/GNAO1/NCKAP1L/ITGB1/MYO9A/MYO9B/NTRK1/NTRK3/PRKG1/RDX/RGS1/RGS2/RGS4/CCL2/CCL11/CCL14/CCL19/CCL21/SFRP1/THY1/RGS5/RGS9/NRP1/SYNGAP1/DGKI/SLIT2/ARHGAP29/ARHGEF6/ARHGEF10/DOCK4/STARD8/GIT2/IQSEC1/ARHGAP25/PLXNC1/RASGRP2/SPRY1/DLC1/SEC23A/MAPRE2/BVES/RASA3/ARHGEF15/TBC1D2B/PLXND1/TBC1D9/TBC1D1/FAM13B/RASIP1/TBC1D19/ASAP3/DOCK1…	85
BP	GO:0002040	sprouting angiogenesis	43/1822	183/18670	3.71983e-08	7.89801e-07	5.30293e-07	ABL1/ACVRL1/AGTR1/APLNR/ANGPT1/FGF1/FGF2/VEGFD/FOXC2/FLT1/FLT4/GATA2/ITGA5/ITGB1/KDR/MAP3K3/MEOX2/NGFR/ROBO1/TBXA2R/TEK/THBS1/VEGFC/RECK/NRP1/SLIT2/AKT3/RAMP2/ADGRA2/PPP1R16B/GREM1/SRPX2/LEF1/PARVA/ADAMTS9/RHOJ/JCAD/MMRN2/RSPO3/STARD13/CLEC14A/BMPER/APELA	43
BP	GO:0060402	calcium ion transport into cytosol	39/1822	158/18670	3.84347e-08	8.13008e-07	5.45875e-07	ABL1/ADCYAP1R1/APLNR/ANK2/ATP1A2/ATP2B4/BCL2/BDKRB1/CACNA1C/CACNA2D1/CASQ2/CAV1/CLIC2/DMD/F2R/FGF2/FYN/HRC/HTR2A/ITPR1/MYO5A/P2RX7/PDE4D/PKD2/PLN/PRNP/CCL19/CCL21/SLC8A1/SNCA/TGFB1/THY1/TRPC1/TRPC3/F2RL3/AKAP6/RAMP3/RASA3/JPH2	39
BP	GO:0010595	positive regulation of endothelial cell migration	34/1822	128/18670	4.10705e-08	8.65535e-07	5.81143e-07	ABL1/AGT/ANGPT1/RHOB/BMPR2/ETS1/FGF1/FGF2/FGFR1/FOXC2/FLT4/GATA2/ITGB3/KDR/MAP3K3/NOS3/PRKD1/SPARC/STAT5A/TEK/TGFB1/THBS1/VEGFC/PLPP3/NRP2/NRP1/AKT3/SASH1/ADGRA2/SRPX2/RHOJ/JCAD/SMOC2/AMOTL1	34
BP	GO:0050650	chondroitin sulfate proteoglycan biosynthetic process	15/1822	31/18670	4.3318e-08	9.09517e-07	6.10674e-07	BGN/VCAN/CSPG4/DCN/CHST3/CHSY1/DSE/CHST11/CHST15/CYTL1/CSGALNACT2/CSGALNACT1/CHST7/XYLT1/CHSY3	15
BP	GO:0060350	endochondral bone morphogenesis	24/1822	73/18670	5.00433e-08	1.04685e-06	7.0288e-07	ANXA6/BMP6/BMPR2/COL1A1/COL6A1/COL6A2/COL6A3/COL12A1/COMP/MATN2/MEF2C/MEF2D/MMP14/MMP16/RARB/STC1/TEK/TGFBR2/THBS3/COL14A1/SCARA3/CSGALNACT1/COL21A1/TMEM119	24
BP	GO:0007369	gastrulation	43/1822	185/18670	5.20248e-08	1.0843e-06	7.28025e-07	ACVR1/APLNR/BMPR2/COL4A2/COL5A1/COL5A2/COL6A1/COL8A1/COL12A1/FGFR1/FOXF1/FOXC2/FN1/INHBA/ITGA4/ITGA5/ITGA7/ITGAV/ITGB1/ITGB2/ITGB3/LAMB1/MMP2/MMP14/SFRP1/SFRP2/TAL1/TGFBR2/NR4A3/FZD7/ITGA8/CHRD/NOG/SIX2/PHLDB1/TENM4/LEF1/TWSG1/SOX17/WLS/PHLDB2/MYADM/APELA	43
BP	GO:0019722	calcium-mediated signaling	48/1822	218/18670	5.45876e-08	1.13354e-06	7.6109e-07	AGTR1/ANK2/ATP1A2/ATP2B4/AVPR1A/BTK/CACNA1C/CASQ2/CLIC2/CCR1/CCR4/CMKLR1/DMD/DMPK/RCAN1/EDNRB/HRC/IGF1/ITPR1/KDR/MYO5A/NFATC1/NFATC4/P2RX7/PDE4D/PKD2/PLN/PRNP/PTGFR/SELE/SELP/SGCD/SLC8A1/VCAM1/CXCR4/AKAP6/RCAN2/NMUR1/LMCD1/TREM2/TMEM100/ACKR3/JPH2/MCTP1/NCALD/LRRK2/SAMD14/CCR2	48
BP	GO:0001938	positive regulation of endothelial cell proliferation	31/1822	112/18670	5.76419e-08	1.1926e-06	8.00742e-07	ACVRL1/AGTR1/APLNR/BMP6/BMPR2/FGF2/FGFR1/VEGFD/FLT4/GATA2/ITGA4/ITGB3/KDR/PRKD1/CCL11/CXCL12/STAT5A/TEK/TGFBR1/THBS4/VEGFC/VIP/SCG2/DYSF/TNFSF12/NRP2/NRP1/AKT3/PPP1R16B/JCAD/APELA	31
BP	GO:0055002	striated muscle cell development	41/1822	173/18670	5.94188e-08	1.22489e-06	8.22424e-07	ACTC1/AGT/BCL2/CASQ2/CFL2/COMP/CSRP1/CSRP2/DMD/FLNC/IGF1/ITGB1/LOX/MEF2A/MEF2C/MYH10/MYH11/PDGFRA/PDGFRB/PGM5/RGS2/RGS4/SGCB/SGCD/SKI/SLC8A1/SMO/TMOD1/TPM1/UCHL1/DYSF/MYOM1/AKAP6/RIPOR2/BVES/LDB3/HEY2/LMOD1/TMOD2/FHOD3/PI16	41
BP	GO:0035051	cardiocyte differentiation	40/1822	167/18670	6.29781e-08	1.29356e-06	8.68531e-07	ACTC1/ACVR1/AGT/IGF1/ISL1/ITGB1/MEF2A/MEF2C/MYH10/MYH11/PDGFRA/PDGFRB/RARB/RGS2/RGS4/SGCB/SGCD/SLC8A1/TBX2/TGFB1/TGFB2/TGFBR3/TWIST1/VCAM1/FZD7/MYOM1/HAND2/AKAP6/SPRY1/BVES/HEY2/TENM4/GREM1/NOX4/SOX18/SOX17/FHOD3/MYOCD/PRICKLE1/PI16	40
BP	GO:0010717	regulation of epithelial to mesenchymal transition	27/1822	90/18670	6.58226e-08	1.3471e-06	9.04482e-07	ACVR1/LDLRAD4/COL1A1/DAB2/ENG/EPHA3/ISL1/SFRP1/SFRP2/TGFB1/TGFB1I1/TGFB2/TGFB3/TGFBR1/TGFBR2/TWIST1/NOG/OLFM1/PDPN/PHLDB1/WWTR1/GREM1/LEF1/PHLDB2/VASN/DACT3/GLIPR2	27
BP	GO:0022407	regulation of cell-cell adhesion	74/1822	403/18670	6.64095e-08	1.35423e-06	9.09264e-07	ABL1/BCL6/BMP6/CAV1/CD1D/CD81/CYLD/DTX1/DUSP3/EPHA7/ETS1/FCGR2B/FYN/LRRC32/GLI2/GLI3/HAS2/NCKAP1L/HLX/IGF1/IL6ST/IL7R/ITGA4/ITGB2/ITPKB/JAK3/LGALS1/SERPINE2/PRKG1/PRNP/RDX/CCL2/CCL19/CCL21/CXCL12/SNAI2/TGFB1/TGFBR2/THY1/TNFSF4/VCAM1/ZBTB16/NR4A3/PLPP3/PDE5A/ADAM19/PPM1F/SOCS5/RIPOR2/SH2B3/FSTL3/CITED2/GPNMB/PDPN/LILRB1/FGL2/SWAP70/LEF1/SASH3/TENM3/TWSG1/ZMIZ1/PDCD1LG2/DOCK8/LOXL3/MYADM/NLRP3/C1QT…	74
BP	GO:0050768	negative regulation of neurogenesis	59/1822	295/18670	6.87682e-08	1.3973e-06	9.38185e-07	ADCYAP1/COL3A1/CRMP1/DPYSL3/DTX1/LPAR1/EDNRB/EPHA7/GLI3/ID4/ISL1/LGALS1/LRP1/MEIS1/NFATC4/NGFR/NOTCH3/NTRK3/PBX1/PMP22/PTN/PTPRS/CCL11/SKI/SPOCK1/CNTN2/NR2F1/TGFB1/THY1/TRPC6/VIM/NRP1/SYNGAP1/NOG/SLIT2/NTN1/ULK2/SEMA6C/SEMA6B/STMN2/NLGN1/SPART/DENND5A/DAAM2/NLGN3/SEMA5B/SEMA4C/SEMA3G/RGMA/TNN/TRAK2/SEMA6D/HOOK3/DIXDC1/BMERB1/LRRK2/CNTN4/PRTG/NEXMIF	59
BP	GO:0086003	cardiac muscle cell contraction	23/1822	69/18670	7.08869e-08	1.43521e-06	9.63636e-07	ANK2/ATP1A2/CACNA1C/CACNA2D1/CACNB2/CAV1/FLNA/GJA1/GJA5/KCNA5/KCND3/KCNH2/KCNJ8/PDE4B/PDE4D/PLN/SCN1B/SCN2B/SCN4B/SGCD/STC1/GJC1/KCNE4	23
BP	GO:0046579	positive regulation of Ras protein signal transduction	22/1822	64/18670	7.26474e-08	1.46562e-06	9.84053e-07	COL3A1/CSF1/LPAR1/F2R/F2RL2/FGF10/GPR4/GPR17/GPR20/LPAR4/IGF1/ITPKB/NGF/NOTCH2/NTRK1/PDGFRB/ROBO1/F2RL3/DGKI/MAPRE2/RASGRP4/P2RY8	22
BP	GO:0060317	cardiac epithelial to mesenchymal transition	15/1822	32/18670	7.41795e-08	1.49122e-06	1.00124e-06	ACVR1/ENG/HAS2/SNAI2/TGFB2/TGFBR1/TGFBR2/TGFBR3/TWIST1/NOG/SPRY1/OLFM1/HEY2/HEYL/TMEM100	15
BP	GO:0001657	ureteric bud development	28/1822	97/18670	9.42916e-08	1.88883e-06	1.26821e-06	AGT/BCL2/FGF1/FGF2/FGFR1/FOXC2/GLI3/ILK/PBX1/PKD2/PTCH1/RARB/SFRP1/SMO/TCF21/TGFB1/WNT2B/WNT9B/DCHS1/NOG/CRLF1/SLIT2/SPRY1/BASP1/SIX2/FAT4/BMPER/ADAMTS16	28
BP	GO:0051897	positive regulation of protein kinase B signaling	41/1822	176/18670	9.87769e-08	1.97171e-06	1.32386e-06	ANGPT1/AXL/ENG/ESR1/FGF1/FGF2/FGF7/FGF10/FGFR1/FYN/GAB1/GAS6/HCLS1/HGF/HIP1/ILK/IRS1/ITGB1/KIT/MYOC/PDGFRA/PDGFRB/PIK3CD/PIK3CG/CCL19/CCL21/ITSN1/TEK/TGFB1/TGFBR1/THBS1/KL/RAMP3/PIK3R5/RASD2/NOX4/MEIS3/PINK1/TSPYL5/C1QTNF1/TNFAIP8L3	41
BP	GO:0045165	cell fate commitment	55/1822	270/18670	1.00359e-07	1.99626e-06	1.34034e-06	ACVR1/AR/BCL2/CYLD/EPAS1/FGF2/FGF10/FGFR1/FOXC2/GAP43/GAS1/GATA2/GLI2/GLI3/ISL1/ITGB1/MEF2C/MITF/NOTCH2/NOTCH3/NOTCH4/NTRK3/ROR2/PRRX1/PTCH1/RORA/SFRP1/SFRP2/SMO/SOX5/TAL1/TBX2/NR2F2/TGFB1I1/TGFBR1/WNT2B/WNT9A/WNT9B/FZD7/PTCH2/NRP1/PDPN/SIX2/HEY2/ZNF521/TENM4/DHH/CDON/SUFU/SOX18/SOX17/EBF2/LOXL3/GLIS1/SH3PXD2B	55
BP	GO:1905314	semi-lunar valve development	16/1822	37/18670	1.11151e-07	2.20321e-06	1.47929e-06	BMPR2/ELN/GJA5/NFATC1/NOS3/NOTCH2/ROBO1/SLIT3/SNAI2/TGFB1/TGFB2/TWIST1/SLIT2/EMILIN1/HEY2/HEYL	16
BP	GO:0007416	synapse assembly	41/1822	177/18670	1.1661e-07	2.30261e-06	1.54603e-06	ADGRB1/ADGRB3/EPHA7/GAP43/GPM6A/MAP1B/MEF2C/MUSK/NTRK1/NTRK3/PTPRD/PTPRS/SNCA/THBS2/COLQ/FZD1/NRXN1/NRXN2/NTN1/CLSTN3/MAGI2/NLGN1/PLXND1/FLRT2/SLITRK5/PCDH17/SRPX2/SHANK1/NLGN3/PCDHB10/PCDHB4/NLGN2/SYNDIG1/KIRREL3/NTNG2/SHANK3/LRRC4B/LRFN5/SDK1/MDGA1/NPAS4	41
BP	GO:0007389	pattern specification process	79/1822	446/18670	1.17248e-07	2.30261e-06	1.54603e-06	ACVR1/ACVRL1/AR/NKX3-2/BMPR2/C3/EGR2/ENG/FGF1/FGF10/FGFR1/FOXF1/FOXC2/GJA1/GLI1/GLI2/GLI3/HOXA4/HOXD8/ISL1/ITGAM/MEF2C/MEOX1/MEOX2/MFNG/ROR2/PBX1/PBX3/PKD2/PRKACB/RELN/PTCH1/ROBO1/SFRP1/SFRP2/SKI/SMARCD3/SMO/STC1/TBX2/ZEB1/NR2F2/TGFBR1/TGFBR2/WNT2B/ZBTB16/DCHS1/CHRD/NRP2/NRP1/SYNGAP1/NOG/HAND2/MICAL2/ZEB2/MAFB/TSHZ1/SPRY1/CITED2/BASP1/SIX2/CHSY1/GPR161/HEY2/DAAM2/HEYL/GREM1/CDON/LEF1/SUFU/SOX18/B…	79
BP	GO:0030099	myeloid cell differentiation	75/1822	416/18670	1.17563e-07	2.30261e-06	1.54603e-06	ACTN1/ADD1/BCL6/CAMK4/CBFA2T3/CD81/CCR1/CSF1/CSF1R/GPR183/EPAS1/ETS1/EVI2B/FBN1/FLI1/GATA2/HCLS1/NCKAP1L/INHBA/ITPKB/JAK3/KIT/LOX/MEF2C/MEIS1/MITF/MYH9/NME1/NOTCH2/ROR2/PDE1B/PIK3CD/PIP4K2A/PRKCB/CCL19/SFRP1/SPI1/STAT5B/TAL1/TGFB1/TGFBR2/TGFBR3/THBS1/KLF10/TLR4/ZBTB16/NR4A3/CCN4/CARTPT/SH3PXD2A/RASSF2/MAFB/SH2B3/TSPAN2/WASF2/LRRC17/FSTL3/IKZF1/MYL9/LILRB1/LILRB3/RBFOX2/OSTM1/LEF1/TREM2/SNRK/FAM20…	75
BP	GO:0001945	lymph vessel development	13/1822	25/18670	1.17791e-07	2.30261e-06	1.54603e-06	ACVRL1/BMPR2/FOXC2/FLT4/PKD1/PTPN14/NR2F2/VEGFC/PDPN/VASH1/SOX18/HEG1/TMEM204	13
BP	GO:0030038	contractile actin filament bundle assembly	28/1822	98/18670	1.19831e-07	2.32644e-06	1.56204e-06	ABL1/ARHGAP6/CCN2/S1PR1/LPAR1/ELN/MYOC/SFRP1/TGFB3/TGFBR1/TPM1/WAS/ZYX/NRP1/ARHGEF10/PPM1F/WASF2/CORO2B/DLC1/SORBS1/ARHGEF15/NOX4/EVL/ASAP3/ARHGAP28/PHLDB2/PHACTR1/SH3PXD2B	28
BP	GO:0043149	stress fiber assembly	28/1822	98/18670	1.19831e-07	2.32644e-06	1.56204e-06	ABL1/ARHGAP6/CCN2/S1PR1/LPAR1/ELN/MYOC/SFRP1/TGFB3/TGFBR1/TPM1/WAS/ZYX/NRP1/ARHGEF10/PPM1F/WASF2/CORO2B/DLC1/SORBS1/ARHGEF15/NOX4/EVL/ASAP3/ARHGAP28/PHLDB2/PHACTR1/SH3PXD2B	28
BP	GO:0060401	cytosolic calcium ion transport	40/1822	171/18670	1.25157e-07	2.42155e-06	1.62589e-06	ABL1/ADCYAP1R1/APLNR/ANK2/ATP1A2/ATP2B4/BCL2/BDKRB1/CACNA1C/CACNA2D1/CASQ2/CAV1/CLIC2/CCN2/DMD/F2R/FGF2/FYN/HRC/HTR2A/ITPR1/MYO5A/P2RX7/PDE4D/PKD2/PLN/PRNP/CCL19/CCL21/SLC8A1/SNCA/TGFB1/THY1/TRPC1/TRPC3/F2RL3/AKAP6/RAMP3/RASA3/JPH2	40
BP	GO:0021537	telencephalon development	52/1822	251/18670	1.26564e-07	2.44045e-06	1.63858e-06	ALDH1A3/ATP2B4/AVPR1A/AVPR2/COL3A1/CSF1R/LPAR1/EZH1/FLNA/GLI3/ID4/INHBA/LAMB1/LRP1/MYH10/NME1/RELN/PTPRS/RARB/ROBO1/CXCL12/SKI/SLC8A1/SMO/TACC1/CNTN2/CXCR4/NR4A3/NRP2/NRP1/NUMBL/SLIT2/FEZ1/ZEB2/SUN2/SLITRK5/LHX6/DISC1/CDON/LEF1/NIN/CRTAC1/FAT4/KIRREL3/SHANK3/DIXDC1/BMERB1/PLXNA4/FOXP2/LRRK2/DCLK2/PHACTR1	52
BP	GO:0097553	calcium ion transmembrane import into cytosol	35/1822	140/18670	1.3474e-07	2.5893e-06	1.73852e-06	ABL1/APLNR/ANK2/ATP1A2/ATP2B4/BDKRB1/CACNA1C/CACNA2D1/CASQ2/CLIC2/DMD/F2R/FGF2/FYN/HRC/HTR2A/ITPR1/MYO5A/P2RX7/PDE4D/PKD2/PLN/PRNP/CCL19/CCL21/SLC8A1/SNCA/TGFB1/THY1/TRPC1/F2RL3/AKAP6/RAMP3/RASA3/JPH2	35
BP	GO:0070588	calcium ion transmembrane transport	61/1822	315/18670	1.38629e-07	2.65503e-06	1.78265e-06	ABL1/APLNR/ANK2/ANXA6/ATP1A2/ATP2B4/BDKRB1/CACNA1C/CACNA2D1/CACNB2/CASQ2/CLIC2/DMD/F2R/FGF2/FGF14/FYN/GAS6/GEM/GPM6A/HRC/HSPA2/HTR2A/ITGAV/ITPR1/MYO5A/P2RX7/PDE2A/PDE4B/PDE4D/PIK3CG/PKD1/PKD2/PLN/PRNP/RRAD/CCL19/CCL21/SLC8A1/SNCA/TGFB1/THY1/TRPC1/TRPC3/TRPC4/TRPC6/DYSF/CACNA1H/F2RL3/AKAP6/RAMP3/RASA3/NCS1/REM1/EHD3/CACNA2D3/JPH2/SLC24A3/AHNAK/NALCN/MICU3	61
BP	GO:0002687	positive regulation of leukocyte migration	33/1822	128/18670	1.39852e-07	2.66942e-06	1.79232e-06	BDKRB1/C3AR1/C5AR1/CCR1/CMKLR1/CSF1/VEGFD/GAS6/NCKAP1L/IL1R1/ITGA4/MMP14/SERPINE1/PTN/RARRES2/CCL19/CCL21/CXCL12/SELP/TGFB1/THBS1/THBS4/THY1/VEGFC/DYSF/RIPOR2/SWAP70/TREM2/CAMK1D/DOCK8/PLVAP/CD99L2/CCR2	33
BP	GO:0050807	regulation of synapse organization	47/1822	218/18670	1.46202e-07	2.78127e-06	1.86742e-06	ABL1/ADGRB1/ADGRB3/EPHA7/FCGR2B/FYN/GAP43/GPM6A/IL10RA/MEF2C/MUSK/NFATC4/NTRK1/NTRK3/PRNP/RELN/PTN/PTPRD/PTPRS/ITSN1/SNCA/SPARC/THBS2/TUBA1A/COLQ/FZD1/NRP2/NRXN1/NTN1/CLSTN3/NLGN1/ARHGEF15/FLRT2/SLITRK5/DISC1/SRPX2/NLGN3/SSH1/NLGN2/ARHGAP22/SYNDIG1/NTNG2/SHANK3/LRRC4B/LRRK2/LRFN5/MDGA1	47
BP	GO:0045807	positive regulation of endocytosis	37/1822	153/18670	1.49557e-07	2.83558e-06	1.90388e-06	ANGPT1/AXL/C3/C4A/C4B/CD36/DAB2/DOCK2/FCGR2B/GAS6/GATA2/NCKAP1L/HIP1/ITGAV/LRP1/MFGE8/SERPINE1/PTX3/CCL2/CCL19/CCL21/SELE/SFRP4/ITSN1/SNCA/TUB/MAGI2/RAB31/NLGN1/CLIP3/GREM1/TREM2/CAMK1D/SGIP1/LRRK2/SIRPA/APELA	37
BP	GO:0033002	muscle cell proliferation	50/1822	239/18670	1.59942e-07	3.02237e-06	2.0293e-06	AGT/ANGPT1/APOD/CNN1/S1PR1/ELN/FGF2/FGFR1/FOXC2/GJA1/GLI1/GNAI2/IGF1/IGFBP3/ILK/KCNK2/MEF2C/MEF2D/MEIS1/MMP2/NOTCH3/CCN3/NPR1/NPR3/OGN/PDE1A/PDGFRB/PRKG1/MAPK11/PTGIR/TBX2/TGFB2/TGFB3/TGFBR1/TGFBR2/TGFBR3/THBS1/TPM1/VIP/VIPR2/NR4A3/CCN4/NOG/ADAMTS1/CALCRL/ZFPM2/HEY2/TENM4/MYOCD/RBPMS2	50
BP	GO:0098868	bone growth	18/1822	47/18670	1.69907e-07	3.20001e-06	2.14857e-06	ANXA6/COL6A1/COL6A2/COL6A3/COL12A1/COMP/EVC/LEPR/MATN2/DDR2/RARB/STC1/TGFBR2/THBS3/COL14A1/SCARA3/BNC2/COL21A1	18
BP	GO:0060193	positive regulation of lipase activity	23/1822	72/18670	1.71925e-07	3.2273e-06	2.16689e-06	ADCYAP1R1/AGT/AGTR1/ARHGAP6/AVPR1A/C5AR1/LPAR1/EDNRA/ESR1/FGF2/FGFR1/FLT1/HTR2A/CCN1/KIT/NTRK3/PDGFRA/PDGFRB/PLA2G5/SELE/NMUR1/RASGRP4/GPIHBP1	23
BP	GO:0050890	cognition	58/1822	296/18670	1.84548e-07	3.45281e-06	2.31831e-06	AGT/ATP1A2/ADGRB3/BCHE/C5AR1/CAMK4/CNR1/DLG4/EGR2/FYN/GRIA1/HRH2/HTR2A/ITGA5/ITGB1/KCNK2/KIT/MAP1A/MEF2C/MUSK/NFATC4/NGF/NTRK1/PRKN/PDE1B/SERPINF1/PRKAR2B/PRNP/RELN/PTN/ATXN1/CCL11/TACR2/CNTN2/CLDN5/VIP/KCNAB1/TUSC3/ITGA8/SYNGAP1/DGKI/NRXN3/NRXN1/NRXN2/PJA2/CHL1/FAM107A/SYNPO/TMOD2/SHANK1/GPR88/NLGN3/SOBP/SHROOM4/SHANK3/FOXP2/GPR155/NPAS4	58
BP	GO:0060393	regulation of pathway-restricted SMAD protein phosphorylation	21/1822	62/18670	1.91353e-07	3.56836e-06	2.39589e-06	ACVR1/ACVRL1/BMP6/BMPR2/LDLRAD4/DAB2/ENG/GDF10/INHBA/TGFB1/TGFB2/TGFB3/TGFBR1/NOG/RBPMS/EMILIN1/GREM1/TWSG1/BMPER/BMP8A/GDF6	21
BP	GO:0050803	regulation of synapse structure or activity	48/1822	227/18670	2.00766e-07	3.73161e-06	2.5055e-06	ABL1/ADGRB1/ADGRB3/EPHA7/FCGR2B/FYN/GAP43/GPM6A/IL10RA/MEF2C/MUSK/NFATC4/NTRK1/NTRK3/PRNP/RELN/PTN/PTPRD/PTPRS/ITSN1/SNCA/SPARC/THBS2/TUBA1A/COLQ/FZD1/NRP2/SYNGAP1/NRXN1/NTN1/CLSTN3/NLGN1/ARHGEF15/FLRT2/SLITRK5/DISC1/SRPX2/NLGN3/SSH1/NLGN2/ARHGAP22/SYNDIG1/NTNG2/SHANK3/LRRC4B/LRRK2/LRFN5/MDGA1	48
BP	GO:0019933	cAMP-mediated signaling	42/1822	187/18670	2.04394e-07	3.78664e-06	2.54245e-06	ABCA1/ADCY2/ADCY5/ADCY9/ADCYAP1/ADCYAP1R1/ADRB2/APLNR/ATP2B4/ADGRB1/ADGRB3/LPAR1/GNAI1/GNAI2/GNAL/PDE2A/PDE3A/PDE4D/PLN/PTGER1/PTGER3/PTGFR/PTGIR/PTHLH/PTH1R/RGS2/TBXA2R/VIP/AKAP6/CALCRL/RAMP2/RAMP3/PDE10A/ADGRL2/GPR161/RASD2/GNG2/ARRDC3/ADGRL4/CRTC3/ADCY4/ADGRD1	42
BP	GO:0006941	striated muscle contraction	40/1822	174/18670	2.05618e-07	3.79689e-06	2.54933e-06	ACTC1/ANK2/ATP1A2/CACNA1C/CACNA2D1/CACNB2/CASQ2/CAV1/CLIC2/CCN2/DMD/DMPK/DTNA/FLNA/GJA1/GJA5/HRC/KCNA5/KCND3/KCNH2/KCNJ8/PDE4B/PDE4D/PIK3CG/PLN/RGS2/SCN1B/SCN2B/SCN4B/SGCD/SLC8A1/STC1/TPM1/CXCR4/PDE5A/GJC1/SYNM/KCNE4/EHD3/RCSD1	40
BP	GO:0043491	protein kinase B signaling	54/1822	269/18670	2.15394e-07	3.9645e-06	2.66187e-06	ANGPT1/AXL/ENG/ESR1/FGF1/FGF2/FGF7/FGF10/FGFR1/FYN/GAB1/GAS6/HCLS1/HGF/HIP1/IGF1/ILK/IRS1/ITGB1/KDR/KIT/LOX/MYOC/PDGFRA/PDGFRB/PIK3CD/PIK3CG/CCL2/CCL19/CCL21/ITSN1/TEK/TGFB1/TGFBR1/THBS1/HYAL2/KL/MAGI2/SH2B3/RAMP3/PIK3R5/RASD2/PHLDA3/NOX4/TMEM100/MEIS3/RCN3/PINK1/TSPYL5/CAVIN3/C1QTNF1/SESN3/PEAR1/TNFAIP8L3	54
BP	GO:0002027	regulation of heart rate	28/1822	101/18670	2.40191e-07	4.40661e-06	2.95871e-06	AGT/ANK2/AVPR1A/CACNA1C/CACNA2D1/CACNB2/CASQ2/CAV1/DMD/EPAS1/GJA5/HRC/KCNA5/KCND3/KCNH2/PDE4D/PLN/RGS4/SCN1B/SCN2B/SCN4B/SLC8A1/TPM1/BVES/HEY2/KCNE4/RNLS/POPDC2	28
BP	GO:0033627	cell adhesion mediated by integrin	22/1822	68/18670	2.46869e-07	4.51452e-06	3.03117e-06	COL16A1/CYP1B1/FBN1/FOXC2/NCKAP1L/ITGA4/ITGA5/ITGAV/ITGB1/ITGB2/ITGB3/CCN3/SERPINE1/PIK3CG/CCL21/SFRP2/SNAI2/TGFB2/ITGBL1/ITGA11/SWAP70/NEXMIF	22
BP	GO:0034767	positive regulation of ion transmembrane transport	37/1822	156/18670	2.5314e-07	4.61431e-06	3.09817e-06	ABL1/ADRB2/AGT/APLNR/ANK2/ATP1B2/BDKRB1/CACNA2D1/CACNB2/DMD/F2R/FGF14/FLNA/HSPA2/KCNH2/KCNMB1/P2RX7/ABCB1/PKD2/FXYD1/RELN/CCL2/SNCA/THY1/TRPC1/TRPC6/RGS9/F2RL3/AKAP6/RAMP3/EHD3/TREM2/NLGN3/JPH2/PINK1/SHANK3/CCR2	37
BP	GO:0035904	aorta development	20/1822	58/18670	2.67194e-07	4.85488e-06	3.25969e-06	ACVRL1/COL3A1/ENG/LOX/LOXL1/LRP1/LTBP1/MYH10/MYLK/PDE2A/PDGFRB/PKD2/ROBO1/TBX2/TGFB2/PLXND1/HEY2/SUFU/ADAMTS9/PRICKLE1	20
BP	GO:0030204	chondroitin sulfate metabolic process	16/1822	39/18670	2.69312e-07	4.87774e-06	3.27504e-06	ARSB/BGN/VCAN/CSPG4/DCN/CHST3/CHSY1/DSE/CHST11/CHST15/CSGALNACT2/CSGALNACT1/CHST7/XYLT1/DSEL/CHSY3	16
BP	GO:0035150	regulation of tube size	35/1822	144/18670	2.82008e-07	5.09142e-06	3.41851e-06	ACTA2/ADCYAP1/ADRB2/AGT/AGTR1/ATP1A2/AVPR1A/AVPR2/BMPR2/CAV1/COMP/EDNRA/EDNRB/F2R/FOXC2/GJA1/GJA5/GUCY1A1/HRH2/HTR2A/HTR7/ITGA1/KCNA5/KCNMA1/KCNMB1/NOS3/NPR1/PRKG1/PTPRM/RGS2/SLC8A1/TBXA2R/VIP/WNT9B/DOCK4	35
BP	GO:0050770	regulation of axonogenesis	41/1822	183/18670	3.04917e-07	5.48755e-06	3.68448e-06	ABL1/BMPR2/CHN1/DPYSL2/EPHA7/FN1/ILK/LRP1/MAP1B/MAP6/NGF/NGFR/NTRK3/PTPRS/ROBO1/CXCL12/CNTN2/THY1/NRP1/SYNGAP1/SLIT2/NTN1/ULK2/ZEB2/PLXNC1/OLFM1/SEMA6C/SEMA6B/SPART/PLXND1/MACF1/DISC1/NIN/SEMA5B/SEMA4C/SEMA3G/ISLR2/LRRC4C/TRAK2/SEMA6D/PLXNA4	41
BP	GO:0003014	renal system process	31/1822	120/18670	3.15628e-07	5.66233e-06	3.80183e-06	ADCY2/ADCY5/ADCY9/AGT/AGTR1/AVPR1A/AVPR2/BCL2/CD34/CHRNA3/EDNRB/F2R/GAS6/GJA1/GJA5/GNAI2/GSN/HAS2/KCNMA1/MCAM/NPR1/NPR3/PRKACB/PRKAR2B/STC1/HYAL2/CORO2B/CORIN/SULF1/ADCY4/ADGRF5	31
BP	GO:0003416	endochondral bone growth	17/1822	44/18670	3.21853e-07	5.70183e-06	3.82836e-06	ANXA6/COL6A1/COL6A2/COL6A3/COL12A1/COMP/EVC/MATN2/DDR2/RARB/STC1/TGFBR2/THBS3/COL14A1/SCARA3/BNC2/COL21A1	17
BP	GO:0038084	vascular endothelial growth factor signaling pathway	17/1822	44/18670	3.21853e-07	5.70183e-06	3.82836e-06	DCN/VEGFD/FLT1/FLT4/GAB1/KDR/PDGFRA/PDGFRB/PRKD1/ROBO1/VEGFC/NRP2/NRP1/ADAMTS3/ADGRA2/JCAD/SMOC2	17
BP	GO:0050654	chondroitin sulfate proteoglycan metabolic process	17/1822	44/18670	3.21853e-07	5.70183e-06	3.82836e-06	ARSB/BGN/VCAN/CSPG4/DCN/CHST3/CHSY1/DSE/CHST11/CHST15/CYTL1/CSGALNACT2/CSGALNACT1/CHST7/XYLT1/DSEL/CHSY3	17
BP	GO:0060412	ventricular septum morphogenesis	17/1822	44/18670	3.21853e-07	5.70183e-06	3.82836e-06	ACVR1/BMPR2/GJA5/NOS3/ROBO1/SLIT3/TGFB2/TGFBR1/TGFBR2/TGFBR3/FZD1/NOG/SLIT2/CITED2/ZFPM2/HEY2/HEYL	17
BP	GO:0030166	proteoglycan biosynthetic process	22/1822	69/18670	3.29244e-07	5.81459e-06	3.90407e-06	BGN/BMPR2/VCAN/CSPG4/DCN/NDST1/IGF1/CHST3/HS3ST3B1/HS3ST3A1/CHSY1/DSE/CHST11/CHST15/CYTL1/CSGALNACT2/CSGALNACT1/CHST7/XYLT1/GAL3ST4/DSEL/CHSY3	22
BP	GO:0022617	extracellular matrix disassembly	24/1822	80/18670	3.49213e-07	6.14811e-06	4.128e-06	A2M/CMA1/CTSG/CTSK/ETS1/FAP/LAMC1/LRP1/MMP2/MMP14/MMP16/MMP19/DDR2/HTRA1/TGFB1/TIMP1/TIMP2/TLL1/TPSAB1/ADAMTS4/PDPN/ADAMTS5/SCUBE1/SH3PXD2B	24
BP	GO:0061437	renal system vasculature development	13/1822	27/18670	3.76666e-07	6.5905e-06	4.42503e-06	ACTA2/ANGPT1/CD34/FOXC2/GPR4/NOTCH3/PDGFRA/PDGFRB/PECAM1/PKD2/TCF21/TEK/NRP1	13
BP	GO:0061440	kidney vasculature development	13/1822	27/18670	3.76666e-07	6.5905e-06	4.42503e-06	ACTA2/ANGPT1/CD34/FOXC2/GPR4/NOTCH3/PDGFRA/PDGFRB/PECAM1/PKD2/TCF21/TEK/NRP1	13
BP	GO:0072009	nephron epithelium development	29/1822	109/18670	3.84145e-07	6.70067e-06	4.499e-06	AGT/BCL2/CD34/FGF1/FGF2/FOXC2/GLI3/ILK/LAMB2/MEF2C/PBX1/PECAM1/PKD1/PKD2/PTCH1/SMO/TCF21/TGFB1/WNT2B/WNT9B/DCHS1/NOG/MAGI2/BASP1/SIX2/WWTR1/HEYL/FAT4/ADAMTS16	29
BP	GO:0010927	cellular component assembly involved in morphogenesis	30/1822	115/18670	3.87384e-07	6.73644e-06	4.52302e-06	ACTC1/ANK2/CASQ2/CFL2/CSRP1/CSRP2/ILK/ITGB1/MEF2A/MEF2C/MYH10/MYH11/PDGFRA/PDGFRB/PGM5/PMP22/TMOD1/TPM1/CNTNAP1/MYOM1/LDB3/NFASC/EPB41L3/PHLDB1/LMOD1/TENM4/TMOD2/CCDC136/FHOD3/PHLDB2	30
BP	GO:0031099	regeneration	43/1822	198/18670	3.95844e-07	6.8625e-06	4.60766e-06	APOD/AXL/BCL2/C5AR1/CD81/FGF10/GAP43/GAS6/GJA1/GLI1/GLI3/GSN/HGF/TNC/IGF1/ISL1/LAMB2/LRP1/MAP1B/MATN2/NNMT/CCN3/NTRK3/PRRX1/PTCH1/PTGFRN/PTN/PTPRS/CXCL12/SGCA/TGFB1/TGFBR2/TGFBR3/THY1/NR4A3/DYSF/FZD7/SCARF1/NREP/CPQ/POSTN/RGMA/JAM3	43
BP	GO:0060191	regulation of lipase activity	27/1822	98/18670	4.4933e-07	7.76602e-06	5.21431e-06	ABL1/ADCYAP1R1/AGT/AGTR1/ARHGAP6/AVPR1A/C5AR1/LPAR1/EDNRA/ESR1/FGF2/FGFR1/FLT1/HTR2A/CCN1/KIT/LRP1/NTRK3/PDGFRA/PDGFRB/PLA2G5/RGS2/SELE/SNCA/NMUR1/RASGRP4/GPIHBP1	27
BP	GO:0110110	positive regulation of animal organ morphogenesis	24/1822	81/18670	4.50706e-07	7.76612e-06	5.21437e-06	ACVR1/AGT/AR/CD34/CSF1/ENG/FGF1/FGF7/FGF10/FGFR1/PTN/ROBO1/SMO/TGFB1/TGFB2/TGFBR1/TGFBR2/TWIST1/WNT2B/NOG/HAND2/SPRY1/BASP1/FOXP2	24
BP	GO:0050866	negative regulation of cell activation	43/1822	199/18670	4.58033e-07	7.86845e-06	5.28309e-06	AXL/BCL6/BTK/CNR1/DTX1/DUSP3/FCGR2B/FER/FOXF1/LRRC32/GLI3/HLX/INHBA/JAK3/MNDA/CD200/NOS3/PDGFRA/SERPINE2/PRKG1/PRNP/SFRP1/TGFB1/THBD/TNFSF4/PDE5A/CD84/SOCS5/RIPOR2/SH2B3/GPNMB/LILRB1/FGL2/EMILIN1/TWSG1/PDCD1LG2/LOXL3/CYGB/C1QTNF1/LRFN5/ADGRF5/MILR1/CCR2	43
BP	GO:0090100	positive regulation of transmembrane receptor protein serine/threonine kinase signaling pathway	28/1822	104/18670	4.65507e-07	7.97269e-06	5.35308e-06	ACVR1/ACVRL1/BMP6/BMPR2/CDH5/DAB2/ENG/GDF10/CCN1/ILK/INHBA/TGFB1/TGFB1I1/TGFB2/TGFB3/TGFBR1/TGFBR3/THBS1/ITGA8/CITED2/RBPMS/ZNF423/SULF1/TWSG1/MYOCD/BMP8A/GDF6/RNF165	28
BP	GO:0035987	endodermal cell differentiation	17/1822	45/18670	4.7038e-07	8.03188e-06	5.39281e-06	COL4A2/COL5A1/COL5A2/COL6A1/COL8A1/COL12A1/FN1/INHBA/ITGA4/ITGA5/ITGA7/ITGAV/ITGB2/LAMB1/MMP2/MMP14/SOX17	17
BP	GO:0001706	endoderm formation	18/1822	50/18670	5.04486e-07	8.58839e-06	5.76647e-06	COL4A2/COL5A1/COL5A2/COL6A1/COL8A1/COL12A1/FN1/INHBA/ITGA4/ITGA5/ITGA7/ITGAV/ITGB2/LAMB1/MMP2/MMP14/NOG/SOX17	18
BP	GO:0071902	positive regulation of protein serine/threonine kinase activity	62/1822	334/18670	5.1625e-07	8.76233e-06	5.88326e-06	ADRB2/ATP2B4/C5AR1/CD81/CSF1R/CSPG4/LPAR1/F2R/FGF1/FGF2/FGF10/FGFR1/FLT1/GHR/HGF/HTR2A/IGF1/ILK/ITGA1/KIT/MAP3K3/GADD45B/NGF/NTRK1/NTRK3/ROR2/P2RX7/PDGFRB/PIK3CG/PKD1/PKD2/MAPK11/MAPK10/ROBO1/CCL19/SNCA/TGFB1/TGFB3/TGFBR1/THBS1/TLR4/MAP3K12/CXCR4/FZD4/FZD8/PDE5A/PEA15/S1PR2/CARTPT/ZEB2/NOD1/SASH1/PIK3R5/MDFIC/NOX4/MAP3K20/FAM20A/PDGFC/C1QTNF2/LRRK2/PIK3R6/NRK	62
BP	GO:0098698	postsynaptic specialization assembly	11/1822	20/18670	5.4149e-07	9.16331e-06	6.15248e-06	GAP43/NTRK3/PTPRD/PTPRS/NRXN1/NRXN2/NLGN1/SHANK1/NLGN2/NTNG2/SHANK3	11
BP	GO:0051928	positive regulation of calcium ion transport	31/1822	123/18670	5.68677e-07	9.59474e-06	6.44216e-06	ABL1/ADCYAP1R1/APLNR/ANK2/BDKRB1/CACNA2D1/CACNB2/CAV1/CCR1/F2R/FGF14/HSPA2/MYLK/P2RX7/PDGFRB/PKD2/CCL2/CXCL12/SNCA/STC1/THY1/TRPC1/TRPC3/TRPC6/F2RL3/AKAP6/RAMP3/LILRA2/EHD3/JPH2/LILRA5	31
BP	GO:0007611	learning or memory	51/1822	256/18670	5.91266e-07	9.94624e-06	6.67817e-06	AGT/ATP1A2/ADGRB3/BCHE/CAMK4/CNR1/DLG4/EGR2/FYN/GRIA1/HRH2/HTR2A/ITGA5/ITGB1/KCNK2/KIT/MAP1A/MEF2C/MUSK/NFATC4/NGF/NTRK1/PRKN/PDE1B/SERPINF1/PRKAR2B/PRNP/RELN/PTN/ATXN1/CCL11/TACR2/CNTN2/CLDN5/VIP/KCNAB1/ITGA8/SYNGAP1/DGKI/NRXN3/NRXN1/NRXN2/PJA2/SYNPO/TMOD2/SHANK1/GPR88/NLGN3/SHANK3/FOXP2/NPAS4	51
BP	GO:1902904	negative regulation of supramolecular fiber organization	34/1822	142/18670	6.045e-07	1.01388e-05	6.80745e-06	ADD1/ARHGAP6/CDH5/CRYAB/S1PR1/GSN/MAP1B/MYOC/PRKN/RDX/SNCA/TMOD1/WAS/SLIT2/WASF2/CORO2B/DLC1/STMN2/EMILIN1/SWAP70/LMOD1/CLIP3/TMOD2/HDGFL3/SHANK1/ARHGAP28/FHOD3/SHANK3/NAV3/BMERB1/PHLDB2/MYADM/TTBK2/KANK3	34
BP	GO:1990138	neuron projection extension	38/1822	168/18670	6.33625e-07	1.05959e-05	7.11439e-06	ABL1/BMPR2/DPYSL2/FN1/ILK/ITGA4/ITGB1/LAMB2/LRP1/MAP1B/NDN/NTRK3/PRKN/PTPRS/CXCL12/SLIT3/VCL/CXCR4/NRP2/NRP1/DCLK1/SLIT2/NTN1/ULK2/OLFM1/SEMA6C/SEMA6B/POSTN/RIMS1/MACF1/DISC1/NLGN3/SEMA5B/SEMA4C/SEMA3G/ISLR2/SEMA6D/PLXNA4	38
BP	GO:0003272	endocardial cushion formation	12/1822	24/18670	6.35801e-07	1.0601e-05	7.11782e-06	ACVR1/ENG/ROBO1/SNAI2/TGFB2/TGFBR1/TGFBR2/DCHS1/NOG/HEY2/HEYL/TMEM100	12
BP	GO:0050919	negative chemotaxis	17/1822	46/18670	6.78516e-07	1.12801e-05	7.57374e-06	EPHA7/ITGAV/ITGB3/ROBO1/SLIT3/UNC5C/NRP2/SLIT2/NTN1/SEMA6C/SEMA6B/FLRT2/SEMA5B/SEMA4C/SEMA3G/SEMA6D/PLXNA4	17
BP	GO:0051963	regulation of synapse assembly	28/1822	106/18670	7.11009e-07	1.17815e-05	7.91038e-06	ADGRB1/ADGRB3/EPHA7/GAP43/MEF2C/MUSK/NTRK1/NTRK3/PTPRD/PTPRS/SNCA/THBS2/COLQ/FZD1/NRXN1/NTN1/CLSTN3/NLGN1/FLRT2/SLITRK5/SRPX2/NLGN3/NLGN2/SYNDIG1/NTNG2/LRRC4B/LRFN5/MDGA1	28
BP	GO:0060419	heart growth	29/1822	112/18670	7.12831e-07	1.17815e-05	7.91038e-06	ACACB/AGT/S1PR1/FGF2/FGFR1/FOXC2/GJA1/GLI1/IGF1/KCNK2/MEF2C/MEIS1/MAPK11/RGS2/RGS4/TBX2/TGFB2/TGFBR1/TGFBR2/TGFBR3/NOG/AKAP6/BASP1/ZFPM2/HEY2/TENM4/HEG1/CCM2L/PI16	29
BP	GO:0035296	regulation of tube diameter	34/1822	143/18670	7.19677e-07	1.17915e-05	7.9171e-06	ACTA2/ADCYAP1/ADRB2/AGT/AGTR1/ATP1A2/AVPR1A/AVPR2/BMPR2/CAV1/COMP/EDNRA/EDNRB/F2R/FOXC2/GJA1/GJA5/GUCY1A1/HRH2/HTR2A/HTR7/ITGA1/KCNA5/KCNMA1/KCNMB1/NOS3/NPR1/PRKG1/PTPRM/RGS2/SLC8A1/TBXA2R/VIP/DOCK4	34
BP	GO:0050880	regulation of blood vessel size	34/1822	143/18670	7.19677e-07	1.17915e-05	7.9171e-06	ACTA2/ADCYAP1/ADRB2/AGT/AGTR1/ATP1A2/AVPR1A/AVPR2/BMPR2/CAV1/COMP/EDNRA/EDNRB/F2R/FOXC2/GJA1/GJA5/GUCY1A1/HRH2/HTR2A/HTR7/ITGA1/KCNA5/KCNMA1/KCNMB1/NOS3/NPR1/PRKG1/PTPRM/RGS2/SLC8A1/TBXA2R/VIP/DOCK4	34
BP	GO:0097746	regulation of blood vessel diameter	34/1822	143/18670	7.19677e-07	1.17915e-05	7.9171e-06	ACTA2/ADCYAP1/ADRB2/AGT/AGTR1/ATP1A2/AVPR1A/AVPR2/BMPR2/CAV1/COMP/EDNRA/EDNRB/F2R/FOXC2/GJA1/GJA5/GUCY1A1/HRH2/HTR2A/HTR7/ITGA1/KCNA5/KCNMA1/KCNMB1/NOS3/NPR1/PRKG1/PTPRM/RGS2/SLC8A1/TBXA2R/VIP/DOCK4	34
BP	GO:0043547	positive regulation of GTPase activity	71/1822	405/18670	7.57166e-07	1.23699e-05	8.30551e-06	ADCYAP1/ADPRH/ARHGAP1/ARHGAP6/ADGRB3/CHN1/DOCK2/S1PR1/F2R/GNAO1/NCKAP1L/ITGB1/MYO9A/MYO9B/NTRK1/NTRK3/RGS1/RGS2/RGS4/CCL2/CCL11/CCL14/CCL19/CCL21/SFRP1/THY1/RGS5/RGS9/NRP1/SYNGAP1/ARHGAP29/ARHGEF6/ARHGEF10/DOCK4/STARD8/GIT2/IQSEC1/ARHGAP25/RASGRP2/DLC1/SEC23A/MAPRE2/RASA3/ARHGEF15/TBC1D2B/TBC1D9/TBC1D1/FAM13B/TBC1D19/ASAP3/DOCK10/ADAP2/ARHGAP15/ARHGAP31/ARHGAP20/PREX1/ARHGAP23/ARHGAP22/ARHGAP10/A…	71
BP	GO:0034405	response to fluid shear stress	15/1822	37/18670	7.65593e-07	1.24717e-05	8.37382e-06	ABCA1/ETS1/GJA1/HAS2/MEF2C/NOS3/P2RX7/PDGFRB/PKD1/PKD2/TGFB1/TGFB3/TFPI2/SOCS5/CITED2	15
BP	GO:0003198	epithelial to mesenchymal transition involved in endocardial cushion formation	10/1822	17/18670	7.81519e-07	1.26223e-05	8.47495e-06	ACVR1/ENG/SNAI2/TGFB2/TGFBR1/TGFBR2/NOG/HEY2/HEYL/TMEM100	10
BP	GO:0046068	cGMP metabolic process	10/1822	17/18670	7.81519e-07	1.26223e-05	8.47495e-06	GUCY1A2/GUCY1A1/GUCY1B1/NPR1/NPR2/PDE1A/PDE2A/RORA/PDE5A/PDE10A	10
BP	GO:0061298	retina vasculature development in camera-type eye	10/1822	17/18670	7.81519e-07	1.26223e-05	8.47495e-06	ACVRL1/BMPR2/COL4A1/CYP1B1/PDGFRA/PDGFRB/FZD4/NRP1/ARHGEF15/RHOJ	10
BP	GO:0030098	lymphocyte differentiation	64/1822	353/18670	8.02209e-07	1.29197e-05	8.6746e-06	ABL1/AXL/BCL2/BCL6/BTK/CAMK4/CD1D/TNFSF8/CYLD/DOCK2/DTX1/GPR183/FCGR2B/FLT3LG/GAS6/GLI2/GLI3/NCKAP1L/HLX/IL7R/INHBA/ITGA4/ITGB1/ITPKB/JAK3/KIT/LEPR/LGALS1/LYL1/MFNG/MMP14/NOTCH2/NTRK1/PIK3CD/RORA/SATB1/CCL19/SFRP1/SPI1/ZEB1/TGFB1/TGFBR2/TNFSF4/VCAM1/ZBTB16/FZD7/FZD8/ITM2A/SOCS5/TOX/MAFB/IKZF1/FGL2/LEF1/SASH3/DOCK10/ZMIZ1/PREX1/LOXL3/NLRP3/DOCK11/PIK3R6/NKX2-3/CCR2	64
BP	GO:0009612	response to mechanical stimulus	44/1822	210/18670	8.30811e-07	1.33424e-05	8.95844e-06	AGT/ATP1A2/BDKRB1/BMP6/COL1A1/COL3A1/DCN/DMD/ENG/ETS1/FYN/GJA1/HTR2A/TNC/KCNA5/KCNK2/KIT/MAP1B/MMP14/NTRK1/P2RX7/PDE2A/SERPINE2/PKD1/PKD2/PTCH1/PTN/CXCL12/SLC8A1/TGFB1/TGFBR2/THBS1/TLR4/CXCR4/NRXN1/NRXN2/RIPOR2/TXNIP/POSTN/BACE1/TLR7/PIEZO2/SHANK3/FOXP2	44
BP	GO:0001933	negative regulation of protein phosphorylation	74/1822	429/18670	8.41842e-07	1.34814e-05	9.05174e-06	ABL1/ADARB1/ANGPT1/BDKRB1/LDLRAD4/CAV1/CYLD/DMD/DUSP1/DUSP3/ENG/FABP4/FBLN1/FOXO1/GFRA2/HGF/IGFBP3/ILK/GADD45B/NTRK3/P2RX7/PRKN/PDE4D/PER1/PKIA/PRKAR2B/PRNP/PTPN13/RGS2/RGS4/SFRP1/SFRP2/SMPD1/SNCA/NR2F2/TGFB1/THY1/TIMP3/TLR4/TWIST1/UCHL1/PLPP3/HYAL2/NOG/SLIT2/SH3BP5/PPM1F/SOCS5/RASSF2/SH2B3/CTDSP2/HIPK3/SPRY1/EMILIN1/PKIG/WWTR1/LATS2/GREM1/DACT1/RASIP1/KIRREL1/LMO3/INKA2/HEG1/PINK1/DUSP26/ITPRIP/…	74
BP	GO:1904064	positive regulation of cation transmembrane transport	34/1822	144/18670	8.54956e-07	1.36528e-05	9.16685e-06	ABL1/ADRB2/AGT/APLNR/ANK2/ATP1B2/BDKRB1/CACNA2D1/CACNB2/DMD/F2R/FGF14/FLNA/HSPA2/KCNH2/KCNMB1/PKD2/FXYD1/RELN/CCL2/SNCA/THY1/TRPC1/RGS9/F2RL3/AKAP6/RAMP3/EHD3/TREM2/NLGN3/JPH2/PINK1/SHANK3/CCR2	34
BP	GO:0046620	regulation of organ growth	29/1822	113/18670	8.70518e-07	1.38623e-05	9.30749e-06	ACACB/FGF2/FGFR1/FOXC2/GJA1/GLI1/HLX/IGF1/KCNK2/MEF2C/MEIS1/MAPK11/RGS2/RGS4/SMO/TBX2/TGFBR1/TGFBR2/TGFBR3/NOG/AKAP6/BASP1/ZFPM2/HEY2/LATS2/SASH3/WWC3/WWC2/PI16	29
BP	GO:0048562	embryonic organ morphogenesis	55/1822	288/18670	8.92373e-07	1.41705e-05	9.51444e-06	ACVR1/ALDH1A3/NKX3-2/ENG/FBN1/EFEMP1/FGF10/FGFR1/FOXF1/FOXF2/FOXC2/FRZB/GATA2/GJA1/GLI1/GLI2/GLI3/HLX/HOXA4/MEF2C/MFAP2/MMP14/MMP16/ROR2/PDGFRA/PKD2/PRRX1/RARB/SMO/TBX2/ZEB1/TCF21/TGFB3/TGFBR1/TGFBR2/TWIST1/WNT9A/WNT9B/NR4A3/ITGA8/NOG/NTN1/HAND2/MICAL2/RIPOR2/MAFB/TSHZ1/SIX2/CHST11/SUFU/SOX18/SOBP/SOX17/CTHRC1/RBPMS2	55
BP	GO:0099084	postsynaptic specialization organization	14/1822	33/18670	9.2476e-07	1.46438e-05	9.8322e-06	DLG2/GAP43/NTRK3/RELN/PTPRD/PTPRS/SYNGAP1/NRXN1/NRXN2/NLGN1/SHANK1/NLGN2/NTNG2/SHANK3	14
BP	GO:0014910	regulation of smooth muscle cell migration	24/1822	84/18670	9.40297e-07	1.48071e-05	9.94185e-06	AGT/BCL2/LPAR1/HAS2/IGF1/IGFBP3/ILK/LRP1/MEF2C/SERPINE1/PDGFRB/PRKG1/TPM1/NR4A3/NRP1/CCN4/SLIT2/ADAMTS1/DOCK4/POSTN/NOX4/SSH1/SEMA6D/MYOCD	24
BP	GO:0051492	regulation of stress fiber assembly	24/1822	84/18670	9.40297e-07	1.48071e-05	9.94185e-06	ABL1/ARHGAP6/CCN2/S1PR1/LPAR1/MYOC/SFRP1/TGFB3/TGFBR1/TPM1/WAS/NRP1/ARHGEF10/PPM1F/WASF2/CORO2B/DLC1/ARHGEF15/NOX4/EVL/ASAP3/ARHGAP28/PHLDB2/SH3PXD2B	24
BP	GO:1903779	regulation of cardiac conduction	22/1822	73/18670	9.7691e-07	1.5341e-05	1.03004e-05	AGT/ANK2/ATP1A2/ATP1B2/ATP2B4/CASQ2/CAV1/DMPK/FLNA/GJA5/HRC/ITPR1/NPR1/NPR2/PDE4D/FXYD1/SLC8A1/TRPC1/ABCC9/CORIN/EHD3/FXYD6	22
BP	GO:0030514	negative regulation of BMP signaling pathway	18/1822	52/18670	9.85697e-07	1.54362e-05	1.03643e-05	ABL1/FBN1/HTRA1/SFRP1/SFRP2/SKI/FZD1/CHRD/NOG/FSTL3/SPART/GREM1/TWSG1/GREM2/CHRDL1/HTRA3/BMPER/RBPMS2	18
BP	GO:0051283	negative regulation of sequestering of calcium ion	31/1822	126/18670	9.99998e-07	1.56171e-05	1.04857e-05	ABL1/APLNR/ANK2/ANXA6/ATP1A2/BDKRB1/CACNA1C/CASQ2/CLIC2/DMD/F2R/FGF2/HRC/HTR2A/ITPR1/MYO5A/P2RX7/PDE4D/PKD2/PLN/CCL19/CCL21/SLC8A1/SNCA/TGFB1/THY1/TRPC1/F2RL3/AKAP6/RASA3/JPH2	31
BP	GO:0017015	regulation of transforming growth factor beta receptor signaling pathway	30/1822	120/18670	1.03517e-06	1.60995e-05	1.08096e-05	LDLRAD4/CAV1/DAB2/ENG/FBN1/LOX/LTBP1/HTRA1/SKI/ZEB1/TGFB1/TGFB1I1/TGFB3/TGFBR1/TGFBR2/TGFBR3/THBS1/LTBP4/ITGA8/NREP/CITED2/EMILIN1/DKK3/CHST11/ASPN/MYOCD/HTRA3/VASN/CD109/NRROS	30
BP	GO:1903392	negative regulation of adherens junction organization	11/1822	21/18670	1.03657e-06	1.60995e-05	1.08096e-05	ACVRL1/APOD/ARHGAP6/BMP6/LRP1/MMP14/RDX/THBS1/DLC1/FAM107A/PHLDB2	11
BP	GO:0043270	positive regulation of ion transport	53/1822	275/18670	1.04785e-06	1.62302e-05	1.08974e-05	ABL1/ADCYAP1R1/ADRB2/AGT/APLNR/ANK2/ATP1B2/AVPR1A/BDKRB1/CACNA2D1/CACNB2/CAV1/CCR1/CNTN1/DMD/F2R/FGF14/FHL1/FLNA/HSPA2/KCNH2/KCNMB1/MYLK/P2RX7/PDGFRB/ABCB1/PKD2/FXYD1/RELN/SCN1B/SCN4B/CCL2/CXCL12/SNCA/STC1/TACR2/THY1/TRPC1/TRPC3/TRPC6/RGS9/F2RL3/AKAP6/RAMP3/LILRA2/EHD3/TREM2/NLGN3/JPH2/PINK1/SHANK3/LILRA5/CCR2	53
BP	GO:0060536	cartilage morphogenesis	13/1822	29/18670	1.05675e-06	1.63235e-05	1.09601e-05	COL6A1/COL6A2/COL6A3/COL12A1/MATN2/MEF2C/SNAI2/STC1/COL14A1/HAND2/SCARA3/COL21A1/RSPO2	13
BP	GO:0010812	negative regulation of cell-substrate adhesion	21/1822	68/18670	1.09769e-06	1.6864e-05	1.13229e-05	ACVRL1/APOD/ARHGAP6/BCL6/COL1A1/FBLN1/LGALS1/LRP1/MMP14/MYOC/SERPINE1/SPOCK1/THBS1/FZD4/FZD7/CORO2B/DLC1/POSTN/FAM107A/PHLDB2/NEXMIF	21
BP	GO:0035924	cellular response to vascular endothelial growth factor stimulus	21/1822	68/18670	1.09769e-06	1.6864e-05	1.13229e-05	DCN/VEGFD/FLT1/FLT4/GAB1/GAS1/KDR/PDGFRA/PDGFRB/PRKD1/ROBO1/VCAM1/VEGFC/NRP2/NRP1/ADAMTS3/RAMP2/ADGRA2/JCAD/SMOC2/ADAMTS12	21
BP	GO:0007224	smoothened signaling pathway	32/1822	133/18670	1.14357e-06	1.75213e-05	1.17643e-05	EVC/FGF10/FOXF1/GAS1/GLI1/GLI2/GLI3/ROR2/SERPINE2/PRRX1/PRKACB/PTCH1/RORA/SFRP1/SMO/TGFBR2/WNT9A/PTCH2/CHSY1/DZIP1/GPR161/DHH/CDON/SUFU/CC2D2A/HHIP/DYNC2H1/SCUBE1/GLIS2/BOC/EVC2/TTBK2	32
BP	GO:0014031	mesenchymal cell development	24/1822	85/18670	1.1901e-06	1.81851e-05	1.221e-05	ACVR1/ANXA6/BCL2/EDNRA/EDNRB/FOXC2/FN1/ISL1/SNAI2/SMO/TWIST1/NRP2/NRP1/HAND2/ZEB2/SEMA6C/SEMA6B/HEY2/HEYL/SEMA5B/SEMA4C/SEMA3G/SEMA6D/FAM172A	24
BP	GO:1903034	regulation of response to wounding	39/1822	179/18670	1.23947e-06	1.88886e-05	1.26823e-05	SERPING1/CAV1/CD34/CD36/F2R/FAP/FGF2/FOXC2/GJA1/LRP1/MYH9/MYLK/NOS3/NTRK3/SERPINE1/PDGFRA/SERPINE2/PLAT/PRKG1/PTN/PTPRS/SELP/TBXA2R/TGFBR2/THBD/THBS1/TLR4/CXCR4/SCARF1/PLPP3/CCN4/SH2B3/PDPN/RGMA/WFDC1/SMOC2/PHLDB2/C1QTNF1/CD109	39
BP	GO:0060070	canonical Wnt signaling pathway	61/1822	335/18670	1.2437e-06	1.89022e-05	1.26914e-05	CAV1/COL1A1/CYLD/DAB2/DAPK3/FGF10/FOXO1/FRZB/GLI1/GLI3/IGFBP4/IGFBP6/ILK/ISL1/MCC/MITF/ROR2/PRKN/CDK14/SFRP1/SFRP2/SFRP4/SNAI2/TLE4/WNT2B/WNT9A/WNT9B/FZD1/FZD4/FZD7/FZD8/RECK/PLPP3/NOG/ANKRD6/DAAM2/WWTR1/ADGRA2/PYGO1/LATS2/GREM1/DKK3/DKK2/DISC1/RBMS3/LEF1/DACT1/TNN/SOX17/WLS/BICC1/TCF7L1/RSPO3/DIXDC1/TMEM88/CTHRC1/LRRK2/PRICKLE1/DACT3/RSPO1/RSPO2	61
BP	GO:0021700	developmental maturation	54/1822	284/18670	1.286e-06	1.94929e-05	1.30881e-05	ACVRL1/AXL/ADGRB3/BCL2/BTK/C3/CDH5/DLG4/S1PR1/EDNRB/EPAS1/FGFR1/GATA2/GJA1/IGF1/LYL1/MAP1B/MMP2/MYO5A/MYOC/NFIA/NFATC4/NPR2/PALM/PDE3A/PGR/SEPTIN4/RELN/PTH1R/CCL19/CCL21/TAL1/CNTN2/TGFB2/THBS3/RECK/SCARF1/DCHS1/AP1M1/NRXN1/ARHGEF15/NFASC/LHX6/GREM1/DISC1/SHANK1/SOX18/FAM20C/XYLT1/FAT4/LRRK2/ZDHHC15/LGI4/RFLNB	54
BP	GO:0030316	osteoclast differentiation	26/1822	97/18670	1.29734e-06	1.96123e-05	1.31682e-05	CAMK4/CD81/CCR1/CSF1/CSF1R/GPR183/FBN1/MITF/NOTCH2/SFRP1/TGFB1/KLF10/TLR4/CCN4/CARTPT/SH3PXD2A/RASSF2/MAFB/LRRC17/FSTL3/LILRB1/LILRB3/OSTM1/TREM2/FAM20C/CD109	26
BP	GO:0001101	response to acid chemical	62/1822	343/18670	1.31752e-06	1.98645e-05	1.33375e-05	ABCA1/ATP2B4/AVPR1A/BCHE/BMP6/CD36/CDO1/COL1A1/COL1A2/COL3A1/COL4A1/COL5A2/COL6A1/COL16A1/CCN2/DUSP1/EPHA3/FOXO1/FYN/GJA1/GLRB/GSN/TNC/IGFBP7/IRS1/KCNMB1/KDR/MMP2/NFATC4/NME1/NTRK1/NTRK3/PDGFRA/PDGFRB/PDK4/SERPINF1/PKD2/MAPK10/PTCH1/PTGDR/PTGFR/PTN/RARB/RORB/CCL19/CCL21/SFRP1/SPARC/ZEB1/TGFBR3/TIE1/TNFSF4/WNT9A/WNT9B/FZD4/FZD7/GNG2/PDGFC/CPEB1/PINK1/COL18A1/SESN3	62
BP	GO:0007219	Notch signaling pathway	41/1822	193/18670	1.33828e-06	2.0124e-05	1.35118e-05	BCL6/CDH6/CNTN1/CFD/DTX1/S1PR3/FGF10/FOXC2/GATA2/IL6ST/KCNA5/KIT/MFNG/MMP14/NOS3/NOTCH2/NOTCH3/NOTCH4/CCN3/PBX1/PLN/ROBO1/SNAI2/TBX2/TGFB1/TGFB2/TGFBR2/POSTN/ZNF423/PLXND1/HEY2/SUSD5/HEYL/NEURL1B/TMEM100/ZMIZ1/FAT4/DTX3/BEND6/NKAPL/PEAR1	41
BP	GO:0002063	chondrocyte development	17/1822	48/18670	1.36134e-06	2.02887e-05	1.36224e-05	BMPR2/COL6A1/COL6A2/COL6A3/COL12A1/COMP/MATN2/PTHLH/SFRP2/TGFBR2/COL14A1/CHSY1/SULF1/CHST11/SCARA3/COL21A1/RFLNB	17
BP	GO:0008038	neuron recognition	17/1822	48/18670	1.36134e-06	2.02887e-05	1.36224e-05	CNR1/EPHA3/GAP43/NCAM2/NDN/ROBO1/CNTN2/CXCR4/NRP1/PALLD/NTM/PCDH12/ROBO4/CRTAC1/TNN/NEXN/CNTN4	17
BP	GO:0007272	ensheathment of neurons	32/1822	134/18670	1.36356e-06	2.02887e-05	1.36224e-05	ANK2/ASPA/LPAR1/EGR2/HGF/ID4/ILK/ITGAX/MYO5A/MYOC/NTRK3/PLP1/PMP22/PTN/RARB/SKI/CNTN2/TGFB1/CXCR4/CNTNAP1/QKI/ARHGEF10/TSPAN2/WASF3/NFASC/EPB41L3/TENM4/DHH/PRX/JAM3/MARVELD1/LGI4	32
BP	GO:0008366	axon ensheathment	32/1822	134/18670	1.36356e-06	2.02887e-05	1.36224e-05	ANK2/ASPA/LPAR1/EGR2/HGF/ID4/ILK/ITGAX/MYO5A/MYOC/NTRK3/PLP1/PMP22/PTN/RARB/SKI/CNTN2/TGFB1/CXCR4/CNTNAP1/QKI/ARHGEF10/TSPAN2/WASF3/NFASC/EPB41L3/TENM4/DHH/PRX/JAM3/MARVELD1/LGI4	32
BP	GO:0050730	regulation of peptidyl-tyrosine phosphorylation	50/1822	256/18670	1.39875e-06	2.07578e-05	1.39373e-05	ABL1/ACVR1/AGT/ANGPT1/BMP6/CAV1/CD36/CD81/CNTN1/CSF1R/CSPG4/DLG4/EPHA7/FGF7/FGF10/FYN/GAS6/GHR/HCLS1/HGF/HTR2A/IGF1/IL6ST/ISL1/ITGA5/ITGB2/ITGB3/KIT/ENPP2/PECAM1/PRNP/RELN/SFRP1/SFRP2/TAL1/TGFB1/THBS4/THY1/HYAL2/NRP1/CRLF1/SH3BP5/SOCS5/SH2B3/GREM1/NOX4/TREM2/PDGFC/CASS4/LILRA5	50
BP	GO:0051282	regulation of sequestering of calcium ion	31/1822	128/18670	1.43828e-06	2.12888e-05	1.42939e-05	ABL1/APLNR/ANK2/ANXA6/ATP1A2/BDKRB1/CACNA1C/CASQ2/CLIC2/DMD/F2R/FGF2/HRC/HTR2A/ITPR1/MYO5A/P2RX7/PDE4D/PKD2/PLN/CCL19/CCL21/SLC8A1/SNCA/TGFB1/THY1/TRPC1/F2RL3/AKAP6/RASA3/JPH2	31
BP	GO:1903844	regulation of cellular response to transforming growth factor beta stimulus	30/1822	122/18670	1.50408e-06	2.22047e-05	1.49088e-05	LDLRAD4/CAV1/DAB2/ENG/FBN1/LOX/LTBP1/HTRA1/SKI/ZEB1/TGFB1/TGFB1I1/TGFB3/TGFBR1/TGFBR2/TGFBR3/THBS1/LTBP4/ITGA8/NREP/CITED2/EMILIN1/DKK3/CHST11/ASPN/MYOCD/HTRA3/VASN/CD109/NRROS	30
BP	GO:0097530	granulocyte migration	33/1822	141/18670	1.52013e-06	2.23834e-05	1.50288e-05	C3AR1/C5AR1/CMKLR1/CSF1/NCKAP1L/IL1R1/ITGA1/ITGA9/ITGB2/PDE4B/PDE4D/PECAM1/PIK3CD/PIK3CG/RARRES2/CCL2/CCL11/CCL14/CCL19/CCL21/TGFB2/THBS1/THBS4/SCG2/DYSF/SLIT2/RIPOR2/PIP5K1C/CAMK1D/PREX1/CD99L2/JAM3/JAML	33
BP	GO:0007159	leukocyte cell-cell adhesion	61/1822	337/18670	1.52558e-06	2.24055e-05	1.50437e-05	BCL6/CAV1/CD1D/CD81/CYLD/DTX1/DUSP3/ETS1/FCGR2B/FYN/LRRC32/GLI2/GLI3/HAS2/NCKAP1L/HLX/IGF1/IL6ST/IL7R/ITGA4/ITGA5/ITGB1/ITGB2/ITPKB/JAK3/LGALS1/MSN/PECAM1/PRNP/CCL2/CCL19/CCL21/CXCL12/SELE/SELL/SELP/STK10/TGFB1/TGFBR2/THY1/TNFSF4/VCAM1/ZBTB16/NR4A3/PDE5A/SOCS5/RIPOR2/GPNMB/LILRB1/FGL2/CERCAM/SASH3/TWSG1/ZMIZ1/PDCD1LG2/DOCK8/LOXL3/NLRP3/SIRPA/PIK3R6/CCR2	61
BP	GO:0048863	stem cell differentiation	50/1822	257/18670	1.57502e-06	2.30718e-05	1.5491e-05	A2M/ABL1/ACVR1/ANXA6/BCHE/EDNRA/EDNRB/ESR1/FOXC2/FN1/FRZB/GATA2/GPM6A/ISL1/KIT/LMO2/LTBP3/MEF2C/MEOX1/PDGFRA/PTN/SFRP1/SNAI2/SMO/SOX5/TAL1/TBX2/TGFB2/TWIST1/FZD1/NRP2/NRP1/HAND2/ZEB2/SEMA6C/SEMA6B/GREM1/SOX18/SEMA5B/SEMA4C/SEMA3G/SOX17/SEMA6D/LBH/FAM172A/MYOCD/TRIM6/PRICKLE1/RBM24/SHC4	50
BP	GO:0003281	ventricular septum development	22/1822	75/18670	1.62399e-06	2.37278e-05	1.59315e-05	ACVR1/BMPR2/GJA5/CCN1/LTBP1/NOS3/PDE2A/ROBO1/SLIT3/TGFB2/TGFBR1/TGFBR2/TGFBR3/FZD1/NOG/SLIT2/CITED2/ZFPM2/HEY2/HEYL/SUFU/HEG1	22
BP	GO:0003209	cardiac atrium morphogenesis	13/1822	30/18670	1.69831e-06	2.46149e-05	1.65271e-05	ACVR1/BMPR2/ENG/GJA5/CCN1/ISL1/NOTCH2/SMO/TGFB2/NOG/HEY2/HEG1/CCM2L	13
BP	GO:0099068	postsynapse assembly	13/1822	30/18670	1.69831e-06	2.46149e-05	1.65271e-05	GAP43/NTRK3/PTPRD/PTPRS/NRXN1/NRXN2/MAGI2/NLGN1/SHANK1/NLGN3/NLGN2/NTNG2/SHANK3	13
BP	GO:0010761	fibroblast migration	15/1822	39/18670	1.70207e-06	2.46149e-05	1.65271e-05	FER/FGF2/GNA12/HAS1/ILK/CCN3/DDR2/SLC8A1/TGFB1/THBS1/TNS1/HYAL2/AKAP12/ARID5B/CYGB	15
BP	GO:0030501	positive regulation of bone mineralization	15/1822	39/18670	1.70207e-06	2.46149e-05	1.65271e-05	ACVR1/ADRB2/BMP6/BMPR2/GPM6B/CCN1/MEF2C/P2RX7/PTN/SLC8A1/TGFB1/TGFB3/KL/FAM20C/TMEM119	15
BP	GO:0001658	branching involved in ureteric bud morphogenesis	19/1822	59/18670	1.74437e-06	2.50985e-05	1.68518e-05	AGT/BCL2/FGF1/FGF2/GLI3/ILK/PBX1/PKD2/PTCH1/SMO/TCF21/TGFB1/WNT2B/WNT9B/DCHS1/NOG/SIX2/FAT4/ADAMTS16	19
BP	GO:0031102	neuron projection regeneration	19/1822	59/18670	1.74437e-06	2.50985e-05	1.68518e-05	APOD/BCL2/GAP43/HGF/TNC/ISL1/LAMB2/LRP1/MAP1B/MATN2/NTRK3/PRRX1/PTN/PTPRS/THY1/SCARF1/NREP/RGMA/JAM3	19
BP	GO:0034109	homotypic cell-cell adhesion	23/1822	81/18670	1.77364e-06	2.5455e-05	1.70912e-05	COMP/CSRP1/FLNA/GAS6/ILK/ITGB3/LGALS1/MYH9/PDGFRA/SERPINE2/PIK3CG/PRKG1/RDX/TLN1/VCL/PLPP3/SH2B3/MYL9/PDPN/CD99L2/C1QTNF1/CCM2L/PEAR1	23
BP	GO:0071621	granulocyte chemotaxis	30/1822	123/18670	1.80582e-06	2.58515e-05	1.73574e-05	C3AR1/C5AR1/CMKLR1/CSF1/NCKAP1L/ITGA1/ITGA9/ITGB2/PDE4B/PDE4D/PIK3CD/PIK3CG/RARRES2/CCL2/CCL11/CCL14/CCL19/CCL21/TGFB2/THBS1/THBS4/SCG2/DYSF/SLIT2/RIPOR2/PIP5K1C/CAMK1D/PREX1/JAM3/JAML	30
BP	GO:0051896	regulation of protein kinase B signaling	48/1822	244/18670	1.82576e-06	2.60712e-05	1.75049e-05	ANGPT1/AXL/ENG/ESR1/FGF1/FGF2/FGF7/FGF10/FGFR1/FYN/GAB1/GAS6/HCLS1/HGF/HIP1/ILK/IRS1/ITGB1/KIT/MYOC/PDGFRA/PDGFRB/PIK3CD/PIK3CG/CCL19/CCL21/ITSN1/TEK/TGFB1/TGFBR1/THBS1/HYAL2/KL/MAGI2/SH2B3/RAMP3/PIK3R5/RASD2/PHLDA3/NOX4/MEIS3/RCN3/PINK1/TSPYL5/CAVIN3/C1QTNF1/SESN3/TNFAIP8L3	48
BP	GO:0051966	regulation of synaptic transmission, glutamatergic	21/1822	70/18670	1.86147e-06	2.65143e-05	1.78024e-05	ADCYAP1/ATP1A2/CNR1/HTR2A/MEF2C/NTRK1/ROR2/SERPINE2/RELN/CCL2/DGKI/NRXN1/NLGN1/DISC1/SHANK1/NLGN3/NLGN2/TSHZ3/SHANK3/LRRK2/CCR2	21
BP	GO:0003171	atrioventricular valve development	12/1822	26/18670	1.88494e-06	2.67143e-05	1.79367e-05	ACVR1/BMPR2/GJA5/CCN1/SLIT3/TGFB2/TGFBR2/TWIST1/DCHS1/OLFM1/HEY2/HEYL	12
BP	GO:0071711	basement membrane organization	12/1822	26/18670	1.88494e-06	2.67143e-05	1.79367e-05	CMA1/COL4A1/ITGB1/LAMB1/LAMB2/NID1/PXDN/RAMP2/NID2/PHLDB1/FLRT2/PHLDB2	12
BP	GO:0008347	glial cell migration	17/1822	49/18670	1.89589e-06	2.68025e-05	1.79959e-05	CSF1/CSPG4/GPR183/GLI3/LAMB1/LRP1/MATN2/MMP14/NDN/RELN/CCL2/TGFB2/SUN2/DISC1/TREM2/BMERB1/CCR2	17
BP	GO:0048871	multicellular organismal homeostasis	80/1822	485/18670	1.91003e-06	2.69352e-05	1.8085e-05	ACACB/ADCY2/ADCY5/ADCY9/ADCYAP1/ADD1/ADRB2/AVPR2/BCL2/BMP6/CAV1/CD34/CD36/CMKLR1/CNR1/CSF1/CSF1R/CCN2/CTSK/DIO2/S1PR1/EDNRB/EPAS1/F2R/FABP4/FOXC2/FOXO1/FLT3LG/GATA2/GJA1/HAS2/HTR2A/ITGB3/LAMA4/LEPR/LTBP3/MFAP2/NDN/NOS3/NOVA1/NOVA2/NPR3/P2RX7/PDK4/PLCL1/PRCP/PRKACB/PRKAR2B/PTGER3/PTH1R/SMO/TLR4/TUB/CXCR4/NR4A3/HYAL2/LDB2/CARTPT/AKT3/ADAMTS5/ZNF423/TNS2/WWTR1/NOX4/CYTL1/SASH3/PDGFC/RCN3/ARRDC3/CDH2…	80
BP	GO:0035249	synaptic transmission, glutamatergic	25/1822	93/18670	1.94684e-06	2.73862e-05	1.83878e-05	ADCYAP1/ATP1A2/CNR1/GRID1/GRIK5/HTR2A/MEF2C/NTRK1/ROR2/PRKN/SERPINE2/RELN/CCL2/DGKI/NRXN1/CLSTN3/NLGN1/DISC1/SHANK1/NLGN3/NLGN2/TSHZ3/SHANK3/LRRK2/CCR2	25
BP	GO:0055017	cardiac muscle tissue growth	27/1822	105/18670	1.96964e-06	2.76384e-05	1.85571e-05	AGT/S1PR1/FGF2/FGFR1/FOXC2/GJA1/GLI1/IGF1/KCNK2/MEF2C/MEIS1/MAPK11/RGS2/RGS4/TBX2/TGFB2/TGFBR1/TGFBR2/TGFBR3/NOG/AKAP6/ZFPM2/HEY2/TENM4/HEG1/CCM2L/PI16	27
BP	GO:0048608	reproductive structure development	73/1822	431/18670	1.99898e-06	2.79808e-05	1.8787e-05	ADCYAP1/AR/AXL/BCL2/BMP6/BMPR2/DCN/EPAS1/ESR1/FGF10/FOXF2/FLNA/GATA2/GJA1/GLI1/GLI2/GLI3/TNC/ID4/CCN1/INHBA/KIT/MMP14/MMP19/NOS3/NTRK1/ROR2/PDGFRA/PDGFRB/SERPINF1/PGR/SERPINE2/PKD1/PKD2/HTRA1/PTCH1/PTGIS/PTN/PTX3/SFRP1/SFRP2/SLIT3/STC1/TCF21/NR2F2/TGFB2/TGFBR1/WNT2B/WNT9B/FZD4/ADAM19/NOG/SLIT2/CYP7B1/ADAMTS1/MAMLD1/FSTL3/CITED2/BASP1/VASH1/SULF1/ZFPM2/HEY2/LDOC1/DHH/LEF1/PCDH12/ARID5B/RSPO3/MYOCD…	73
BP	GO:0032535	regulation of cellular component size	65/1822	370/18670	2.04099e-06	2.84984e-05	1.91346e-05	ABL1/ADD1/BMPR2/CFL2/DPYSL2/ELN/EPHA7/FER/FN1/GSN/HCLS1/NCKAP1L/IL7R/ILK/KCNMA1/LRP1/MAP1B/MSN/NGF/NTRK3/P2RX7/PTPRS/RDX/CCL11/CCL21/CXCL12/SLC12A4/CNTN2/TMOD1/WAS/NRP1/SLIT2/NTN1/ULK2/FCHSD2/AKT3/OLFM1/SEMA6C/SEMA6B/CDC42EP3/SWAP70/SPART/MACF1/LMOD1/DISC1/TMOD2/PRR16/EVL/SEMA5B/MAGEL2/SEMA4C/KIRREL1/SEMA3G/PREX1/ISLR2/PLEKHG2/ARHGAP28/SEMA6D/FHOD3/SHANK3/PLXNA4/MYADM/JMY/KANK3/WHAMMP3	65
BP	GO:0030100	regulation of endocytosis	53/1822	281/18670	2.06885e-06	2.88165e-05	1.93481e-05	ABL1/ANGPT1/AXL/C3/C4A/C4B/CAV1/CD36/DAB2/DLG4/DOCK2/EPHA3/FCGR2B/FGR/GAS6/GATA2/NCKAP1L/HIP1/ITGAV/ITGB3/LRP1/MFGE8/SERPINE1/PRKD1/PTX3/CCL2/CCL19/CCL21/SELE/SFRP4/ITSN1/SLC2A4/SNCA/TGFB1/TUB/DYSF/MAGI2/LILRB1/RAB31/STON1/NLGN1/SYT11/CLIP3/GREM1/TREM2/PIP4P2/CAMK1D/MCTP1/SGIP1/LRRK2/SIRPA/RSPO1/APELA	53
BP	GO:0051209	release of sequestered calcium ion into cytosol	30/1822	124/18670	2.1625e-06	3.00225e-05	2.01579e-05	ABL1/APLNR/ANK2/ATP1A2/BDKRB1/CACNA1C/CASQ2/CLIC2/DMD/F2R/FGF2/HRC/HTR2A/ITPR1/MYO5A/P2RX7/PDE4D/PKD2/PLN/CCL19/CCL21/SLC8A1/SNCA/TGFB1/THY1/TRPC1/F2RL3/AKAP6/RASA3/JPH2	30
BP	GO:0003230	cardiac atrium development	14/1822	35/18670	2.17132e-06	3.00225e-05	2.01579e-05	ACVR1/ANK2/BMPR2/ENG/GJA5/CCN1/ISL1/NOTCH2/SMO/TGFB2/NOG/HEY2/HEG1/CCM2L	14
BP	GO:0098801	regulation of renal system process	14/1822	35/18670	2.17132e-06	3.00225e-05	2.01579e-05	AGT/AGTR1/AVPR1A/AVPR2/EDNRB/F2R/GAS6/GJA1/GJA5/GNAI2/NPR1/STC1/CORO2B/CORIN	14
BP	GO:0051279	regulation of release of sequestered calcium ion into cytosol	23/1822	82/18670	2.23944e-06	3.08891e-05	2.07397e-05	ABL1/APLNR/ANK2/ATP1A2/BDKRB1/CACNA1C/CASQ2/CLIC2/DMD/F2R/HRC/MYO5A/PDE4D/PKD2/PLN/SLC8A1/SNCA/TGFB1/THY1/TRPC1/F2RL3/AKAP6/JPH2	23
BP	GO:0048872	homeostasis of number of cells	48/1822	246/18670	2.32082e-06	3.19339e-05	2.14412e-05	ABL1/ADD1/AXL/BCL2/BCL6/CCR4/CSF1/CYLD/TSC22D3/GPR183/EPAS1/ETS1/F2R/FLT3LG/GATA2/HCLS1/NCKAP1L/IL7R/INHBA/ITPKB/JAK3/KIT/MEF2C/NOS3/CCN3/P2RX7/PDE4B/PIK3CD/SMO/SPI1/STAT5B/TAL1/TGFB1/TGFBR3/RASSF2/MAFB/AKT3/SH2B3/IKZF1/RBFOX2/SASH3/DOCK10/JAM3/DOCK11/NKX2-3/GAPT/ADGRF5/CCR2	48
BP	GO:0045665	negative regulation of neuron differentiation	45/1822	225/18670	2.38811e-06	3.27802e-05	2.20095e-05	CRMP1/DPYSL3/DTX1/LPAR1/EDNRB/EPHA7/GLI3/ID4/ISL1/LGALS1/LRP1/MEIS1/NFATC4/NGFR/NOTCH3/PBX1/PMP22/PTPRS/SPOCK1/CNTN2/NR2F1/THY1/TRPC6/VIM/NRP1/SYNGAP1/SLIT2/NTN1/ULK2/SEMA6C/SEMA6B/STMN2/NLGN1/SPART/DENND5A/NLGN3/SEMA5B/SEMA4C/SEMA3G/RGMA/TRAK2/SEMA6D/DIXDC1/LRRK2/CNTN4	45
BP	GO:0006029	proteoglycan metabolic process	25/1822	94/18670	2.40887e-06	3.29058e-05	2.20938e-05	ARSB/BGN/BMPR2/VCAN/CSPG4/DCN/NDST1/IGF1/CHST3/HS3ST3B1/HS3ST3A1/CHSY1/SULF1/DSE/CHST11/CHST15/CYTL1/CSGALNACT2/CSGALNACT1/CHST7/XYLT1/GAL3ST4/ADAMTS12/DSEL/CHSY3	25
BP	GO:0060993	kidney morphogenesis	25/1822	94/18670	2.40887e-06	3.29058e-05	2.20938e-05	AGT/BCL2/FGF1/FGF2/FGF10/GLI3/ILK/PBX1/PDGFRB/PKD1/PKD2/PTCH1/SMO/TCF21/TGFB1/WNT2B/WNT9B/DCHS1/NOG/BASP1/SIX2/WWTR1/FAT4/LRRK2/ADAMTS16	25
BP	GO:0007200	phospholipase C-activating G protein-coupled receptor signaling pathway	26/1822	100/18670	2.42366e-06	3.30281e-05	2.2176e-05	AGT/AGTR1/C3AR1/C5AR1/CHRM2/CMKLR1/S1PR1/LPAR1/EDNRB/ESR1/F2R/F2RL2/FPR3/GPR4/GPR17/GPR20/LPAR4/HTR2A/NPR3/PTGER3/PTH1R/TACR1/VIP/F2RL3/NMUR1/P2RY8	26
BP	GO:0051208	sequestering of calcium ion	31/1822	131/18670	2.43583e-06	3.31144e-05	2.22339e-05	ABL1/APLNR/ANK2/ANXA6/ATP1A2/BDKRB1/CACNA1C/CASQ2/CLIC2/DMD/F2R/FGF2/HRC/HTR2A/ITPR1/MYO5A/P2RX7/PDE4D/PKD2/PLN/CCL19/CCL21/SLC8A1/SNCA/TGFB1/THY1/TRPC1/F2RL3/AKAP6/RASA3/JPH2	31
BP	GO:1902107	positive regulation of leukocyte differentiation	33/1822	144/18670	2.49692e-06	3.38638e-05	2.2737e-05	AXL/BCL6/BTK/CCR1/CSF1/CYLD/EVI2B/FLT3LG/GAS6/GLI2/GLI3/HCLS1/NCKAP1L/HLX/IL7R/ITPKB/MMP14/ROR2/CCL19/TGFB1/TGFBR2/KLF10/TNFSF4/ZBTB16/SOCS5/TOX/LEF1/TREM2/SASH3/ZMIZ1/NLRP3/IL34/PIK3R6	33
BP	GO:0048732	gland development	73/1822	434/18670	2.59249e-06	3.49925e-05	2.34949e-05	ABL1/ADCYAP1/ALDH1A3/AR/BCL2/CAV1/CDO1/CSF1/CSF1R/ESR1/ETS1/FGF7/FGF10/FGFR1/FOXF1/FRZB/GATA2/GJA1/GLI1/GLI2/GLI3/HGF/HLX/HRH2/TNC/ID4/ISL1/MSN/NME1/NOTCH4/PAM/PBX1/PDGFRA/SERPINF1/PGR/SERPINE2/PKD1/PKD2/PTCH1/PTN/RARB/ROBO1/CCL11/SFRP1/SNAI2/SMO/STAT5A/TBX2/TCF21/TGFB1/TGFB2/TGFB3/TGFBR1/TGFBR2/TGFBR3/NRP1/NOG/CYP7B1/NTN1/HAND2/MAFB/FSTL3/CITED2/PLXND1/SULF1/DKK3/LEF1/LIMS2/TWSG1/WLS/LBH/ARID5B/…	73
BP	GO:0061458	reproductive system development	73/1822	434/18670	2.59249e-06	3.49925e-05	2.34949e-05	ADCYAP1/AR/AXL/BCL2/BMP6/BMPR2/DCN/EPAS1/ESR1/FGF10/FOXF2/FLNA/GATA2/GJA1/GLI1/GLI2/GLI3/TNC/ID4/CCN1/INHBA/KIT/MMP14/MMP19/NOS3/NTRK1/ROR2/PDGFRA/PDGFRB/SERPINF1/PGR/SERPINE2/PKD1/PKD2/HTRA1/PTCH1/PTGIS/PTN/PTX3/SFRP1/SFRP2/SLIT3/STC1/TCF21/NR2F2/TGFB2/TGFBR1/WNT2B/WNT9B/FZD4/ADAM19/NOG/SLIT2/CYP7B1/ADAMTS1/MAMLD1/FSTL3/CITED2/BASP1/VASH1/SULF1/ZFPM2/HEY2/LDOC1/DHH/LEF1/PCDH12/ARID5B/RSPO3/MYOCD…	73
BP	GO:0010718	positive regulation of epithelial to mesenchymal transition	17/1822	50/18670	2.61267e-06	3.50977e-05	2.35655e-05	ACVR1/COL1A1/DAB2/ENG/ISL1/TGFB1/TGFB1I1/TGFB2/TGFB3/TGFBR1/TGFBR2/TWIST1/OLFM1/PDPN/WWTR1/LEF1/GLIPR2	17
BP	GO:0086009	membrane repolarization	17/1822	50/18670	2.61267e-06	3.50977e-05	2.35655e-05	ANK2/ATP1A2/ATP1B2/CACNA2D1/CASQ2/CAV1/FLNA/GJA1/GJA5/KCNA5/KCND3/KCNH2/KCNJ8/SCN1B/SCN4B/AKAP6/KCNE4	17
BP	GO:1903393	positive regulation of adherens junction organization	13/1822	31/18670	2.66381e-06	3.57001e-05	2.397e-05	ABL1/ADD1/COL16A1/DUSP3/KDR/MYOC/SFRP1/TEK/THY1/NRP1/PPM1F/IQSEC1/MAPRE2	13
BP	GO:0016358	dendrite development	46/1822	233/18670	2.68422e-06	3.58888e-05	2.40967e-05	ADGRB3/CHRNA3/DLG4/LPAR1/FYN/ILK/ITGB1/MAP1A/MAP1B/MAP6/MATN2/MEF2A/MEF2C/NFATC4/PRKG1/RELN/PTN/PTPRD/PTPRS/SDC2/ITSN1/TRPC6/SCARF1/KLF7/NRP1/SYNGAP1/DCLK1/NTN1/LZTS1/NLGN1/RBFOX2/SLITRK5/DISC1/SHANK1/NLGN3/DOCK10/CAMK1D/HECW2/PREX1/TRAK2/FBXO31/PREX2/SHANK3/LRRK2/PHACTR1/SDK1	46
BP	GO:1904888	cranial skeletal system development	20/1822	66/18670	2.73777e-06	3.65187e-05	2.45196e-05	FOXN3/FOXC2/GLI3/MEF2C/MMP14/MMP16/PDGFRA/PRRX1/TGFB1/TGFB2/TGFB3/TGFBR1/TGFBR2/TWIST1/WNT9B/SIX2/CHST11/RAB23/FREM1/SH3PXD2B	20
BP	GO:0042308	negative regulation of protein import into nucleus	8/1822	12/18670	2.79968e-06	3.71695e-05	2.49566e-05	ANGPT1/APOD/CD36/PKIA/PKIG/MDFIC/SUFU/RAB23	8
BP	GO:1904590	negative regulation of protein import	8/1822	12/18670	2.79968e-06	3.71695e-05	2.49566e-05	ANGPT1/APOD/CD36/PKIA/PKIG/MDFIC/SUFU/RAB23	8
BP	GO:0042476	odontogenesis	31/1822	132/18670	2.88978e-06	3.81868e-05	2.56396e-05	CD34/COL1A1/COL1A2/CSF1/FGF10/FOXO1/GLI2/GLI3/GNAO1/TNC/INHBA/LAMB1/MYO5A/NFIC/SERPINE1/PAM/PDGFRA/HTRA1/SMO/TGFB1/TGFB2/TGFB3/TWIST1/HAND2/ADAMTS5/LEF1/FAM20A/ASPN/FAM20C/NKX2-3/RSPO2	31
BP	GO:0042552	myelination	31/1822	132/18670	2.88978e-06	3.81868e-05	2.56396e-05	ANK2/ASPA/LPAR1/EGR2/HGF/ID4/ILK/ITGAX/MYO5A/MYOC/NTRK3/PLP1/PMP22/PTN/RARB/SKI/CNTN2/TGFB1/CXCR4/CNTNAP1/QKI/ARHGEF10/TSPAN2/WASF3/NFASC/EPB41L3/TENM4/DHH/JAM3/MARVELD1/LGI4	31
BP	GO:0110020	regulation of actomyosin structure organization	25/1822	95/18670	2.9693e-06	3.91464e-05	2.62839e-05	ABL1/ARHGAP6/CCN2/S1PR1/LPAR1/MEF2C/MYOC/SFRP1/TGFB3/TGFBR1/TPM1/WAS/NRP1/ARHGEF10/PPM1F/WASF2/CORO2B/DLC1/ARHGEF15/NOX4/EVL/ASAP3/ARHGAP28/PHLDB2/SH3PXD2B	25
BP	GO:0006027	glycosaminoglycan catabolic process	19/1822	61/18670	3.06422e-06	4.0118e-05	2.69363e-05	ARSB/BGN/VCAN/CSPG4/DCN/FGF2/FMOD/HSPG2/LUM/OMD/OGN/PRELP/SDC2/TGFB1/HYAL2/SDC3/GPC6/LYVE1/KERA	19
BP	GO:0032233	positive regulation of actin filament bundle assembly	19/1822	61/18670	3.06422e-06	4.0118e-05	2.69363e-05	ABL1/CCN2/LPAR1/FLNA/MYOC/SFRP1/TGFB3/TGFBR1/TPM1/NRP1/ARHGEF10/PPM1F/SYNPO/ARHGEF15/SWAP70/NOX4/EVL/SYNPO2/SH3PXD2B	19
BP	GO:0048645	animal organ formation	19/1822	61/18670	3.06422e-06	4.0118e-05	2.69363e-05	AR/NKX3-2/FGF1/FGF10/FGFR1/GLI2/GLI3/ISL1/MEF2C/ROBO1/SMARCD3/TGFBR2/WNT2B/NOG/HAND2/SPRY1/CITED2/SULF1/SOX17	19
BP	GO:0036303	lymph vessel morphogenesis	10/1822	19/18670	3.08929e-06	4.02897e-05	2.70516e-05	ACVRL1/BMPR2/FOXC2/FLT4/PKD1/PTPN14/VEGFC/PDPN/VASH1/SOX18	10
BP	GO:0003148	outflow tract septum morphogenesis	12/1822	27/18670	3.09155e-06	4.02897e-05	2.70516e-05	BMPR2/ENG/ISL1/RARB/ROBO1/TBX2/TGFB2/TGFBR2/NRP2/NRP1/ZFPM2/PARVA	12
BP	GO:0003417	growth plate cartilage development	14/1822	36/18670	3.23472e-06	4.19625e-05	2.81747e-05	ANXA6/COL6A1/COL6A2/COL6A3/COL12A1/COMP/MATN2/RARB/STC1/TGFBR2/THBS3/COL14A1/SCARA3/COL21A1	14
BP	GO:0090218	positive regulation of lipid kinase activity	14/1822	36/18670	3.23472e-06	4.19625e-05	2.81747e-05	CD81/FGF2/FGR/FLT1/IRS1/KIT/PDGFRA/PDGFRB/PRKD1/CCL19/CCL21/TEK/TGFB1/TNFAIP8L3	14
BP	GO:0042326	negative regulation of phosphorylation	77/1822	468/18670	3.26642e-06	4.2277e-05	2.83859e-05	ABL1/ADARB1/ANGPT1/BDKRB1/LDLRAD4/CAV1/CBFA2T3/CYLD/DMD/DUSP1/DUSP3/ENG/FABP4/FBLN1/FOXO1/GFRA2/HGF/IGFBP3/ILK/INHBA/GADD45B/NTRK3/P2RX7/PRKN/PDE4D/PER1/PKIA/PRKAR2B/PRNP/PTPN13/RGS2/RGS4/SFRP1/SFRP2/SMPD1/SNCA/NR2F2/TGFB1/THY1/TIMP3/TLR4/TWIST1/UCHL1/PLPP3/HYAL2/NOG/SLIT2/SH3BP5/PPM1F/SOCS5/RASSF2/SH2B3/CTDSP2/HIPK3/SPRY1/EMILIN1/PKIG/WWTR1/LATS2/GREM1/DACT1/RASIP1/KIRREL1/LMO3/INKA2/HEG1/PINK1/…	77
BP	GO:0008589	regulation of smoothened signaling pathway	22/1822	78/18670	3.34344e-06	4.30772e-05	2.89232e-05	EVC/FGF10/GAS1/GLI1/GLI3/SERPINE2/PRRX1/PRKACB/PTCH1/RORA/SFRP1/SMO/WNT9A/PTCH2/CHRD/CHSY1/GPR161/SUFU/HHIP/DYNC2H1/SCUBE1/GLIS2	22
BP	GO:0061333	renal tubule morphogenesis	22/1822	78/18670	3.34344e-06	4.30772e-05	2.89232e-05	AGT/BCL2/COL4A1/FGF1/FGF2/GLI3/ILK/MEF2C/PBX1/PKD1/PKD2/PTCH1/SMO/TCF21/TGFB1/WNT2B/WNT9B/DCHS1/NOG/SIX2/FAT4/ADAMTS16	22
BP	GO:0086065	cell communication involved in cardiac conduction	18/1822	56/18670	3.35284e-06	4.31003e-05	2.89387e-05	ANK2/ATP1A2/ATP1B2/CACNA1C/CACNA2D1/CACNB2/CASQ2/CAV1/FLNA/GJA1/GJA5/HRC/KCNA5/PDE4D/SCN1B/SCN4B/SLC8A1/GJC1	18
BP	GO:0002688	regulation of leukocyte chemotaxis	28/1822	114/18670	3.40553e-06	4.36786e-05	2.9327e-05	C3AR1/C5AR1/CCR1/CMKLR1/CSF1/DUSP1/VEGFD/GAS6/NCKAP1L/CCN3/SERPINE1/PTN/RARRES2/CCL2/CCL19/CCL21/CXCL12/THBS1/THBS4/VEGFC/DYSF/SLIT2/RIPOR2/SWAP70/GREM1/CAMK1D/JAM3/CCR2	28
BP	GO:0014033	neural crest cell differentiation	24/1822	90/18670	3.6194e-06	4.62125e-05	3.10283e-05	ACVR1/ANXA6/EDNRA/EDNRB/FOXC2/FN1/FRZB/ISL1/MEF2C/SFRP1/SNAI2/SMO/TWIST1/NRP2/NRP1/HAND2/ZEB2/SEMA6C/SEMA6B/SEMA5B/SEMA4C/SEMA3G/SEMA6D/FAM172A	24
BP	GO:0071674	mononuclear cell migration	24/1822	90/18670	3.6194e-06	4.62125e-05	3.10283e-05	C3AR1/C5AR1/CCR1/CMKLR1/CSF1/DUSP1/FLT1/CCN3/SERPINE1/PECAM1/RARRES2/CCL2/CCL11/CCL14/CCL19/CCL21/CXCL12/TGFB1/THBS1/SLIT2/GREM1/JAML/SIRPA/CCR2	24
BP	GO:0048010	vascular endothelial growth factor receptor signaling pathway	25/1822	96/18670	3.64662e-06	4.64024e-05	3.11558e-05	AXL/FGF10/VEGFD/FOXC2/FLT1/FLT4/FYN/NCKAP1L/ITGA5/ITGAV/ITGB3/KDR/PRKCB/PRKD1/MAPK11/VEGFC/FZD4/NRP2/NRP1/ELMO1/WASF2/EMILIN1/SULF1/TMEM204/MMRN2	25
BP	GO:0043277	apoptotic cell clearance	16/1822	46/18670	3.65064e-06	4.64024e-05	3.11558e-05	AXL/ADGRB1/C3/C4A/C4B/CD36/FCN1/GAS6/ITGAV/ITGB3/LRP1/MFGE8/CCL2/THBS1/TREM2/PEAR1	16
BP	GO:0003208	cardiac ventricle morphogenesis	21/1822	73/18670	3.93201e-06	4.9867e-05	3.3482e-05	CPE/ENG/FOXF1/FOXC2/ISL1/MEF2C/SFRP2/SMARCD3/TGFB1/TGFB2/TGFBR1/TGFBR2/TGFBR3/TPM1/NOG/HAND2/ZFPM2/HEY2/HEYL/HEG1/CCM2L	21
BP	GO:0048545	response to steroid hormone	66/1822	385/18670	4.03522e-06	5.10618e-05	3.42842e-05	ADCYAP1/AR/ATP1A2/AVPR1A/BCHE/BCL2/BMP6/KLF9/CAV1/CDO1/CNGA3/COL1A1/CRY2/CCN2/DAB2/DUSP1/ENG/ESR1/FOXO1/NR3C1/PRMT2/IGFBP7/ISL1/LOX/NTRK3/PAM/PAPPA/SERPINF1/PER1/PGR/PTN/RARB/RORA/RORB/SFRP1/SLIT3/SPARC/STC1/TCF21/NR2F1/NR2F2/TGFB1/TGFB1I1/TGFB2/TGFB3/TGFBR2/THBS1/NR4A3/PLPP1/SLIT2/CYP7B1/RAMP2/TXNIP/FAM107A/RBFOX2/KANK2/HEYL/LEF1/LMO3/CALCOCO1/LBH/FBXO32/CREBRF/ZNF366/NPAS4/FIBIN	66
BP	GO:0001569	branching involved in blood vessel morphogenesis	13/1822	32/18670	4.0862e-06	5.12493e-05	3.44101e-05	ABL1/ACVR1/COL4A1/EDNRA/ENG/FOXC2/NFATC4/NOTCH4/SFRP2/TGFBR2/NRP1/PLXND1/LEF1	13
BP	GO:0003176	aortic valve development	13/1822	32/18670	4.0862e-06	5.12493e-05	3.44101e-05	BMPR2/ELN/NFATC1/NOS3/ROBO1/SLIT3/SNAI2/TGFB1/TWIST1/SLIT2/EMILIN1/HEY2/HEYL	13
BP	GO:0043552	positive regulation of phosphatidylinositol 3-kinase activity	13/1822	32/18670	4.0862e-06	5.12493e-05	3.44101e-05	FGF2/FGR/FLT1/IRS1/KIT/PDGFRA/PDGFRB/PRKD1/CCL19/CCL21/TEK/TGFB1/TNFAIP8L3	13
BP	GO:0051968	positive regulation of synaptic transmission, glutamatergic	13/1822	32/18670	4.0862e-06	5.12493e-05	3.44101e-05	ADCYAP1/NTRK1/ROR2/RELN/CCL2/NRXN1/NLGN1/SHANK1/NLGN3/NLGN2/TSHZ3/SHANK3/CCR2	13
BP	GO:0031345	negative regulation of cell projection organization	39/1822	188/18670	4.40891e-06	5.51746e-05	3.70457e-05	CRMP1/DPYSL3/LPAR1/EPHA7/FYN/LGALS1/LRP1/MAP4/NFATC4/NGFR/PMP22/PRNP/PTPRS/CCL21/SPOCK1/NR2F1/THY1/TRPC6/VIM/NRP1/SYNGAP1/SLIT2/NTN1/ULK2/SEMA6C/SEMA6B/STMN2/NLGN1/SPART/DENND5A/EVL/NLGN3/SEMA5B/SEMA4C/SEMA3G/RGMA/TRAK2/SEMA6D/LRRK2	39
BP	GO:0048008	platelet-derived growth factor receptor signaling pathway	18/1822	57/18670	4.45617e-06	5.55284e-05	3.72832e-05	ABL1/APOD/FER/HIP1/LOX/LRP1/PDGFRA/PDGFRL/PDGFRB/PLAT/PTGIR/SNCA/NR4A3/NRP1/TXNIP/PDGFC/ARID5B/MYOCD	18
BP	GO:0045444	fat cell differentiation	44/1822	223/18670	4.45677e-06	5.55284e-05	3.72832e-05	ADRB2/RUNX1T1/CMKLR1/EGR2/FABP4/FGF10/FOXO1/FRZB/GATA2/GDF10/HTR2A/ID4/RARRES2/RGS2/RORA/SFRP1/SFRP2/SLC2A4/SNAI2/TGFB1/TGFB1I1/ZBTB16/NR4A3/DYSF/CCN4/ZFPM2/WWTR1/CLIP3/LMO3/EBF2/FTO/STEAP4/CCDC3/ARID5B/LRRC8C/MEDAG/C1QTNF3/JDP2/GLIS1/CCDC71L/ADGRF5/FNDC5/SH3PXD2B/GDF6	44
BP	GO:0061041	regulation of wound healing	33/1822	148/18670	4.70392e-06	5.84792e-05	3.92645e-05	SERPING1/CAV1/CD34/CD36/F2R/FAP/FGF2/FOXC2/GJA1/MYH9/MYLK/NOS3/SERPINE1/PDGFRA/SERPINE2/PLAT/PRKG1/SELP/TBXA2R/TGFBR2/THBD/THBS1/TLR4/CXCR4/PLPP3/CCN4/SH2B3/PDPN/WFDC1/SMOC2/PHLDB2/C1QTNF1/CD109	33
BP	GO:0001946	lymphangiogenesis	9/1822	16/18670	4.7639e-06	5.89663e-05	3.95915e-05	ACVRL1/BMPR2/FOXC2/FLT4/PTPN14/VEGFC/PDPN/VASH1/SOX18	9
BP	GO:0060413	atrial septum morphogenesis	9/1822	16/18670	4.7639e-06	5.89663e-05	3.95915e-05	ACVR1/BMPR2/GJA5/CCN1/ISL1/NOTCH2/SMO/TGFB2/HEY2	9
BP	GO:0021782	glial cell development	28/1822	116/18670	4.89246e-06	6.04256e-05	4.05713e-05	ASPA/C5AR1/LPAR1/GSN/ID4/ILK/LAMB2/LRP1/MYOC/NTRK3/ROR2/PLP1/SKI/SMO/CNTN2/TGFB1/TLR4/VIM/CNTNAP1/ARHGEF10/TSPAN2/WASF3/TENM4/TREM2/MXRA8/PRDM8/LGI4/NRROS	28
BP	GO:0003180	aortic valve morphogenesis	12/1822	28/18670	4.93003e-06	6.06255e-05	4.07055e-05	ELN/NFATC1/NOS3/ROBO1/SLIT3/SNAI2/TGFB1/TWIST1/SLIT2/EMILIN1/HEY2/HEYL	12
BP	GO:2000463	positive regulation of excitatory postsynaptic potential	12/1822	28/18670	4.93003e-06	6.06255e-05	4.07055e-05	ADRB2/DLG4/RELN/RGS4/NRXN1/NLGN1/RIMS1/SHANK1/NLGN3/SSH1/NLGN2/SHANK3	12
BP	GO:0010977	negative regulation of neuron projection development	34/1822	155/18670	4.97942e-06	6.10918e-05	4.10186e-05	CRMP1/DPYSL3/LPAR1/EPHA7/LGALS1/LRP1/NFATC4/NGFR/PMP22/PTPRS/SPOCK1/NR2F1/THY1/TRPC6/VIM/NRP1/SYNGAP1/SLIT2/NTN1/ULK2/SEMA6C/SEMA6B/STMN2/NLGN1/SPART/DENND5A/NLGN3/SEMA5B/SEMA4C/SEMA3G/RGMA/TRAK2/SEMA6D/LRRK2	34
BP	GO:0051145	smooth muscle cell differentiation	21/1822	74/18670	4.9895e-06	6.10918e-05	4.10186e-05	ACVR1/COMP/EDNRB/ENG/FGF10/FOXF1/KIT/MEF2C/NFATC1/NFATC4/SGCB/SMARCD3/ZEB1/TGFB1/ITGA8/RAMP2/HEY2/TMEM204/PRDM6/MYOCD/RBPMS2	21
BP	GO:0014911	positive regulation of smooth muscle cell migration	16/1822	47/18670	5.03588e-06	6.13945e-05	4.12219e-05	AGT/BCL2/LPAR1/HAS2/IGF1/LRP1/PDGFRB/NR4A3/NRP1/CCN4/ADAMTS1/DOCK4/POSTN/NOX4/SSH1/SEMA6D	16
BP	GO:0061383	trabecula morphogenesis	16/1822	47/18670	5.03588e-06	6.13945e-05	4.12219e-05	COL1A1/S1PR1/ENG/MMP2/SFRP1/TEK/TGFB2/TGFBR1/TGFBR3/THBS3/NOG/ADAMTS1/HEY2/GREM1/HEG1/CCM2L	16
BP	GO:0030178	negative regulation of Wnt signaling pathway	42/1822	210/18670	5.11069e-06	6.21728e-05	4.17444e-05	CAV1/CYLD/DAB2/FOXO1/FRZB/GLI1/GLI3/HIC1/IGFBP4/IGFBP6/ISL1/LRP1/MCC/NFATC1/NFATC4/ROR2/PRKN/SFRP1/SFRP2/SFRP4/SNAI2/TLE4/FZD1/NOG/ANKRD6/WWTR1/LATS2/GREM1/DKK3/DKK2/RBMS3/DACT1/BARX1/TNN/SOX17/NXN/BICC1/TMEM88/CTHRC1/PRICKLE1/DACT3/TRABD2B	42
BP	GO:0061387	regulation of extent of cell growth	27/1822	110/18670	5.12695e-06	6.2237e-05	4.17876e-05	ABL1/BMPR2/DPYSL2/EPHA7/FN1/ILK/LRP1/MAP1B/NGF/NTRK3/PTPRS/CXCL12/NRP1/NTN1/ULK2/OLFM1/SEMA6C/SEMA6B/SPART/MACF1/DISC1/SEMA5B/SEMA4C/SEMA3G/ISLR2/SEMA6D/PLXNA4	27
BP	GO:0032102	negative regulation of response to external stimulus	63/1822	365/18670	5.28733e-06	6.40468e-05	4.30027e-05	ADCYAP1/APOD/SERPING1/CD34/CDH5/DUSP1/DUSP3/ETS1/FAP/FCGR2B/FGF2/FOXF1/GJA1/GPR17/HGF/IGF1/ISL1/CD200/NOS3/CCN3/SERPINE1/PDGFRA/SERPINF1/SERPINE2/PLAT/PRKG1/HTRA1/PTGIS/PTPRS/ROBO1/RORA/CCL2/SNAI2/TEK/THBD/THBS1/NRP1/SLIT2/NRXN1/CARTPT/SOCS5/SH2B3/CALCRL/SEMA6C/SEMA6B/FGL2/LILRA2/BACE1/KANK2/GREM1/SEMA5B/SEMA4C/SEMA3G/RGMA/WFDC1/SEMA6D/PHLDB2/NLRP3/C1QTNF1/C1QTNF3/CD109/SIRPA/LRFN5	63
BP	GO:0003181	atrioventricular valve morphogenesis	11/1822	24/18670	5.55895e-06	6.71934e-05	4.51154e-05	ACVR1/BMPR2/CCN1/SLIT3/TGFB2/TGFBR2/TWIST1/DCHS1/OLFM1/HEY2/HEYL	11
BP	GO:0002237	response to molecule of bacterial origin	60/1822	343/18670	5.72121e-06	6.90075e-05	4.63335e-05	ABCA1/ABL1/AXL/BDKRB1/BMP6/C4B/C5AR1/CD36/CNR1/CSF2RB/CTSG/DCN/EDNRB/F2R/FCGR2B/FER/FGF10/FMO1/GJA1/IL10RA/LOXL1/MEF2C/NOS3/P2RX7/SERPINE1/PDE4B/PDE4D/PENK/PTGER1/PTGFR/PTGIR/CCL2/SELE/SELP/SNCA/SPARC/TBXA2R/TGFB1/THBD/TLR1/TLR4/TNFSF4/VCAM1/VIM/LY86/AKAP12/SPON2/LILRB1/LILRA2/SASH1/LDOC1/LY96/TREM2/PLSCR4/PDCD1LG2/NLRP3/TRIM6/SIRPA/SSC5D/TICAM2	60
BP	GO:0042698	ovulation cycle	20/1822	69/18670	5.84757e-06	7.03819e-05	4.72562e-05	AXL/ESR1/ETS1/HAS1/HAS2/INHBA/MMP19/NOS3/PAM/PDGFRA/SERPINF1/PGR/PTN/PTX3/SLIT3/TGFB2/TGFB3/FZD4/SLIT2/ADAMTS1	20
BP	GO:0003002	regionalization	61/1822	351/18670	5.93832e-06	7.13228e-05	4.7888e-05	ACVR1/AR/BMPR2/C3/EGR2/FGF1/FGF10/FGFR1/FOXF1/FOXC2/GLI1/GLI2/GLI3/HOXA4/HOXD8/ISL1/ITGAM/MEF2C/MEOX1/MEOX2/ROR2/PBX1/PBX3/PRKACB/RELN/PTCH1/ROBO1/SFRP1/SFRP2/SKI/SMARCD3/SMO/NR2F2/TGFBR1/WNT2B/ZBTB16/CHRD/NRP2/NRP1/NOG/ZEB2/MAFB/TSHZ1/SPRY1/CITED2/BASP1/SIX2/CHSY1/GPR161/HEY2/HEYL/GREM1/CDON/LEF1/SUFU/BARX1/SOX17/GREM2/HHIP/DYNC2H1/WLS	61
BP	GO:0099173	postsynapse organization	35/1822	163/18670	6.02653e-06	7.22292e-05	4.84966e-05	ACTN1/DLG2/DLG4/EPHA7/FCGR2B/FYN/GAP43/GLRB/MUSK/MYH10/NTRK3/PRNP/RELN/PTN/PTPRD/PTPRS/COLQ/NRP2/NRP1/SYNGAP1/NRXN1/NRXN2/MAGI2/WASF2/CNKSR2/NLGN1/SHANK1/NLGN3/SSH1/DOCK10/NLGN2/ARHGAP22/NTNG2/SHANK3/LRRK2	35
BP	GO:0001886	endothelial cell morphogenesis	8/1822	13/18670	6.65314e-06	7.9571e-05	5.34261e-05	COL4A4/NOTCH4/PECAM1/STC1/ARHGEF26/HEG1/COL18A1/COL23A1	8
BP	GO:0003073	regulation of systemic arterial blood pressure	24/1822	93/18670	6.7206e-06	8.02086e-05	5.38542e-05	ADRB2/AGT/AGTR1/AR/AVPR1A/AVPR2/BMPR2/CMA1/CPA3/CTSG/F2R/GAS6/GJA1/GJA5/NOS3/PDE4D/PRCP/NR2F2/TPM1/CORO2B/POSTN/CORIN/NCALD/ADAMTS16	24
BP	GO:0010862	positive regulation of pathway-restricted SMAD protein phosphorylation	16/1822	48/18670	6.87316e-06	8.16854e-05	5.48457e-05	ACVR1/ACVRL1/BMP6/BMPR2/DAB2/ENG/GDF10/INHBA/TGFB1/TGFB2/TGFB3/TGFBR1/RBPMS/TWSG1/BMP8A/GDF6	16
BP	GO:1903727	positive regulation of phospholipid metabolic process	16/1822	48/18670	6.87316e-06	8.16854e-05	5.48457e-05	CD81/FGF2/FGR/FLT1/HTR2A/IRS1/KIT/PDGFRA/PDGFRB/PRKD1/CCL19/CCL21/TEK/TGFB1/ADGRF5/TNFAIP8L3	16
BP	GO:1990266	neutrophil migration	28/1822	118/18670	6.95317e-06	8.24634e-05	5.53681e-05	C3AR1/C5AR1/NCKAP1L/IL1R1/ITGA1/ITGA9/ITGB2/PDE4B/PDE4D/PECAM1/PIK3CD/PIK3CG/CCL2/CCL11/CCL14/CCL19/CCL21/TGFB2/THBS4/DYSF/SLIT2/RIPOR2/PIP5K1C/CAMK1D/PREX1/CD99L2/JAM3/JAML	28
BP	GO:0051235	maintenance of location	58/1822	330/18670	7.01572e-06	8.30316e-05	5.57496e-05	ABCA1/ABL1/ACACB/APLNR/ANK2/ANXA6/ATP1A2/BDKRB1/C3/CACNA1C/CASQ2/CAV1/CD36/CLIC2/DMD/F2R/FBN1/FGF2/FLNA/GRIK5/GSN/HRC/HTR2A/ITGAV/ITGB3/ITPR1/LTBP1/MSR1/MYO5A/P2RX7/PDE4D/PKD1/PKD2/PLN/SRGN/CCL19/CCL21/SLC8A1/SNCA/TGFB1/THY1/TLN1/TRPC1/DYSF/F2RL3/AKAP6/RASA3/DZIP1/EPB41L3/SYNE1/SUN2/SHANK1/SUFU/JPH2/PINK1/FTO/SYNE3/NRROS	58
BP	GO:1903708	positive regulation of hemopoiesis	38/1822	185/18670	7.41457e-06	8.75692e-05	5.87963e-05	AXL/BCL6/BTK/CCR1/CSF1/CYLD/ETS1/EVI2B/FLT3LG/GAS6/GATA2/GLI2/GLI3/HCLS1/NCKAP1L/HLX/IL7R/INHBA/ITPKB/MMP14/ROR2/CCL19/STAT5B/TAL1/TGFB1/TGFBR2/KLF10/TNFSF4/ZBTB16/SOCS5/TOX/LEF1/TREM2/SASH3/ZMIZ1/NLRP3/IL34/PIK3R6	38
BP	GO:0050731	positive regulation of peptidyl-tyrosine phosphorylation	39/1822	192/18670	7.4717e-06	8.80604e-05	5.91261e-05	ABL1/ACVR1/AGT/ANGPT1/BMP6/CD36/CD81/CNTN1/CSF1R/CSPG4/DLG4/FGF7/FGF10/FYN/GAS6/GHR/HCLS1/HGF/HTR2A/IGF1/IL6ST/ISL1/ITGA5/ITGB3/KIT/ENPP2/PECAM1/PRNP/RELN/TAL1/TGFB1/THBS4/NRP1/CRLF1/GREM1/NOX4/TREM2/CASS4/LILRA5	39
BP	GO:0032232	negative regulation of actin filament bundle assembly	12/1822	29/18670	7.66411e-06	8.98359e-05	6.03182e-05	ARHGAP6/S1PR1/MYOC/PRKN/WAS/WASF2/CORO2B/DLC1/SHANK1/ARHGAP28/SHANK3/PHLDB2	12
BP	GO:0035025	positive regulation of Rho protein signal transduction	12/1822	29/18670	7.66411e-06	8.98359e-05	6.03182e-05	COL3A1/LPAR1/F2R/F2RL2/GPR4/GPR17/GPR20/LPAR4/PDGFRB/ROBO1/F2RL3/P2RY8	12
BP	GO:0001768	establishment of T cell polarity	7/1822	10/18670	7.66989e-06	8.98359e-05	6.03182e-05	DOCK2/GSN/MYH9/CCL19/CCL21/RIPOR2/DOCK8	7
BP	GO:0070527	platelet aggregation	18/1822	59/18670	7.68994e-06	8.9885e-05	6.03512e-05	COMP/CSRP1/FLNA/GAS6/ILK/ITGB3/MYH9/PDGFRA/SERPINE2/PIK3CG/PRKG1/TLN1/VCL/SH2B3/MYL9/PDPN/C1QTNF1/PEAR1	18
BP	GO:0001505	regulation of neurotransmitter levels	61/1822	354/18670	7.82365e-06	9.12598e-05	6.12743e-05	AGT/APBA1/APBA2/ATP1A2/ATP2B4/BCHE/CACNB2/CAV1/CD34/CD36/CHRM2/CHRNA3/CNR1/CYP1B1/DPYD/STX2/GPM6B/GRIK5/HDC/HTR2A/ITGB2/ITGB3/MEF2C/NOS3/P2RX7/PRKN/PDE1B/PKD2/SEPTIN5/PRKCB/PTGIS/PTX3/RGS2/RGS4/RORA/SNCA/VAMP2/TACR2/TLR4/COLQ/PPFIA2/STX11/DGKI/NRXN1/NRXN2/SV2A/SDS/NLGN1/RIMS1/SYT11/PIP5K1C/NCS1/BACE1/MOXD1/DMGDH/MCTP1/TRIM9/LRRK2/SIRPA/PRIMA1/RNF180	61
BP	GO:0007492	endoderm development	21/1822	76/18670	7.9102e-06	9.18912e-05	6.16982e-05	COL4A2/COL5A1/COL5A2/COL6A1/COL8A1/COL12A1/FN1/INHBA/ITGA4/ITGA5/ITGA7/ITGAV/ITGB2/LAMB1/LAMC1/MMP2/MMP14/TGFB1/NOG/SOX17/APELA	21
BP	GO:0042310	vasoconstriction	21/1822	76/18670	7.9102e-06	9.18912e-05	6.16982e-05	ACTA2/AGT/AGTR1/ATP1A2/AVPR1A/AVPR2/BMPR2/CAV1/COMP/EDNRA/EDNRB/F2R/GJA1/GJA5/HRH2/HTR2A/HTR7/KCNA5/SLC8A1/TBXA2R/DOCK4	21
BP	GO:0055024	regulation of cardiac muscle tissue development	25/1822	100/18670	8.00877e-06	9.2846e-05	6.23393e-05	FGF2/FGFR1/GJA1/GLI1/IGF1/KCNK2/MEF2C/MEIS1/MAPK11/RGS2/RGS4/TBX2/TGFB1/TGFBR1/TGFBR2/TGFBR3/FZD7/NOG/AKAP6/ZFPM2/HEY2/GREM1/JPH2/MYOCD/PI16	25
BP	GO:0030279	negative regulation of ossification	22/1822	82/18670	8.1772e-06	9.46052e-05	6.35204e-05	BCL2/CCR1/GDF10/LTBP3/MEF2C/SRGN/PTCH1/RORB/SFRP1/SKI/TGFB1/TWIST1/CHRD/NOG/HAND2/CHSY1/GREM1/SUFU/TWSG1/TNN/TWIST2/RFLNB	22
BP	GO:0045621	positive regulation of lymphocyte differentiation	24/1822	94/18670	8.19891e-06	9.46632e-05	6.35594e-05	AXL/BCL6/BTK/CYLD/FLT3LG/GAS6/GLI2/GLI3/NCKAP1L/HLX/IL7R/ITPKB/MMP14/CCL19/TGFB1/TGFBR2/TNFSF4/ZBTB16/SOCS5/TOX/SASH3/ZMIZ1/NLRP3/PIK3R6	24
BP	GO:0008361	regulation of cell size	37/1822	179/18670	8.36357e-06	9.6368e-05	6.4704e-05	ABL1/ADD1/BMPR2/DPYSL2/EPHA7/FN1/IL7R/ILK/KCNMA1/LRP1/MAP1B/MSN/NGF/NTRK3/P2RX7/PTPRS/RDX/CXCL12/SLC12A4/NRP1/NTN1/ULK2/AKT3/OLFM1/SEMA6C/SEMA6B/SPART/MACF1/DISC1/PRR16/SEMA5B/SEMA4C/SEMA3G/ISLR2/SEMA6D/SHANK3/PLXNA4	37
BP	GO:1901654	response to ketone	39/1822	193/18670	8.49675e-06	9.7704e-05	6.56011e-05	ADCY2/ADCY5/AR/AVPR1A/KLF9/CAV1/DUSP1/FOXO1/GNAI1/NR3C1/TNC/IGFBP7/MSN/NME1/NTRK3/SERPINF1/PLN/PTGDR/PTGFR/PTN/CCL19/CCL21/SFRP1/SLIT3/TBXA2R/TGFB1/TGFB2/TGFB3/TGFBR3/THBS1/TNFSF4/SLIT2/RAMP2/TXNIP/GNG2/FOXP2/FBXO32/NPAS4/FIBIN	39
BP	GO:0061005	cell differentiation involved in kidney development	17/1822	54/18670	8.56462e-06	9.82851e-05	6.59912e-05	ACTA2/CD34/FOXC2/GLI3/GPR4/LAMB2/MEF2C/PTCH1/SMO/TCF21/WNT9B/MAGI2/BASP1/SIX2/WWTR1/FAT4/GLIS2	17
BP	GO:0006026	aminoglycan catabolic process	19/1822	65/18670	8.68751e-06	9.90936e-05	6.65341e-05	ARSB/BGN/VCAN/CSPG4/DCN/FGF2/FMOD/HSPG2/LUM/OMD/OGN/PRELP/SDC2/TGFB1/HYAL2/SDC3/GPC6/LYVE1/KERA	19
BP	GO:0006940	regulation of smooth muscle contraction	19/1822	65/18670	8.68751e-06	9.90936e-05	6.65341e-05	ADRB2/ATP1A2/CAV1/CHRM2/CHRNA3/CNN1/DAPK3/F2R/GUCY1A1/KCNMA1/KIT/PRKG1/RGS2/TACR2/TACR1/TBXA2R/DOCK4/CALCRL/MYOCD	19
BP	GO:0060675	ureteric bud morphogenesis	19/1822	65/18670	8.68751e-06	9.90936e-05	6.65341e-05	AGT/BCL2/FGF1/FGF2/GLI3/ILK/PBX1/PKD2/PTCH1/SMO/TCF21/TGFB1/WNT2B/WNT9B/DCHS1/NOG/SIX2/FAT4/ADAMTS16	19
BP	GO:0048640	negative regulation of developmental growth	27/1822	113/18670	8.78543e-06	0.000100009	6.71489e-05	ADRB2/EPHA7/GJA1/KCNK2/MEIS1/MAPK11/PTCH1/PTPRS/RGS2/RGS4/SFRP1/SFRP2/TGFBR2/NRP1/NOG/NTN1/ULK2/SEMA6C/SEMA6B/SPART/SEMA5B/SEMA4C/WWC3/SEMA3G/WWC2/SEMA6D/PI16	27
BP	GO:0007189	adenylate cyclase-activating G protein-coupled receptor signaling pathway	31/1822	139/18670	8.98424e-06	0.000101863	6.83937e-05	ABCA1/ADCY2/ADCY5/ADCY9/ADCYAP1/ADRB2/ATP2B4/ADGRB1/ADGRB3/GNAI2/GNAL/PDE4D/PLN/PTGER1/PTGER3/PTGFR/PTGIR/PTHLH/PTH1R/TBXA2R/VIP/CALCRL/RAMP2/RAMP3/ADGRL2/GPR161/GNG2/ARRDC3/ADGRL4/ADCY4/ADGRD1	31
BP	GO:0051588	regulation of neurotransmitter transport	31/1822	139/18670	8.98424e-06	0.000101863	6.83937e-05	APBA1/APBA2/ATP1A2/CACNB2/CHRM2/CHRNA3/CNR1/GPM6B/GRIK5/HTR2A/ITGB3/MEF2C/P2RX7/PRKN/SEPTIN5/PRKCB/RGS2/RGS4/SNCA/TACR2/PPFIA2/DGKI/SV2A/LILRB1/NLGN1/RIMS1/SYT11/NCS1/BACE1/MCTP1/LRRK2	31
BP	GO:0043951	negative regulation of cAMP-mediated signaling	11/1822	25/18670	9.05145e-06	0.000101872	6.83995e-05	APLNR/ATP2B4/LPAR1/GNAI2/PDE2A/PDE3A/PDE4D/RGS2/PDE10A/ARRDC3/CRTC3	11
BP	GO:0072012	glomerulus vasculature development	11/1822	25/18670	9.05145e-06	0.000101872	6.83995e-05	ACTA2/ANGPT1/CD34/FOXC2/GPR4/NOTCH3/PDGFRA/PDGFRB/PECAM1/TCF21/TEK	11
BP	GO:0003382	epithelial cell morphogenesis	13/1822	34/18670	9.05688e-06	0.000101872	6.83995e-05	AR/COL4A4/HRH2/NOTCH4/PECAM1/STC1/PALLD/ARHGEF26/HEG1/COL18A1/COL23A1/FRMD6/RILPL1	13
BP	GO:0048566	embryonic digestive tract development	13/1822	34/18670	9.05688e-06	0.000101872	6.83995e-05	FGF10/FOXF1/FOXF2/GLI2/GLI3/HLX/PDGFRA/RARB/RARRES2/TCF21/TGFB2/SIX2/RBPMS2	13
BP	GO:0003184	pulmonary valve morphogenesis	9/1822	17/18670	9.24408e-06	0.000103567	6.95374e-05	GJA5/NFATC1/NOS3/NOTCH2/ROBO1/TGFB2/SLIT2/HEY2/HEYL	9
BP	GO:0035988	chondrocyte proliferation	9/1822	17/18670	9.24408e-06	0.000103567	6.95374e-05	BMPR2/COMP/CCN2/MMP14/MMP16/CCN3/DDR2/STC1/SIX2	9
BP	GO:0048546	digestive tract morphogenesis	16/1822	49/18670	9.28638e-06	0.000103835	6.97177e-05	BCL2/FGF10/FOXF1/GLI1/GLI2/GLI3/HLX/PDGFRA/SFRP1/SFRP2/TCF21/SIX2/DACT1/SOX17/NKX2-3/RBPMS2	16
BP	GO:0032147	activation of protein kinase activity	58/1822	333/18670	9.30853e-06	0.000103878	6.97465e-05	ABL1/ADCY2/ADCY5/ADCY9/ADRB2/AGT/ANGPT1/C5AR1/CD81/CHRNA3/CSPG4/LPAR1/F2R/FGF1/FGF2/FGF10/GAS6/GHR/NCKAP1L/HGF/IGF1/ITGA1/ITGB3/KIT/MAP3K3/GADD45B/NGF/NTRK1/NTRK3/P2RX7/PRKACB/PRKAR2B/MAPK11/MAPK10/PRNP/CCL19/STK10/TGFB2/TGFB3/TGFBR1/TGFBR2/THBS1/TLR4/MAP3K12/CXCR4/PEA15/S1PR2/CARTPT/NOD1/GREM1/MDFIC/MAP3K20/PDGFC/PINK1/C1QTNF2/LRRK2/ADCY4/NRK	58
BP	GO:2000826	regulation of heart morphogenesis	14/1822	39/18670	9.70144e-06	0.000108049	7.2547e-05	ACVR1/BMPR2/ENG/FOXC2/ISL1/ROBO1/SMO/TBX2/TGFB2/TGFBR1/TGFBR2/TWIST1/NOG/HAND2	14
BP	GO:0071622	regulation of granulocyte chemotaxis	15/1822	44/18670	9.72042e-06	0.000108049	7.2547e-05	C3AR1/C5AR1/CMKLR1/CSF1/NCKAP1L/RARRES2/CCL19/CCL21/THBS1/THBS4/DYSF/SLIT2/RIPOR2/CAMK1D/JAM3	15
BP	GO:0003177	pulmonary valve development	10/1822	21/18670	9.81939e-06	0.000108566	7.28943e-05	BMPR2/GJA5/NFATC1/NOS3/NOTCH2/ROBO1/TGFB2/SLIT2/HEY2/HEYL	10
BP	GO:0003283	atrial septum development	10/1822	21/18670	9.81939e-06	0.000108566	7.28943e-05	ACVR1/ANK2/BMPR2/GJA5/CCN1/ISL1/NOTCH2/SMO/TGFB2/HEY2	10
BP	GO:0001508	action potential	30/1822	133/18670	9.8244e-06	0.000108566	7.28943e-05	ANK2/ATP1A2/CACNA1C/CACNA2D1/CACNB2/CAV1/CD36/CNR1/DMD/FLNA/GJA1/GJA5/KCNA5/KCNB1/KCND2/KCND3/KCNH2/KCNJ8/NTRK3/SCN1B/SCN2B/SCN4B/SCN7A/SLC8A1/CNTNAP1/CACNA1H/AKAP6/GJC1/KCNE4/GPR88	30
BP	GO:0061326	renal tubule development	24/1822	95/18670	9.96667e-06	0.000109924	7.3806e-05	AGT/BCL2/COL4A1/FGF1/FGF2/GLI3/ILK/MEF2C/PBX1/PKD1/PKD2/PTCH1/SMO/TCF21/TGFB1/WNT2B/WNT9B/DCHS1/NOG/SIX2/WWTR1/HEYL/FAT4/ADAMTS16	24
BP	GO:1901019	regulation of calcium ion transmembrane transporter activity	23/1822	89/18670	1.01263e-05	0.000111468	7.48428e-05	ANK2/ATP1A2/CACNA2D1/CACNB2/CASQ2/CLIC2/DMD/FGF14/GEM/HRC/HSPA2/MYO5A/PDE4B/PDE4D/PKD2/PLN/RRAD/DYSF/AKAP6/REM1/EHD3/JPH2/AHNAK	23
BP	GO:0072171	mesonephric tubule morphogenesis	19/1822	66/18670	1.10927e-05	0.00012187	8.18264e-05	AGT/BCL2/FGF1/FGF2/GLI3/ILK/PBX1/PKD2/PTCH1/SMO/TCF21/TGFB1/WNT2B/WNT9B/DCHS1/NOG/SIX2/FAT4/ADAMTS16	19
BP	GO:0043551	regulation of phosphatidylinositol 3-kinase activity	17/1822	55/18670	1.12769e-05	0.000123653	8.30237e-05	FGF2/FGR/FLT1/IRS1/KIT/PDGFRA/PDGFRB/PRKD1/CCL19/CCL21/TEK/TGFB1/SOCS5/PIK3R5/PIK3IP1/PIK3R6/TNFAIP8L3	17
BP	GO:0010770	positive regulation of cell morphogenesis involved in differentiation	33/1822	154/18670	1.1492e-05	0.000125769	8.44444e-05	ABL1/BMPR2/FLNA/FN1/HAS2/ILK/LRP1/MAP1B/MAP6/MYOC/NGF/NGFR/NTRK3/RELN/PTPRD/ROBO1/CXCL12/NRP1/SLIT2/NTN1/ZEB2/PLXNC1/PLXND1/MACF1/DISC1/NIN/LIMS2/CASS4/PREX1/ISLR2/FBXO31/PLXNA4/MYADM	33
BP	GO:0048873	homeostasis of number of cells within a tissue	12/1822	30/18670	1.16413e-05	0.000127157	8.53767e-05	ADD1/BCL2/CSF1/F2R/FLT3LG/GATA2/NOS3/P2RX7/SMO/AKT3/SASH3/CCR2	12
BP	GO:0043393	regulation of protein binding	42/1822	217/18670	1.19378e-05	0.000130145	8.73827e-05	ABL1/ADD1/ADRB2/ANGPT1/BCL2/CAV1/CD36/CRMP1/CYLD/DAB2/ISL1/ITGA4/LOX/LRP1/MEF2C/MFNG/NFATC4/PRKN/PKD1/PLCL1/SMARCD3/TGFBR1/TGFBR3/NRP1/NOG/BAG2/RIPOR2/SPON1/DZIP1/PLXND1/LDOC1/DISC1/CDON/LEF1/DACT1/CRTAC1/GREM2/CTHRC1/LRRK2/CCM2L/TTBK2/STING1	42
BP	GO:0072028	nephron morphogenesis	21/1822	78/18670	1.22962e-05	0.000133795	8.98337e-05	AGT/BCL2/FGF1/FGF2/GLI3/ILK/PBX1/PDGFRB/PKD1/PKD2/PTCH1/SMO/TCF21/TGFB1/WNT2B/WNT9B/DCHS1/NOG/SIX2/FAT4/ADAMTS16	21
BP	GO:0046849	bone remodeling	23/1822	90/18670	1.23601e-05	0.000134232	9.0127e-05	ADRB2/CSF1R/CTSK/S1PR1/GJA1/ITGB3/LEPR/LTBP3/MITF/NOTCH2/P2RX7/PDK4/PTH1R/PTN/SFRP1/TGFB1/TGFB3/CARTPT/RASSF2/GREM1/NOX4/CTHRC1/TMEM119	23
BP	GO:0010171	body morphogenesis	16/1822	50/18670	1.24269e-05	0.000134434	9.02624e-05	COL1A1/MMP2/PDGFRA/SKI/TGFB1/TGFB3/CLDN5/NOG/PHLDB1/CDON/LEF1/GREM2/CRISPLD1/CRISPLD2/ARID5B/PHLDB2	16
BP	GO:0060976	coronary vasculature development	16/1822	50/18670	1.24269e-05	0.000134434	9.02624e-05	APLNR/LTBP1/MYH10/PDGFRB/SGCD/TGFBR1/TGFBR3/NRP1/HAND2/PLXND1/HEY2/SUFU/DYNC2H1/MYOCD/PRICKLE1/APELA	16
BP	GO:0060420	regulation of heart growth	22/1822	84/18670	1.24498e-05	0.000134434	9.02624e-05	ACACB/FGF2/FGFR1/GJA1/GLI1/IGF1/KCNK2/MEF2C/MEIS1/MAPK11/RGS2/RGS4/TBX2/TGFBR1/TGFBR2/TGFBR3/NOG/AKAP6/BASP1/ZFPM2/HEY2/PI16	22
BP	GO:0051494	negative regulation of cytoskeleton organization	32/1822	148/18670	1.27783e-05	0.000137458	9.22929e-05	ADD1/ARHGAP6/CDH5/S1PR1/GSN/MAP1B/MYOC/PRKN/RDX/SNCA/TMOD1/WAS/SLIT2/WASF2/CORO2B/DLC1/STMN2/SWAP70/LMOD1/CLIP3/TMOD2/HDGFL3/SHANK1/ARHGAP28/FHOD3/SHANK3/NAV3/BMERB1/PHLDB2/MYADM/TTBK2/KANK3	32
BP	GO:0051668	localization within membrane	32/1822	148/18670	1.27783e-05	0.000137458	9.22929e-05	CD81/DLG2/DLG4/DOCK2/FLNA/GLRB/GRIK5/GSN/HIP1/ITGA4/ITGB2/ITGB3/MUSK/MAPK10/RELN/PTN/TGFB1/THY1/COLQ/SYNGAP1/NRXN1/NRXN2/MAGI2/GPC6/SEC23A/NLGN1/RFTN1/REEP2/SSH1/SHANK3/CEP112/RILPL1	32
BP	GO:1903532	positive regulation of secretion by cell	66/1822	399/18670	1.34998e-05	0.000144944	9.7319e-05	ABL1/ADCYAP1/AGT/APBB1/AVPR1A/BMP6/CACNB2/CD34/CNR1/CSF1R/F2R/FCN1/FGFR1/FGR/GATA2/GJA1/IGF1/INHBA/ISL1/ITGAM/ITGB2/KCNB1/LRP1/MYH10/NNAT/P2RX7/MAPK11/CCL19/CXCL12/ITSN1/SNCA/TACR2/TGFB1/TGFB2/TGFB3/TLR1/TLR4/TWIST1/TNFSF4/VEGFC/VIP/HYAL2/MYOM1/CACNA1H/AKAP12/CARTPT/POSTN/LILRA2/NLRP1/NLGN1/NCS1/MYRIP/RAB8B/TREM2/FRMD4A/NLGN2/PINK1/WLS/IL33/NLRP3/C1QTNF1/C1QTNF3/C1QTNF4/TRIM6/LRRK2/LILRA5	66
BP	GO:0001941	postsynaptic membrane organization	14/1822	40/18670	1.35908e-05	0.00014537	9.76054e-05	DLG4/GLRB/MUSK/RELN/PTN/COLQ/NRXN1/NRXN2/MAGI2/NLGN1/NLGN3/SSH1/NLGN2/SHANK3	14
BP	GO:0071526	semaphorin-plexin signaling pathway	14/1822	40/18670	1.35908e-05	0.00014537	9.76054e-05	FLNA/NCAM1/NRP2/NRP1/HAND2/PLXNC1/SEMA6C/SEMA6B/PLXND1/SEMA5B/SEMA4C/SEMA3G/SEMA6D/PLXNA4	14
BP	GO:0009214	cyclic nucleotide catabolic process	8/1822	14/18670	1.41905e-05	0.000151499	0.000101721	PDE1A/PDE2A/PDE4B/PDE4D/PDE8B/PDE5A/PDE10A/PDE7B	8
BP	GO:0002683	negative regulation of immune system process	74/1822	463/18670	1.4316e-05	0.000152551	0.000102427	A2M/ADCYAP1/ANGPT1/APOD/AXL/BCL6/BTK/SERPING1/CNR1/COL3A1/TSC22D3/DTX1/DUSP1/DUSP3/FBN1/FCGR2B/FER/FOXF1/LRRC32/GATA2/GLI3/GPR17/HLX/IL7R/INHBA/ITPKB/JAK3/MEIS1/MNDA/CD200/NME1/CCN3/PRNP/HTRA1/PTPRS/CCL2/CCL21/CXCL12/SFRP1/TAL1/TGFB1/TGFB2/TGFB3/THBS1/THY1/TLR4/TNFSF4/ZBTB16/PDE5A/CD84/SLIT2/CARTPT/SOCS5/RIPOR2/MAFB/LRRC17/FSTL3/GPNMB/LILRB1/FGL2/LILRB3/LILRA2/EMILIN1/LY96/GREM1/TWSG1/PDCD1LG2/LO…	74
BP	GO:0060688	regulation of morphogenesis of a branching structure	17/1822	56/18670	1.47309e-05	0.000156385	0.000105001	ABL1/AGT/AR/ESR1/FGF7/FGF10/FGFR1/HGF/SFRP1/SNAI2/SMO/TGFB1/WNT2B/NOG/SIX2/SULF1/LRRK2	17
BP	GO:0086002	cardiac muscle cell action potential involved in contraction	17/1822	56/18670	1.47309e-05	0.000156385	0.000105001	ANK2/CACNA1C/CACNA2D1/CACNB2/CAV1/FLNA/GJA1/GJA5/KCNA5/KCND3/KCNH2/KCNJ8/SCN1B/SCN2B/SCN4B/GJC1/KCNE4	17
BP	GO:0030239	myofibril assembly	20/1822	73/18670	1.48456e-05	0.000157308	0.00010562	ACTC1/CASQ2/CFL2/CSRP1/CSRP2/ITGB1/MEF2A/MEF2C/MYH10/MYH11/PDGFRA/PDGFRB/PGM5/TMOD1/TPM1/MYOM1/LDB3/LMOD1/TMOD2/FHOD3	20
BP	GO:0051899	membrane depolarization	23/1822	91/18670	1.50302e-05	0.000158967	0.000106735	ABL1/ANK2/ATP1A2/BCL2/CACNA1C/CACNA2D1/CACNB2/CAV1/DCN/FHL1/GJA1/GJA5/KCNH2/KDR/MYOC/P2RX7/SCN1B/SCN2B/SCN4B/SCN7A/SLC8A1/CACNA1H/LRRK2	23
BP	GO:0043536	positive regulation of blood vessel endothelial cell migration	21/1822	79/18670	1.52238e-05	0.00016056	0.000107804	ABL1/ANGPT1/ETS1/FGF2/FGFR1/FOXC2/GATA2/KDR/MAP3K3/NOS3/PRKD1/STAT5A/TGFB1/THBS1/VEGFC/NRP1/AKT3/SRPX2/RHOJ/JCAD/AMOTL1	21
BP	GO:0045216	cell-cell junction organization	33/1822	156/18670	1.5259e-05	0.00016056	0.000107804	AGT/ANK2/CAV1/CDH5/CDH6/CDH11/CSF1R/F2R/GJA1/GJA4/GJA5/PECAM1/PRKCH/SNAI2/TGFB1/TGFB2/TGFB3/TGFBR1/TLN1/CLDN5/VCL/CNTNAP1/GJC1/RAMP2/NFASC/EPB41L3/CDH19/LIMS2/HEG1/NLGN2/ESAM/GPBAR1/SDK1	33
BP	GO:0050772	positive regulation of axonogenesis	22/1822	85/18670	1.52658e-05	0.00016056	0.000107804	BMPR2/FN1/ILK/LRP1/MAP1B/MAP6/NGF/NGFR/NTRK3/ROBO1/CXCL12/NRP1/SLIT2/NTN1/ZEB2/PLXNC1/PLXND1/MACF1/DISC1/NIN/ISLR2/PLXNA4	22
BP	GO:0048639	positive regulation of developmental growth	37/1822	184/18670	1.60409e-05	0.000168399	0.000113068	ACACB/BCL2/BMPR2/CSF1/FGF2/FGFR1/FOXS1/FN1/GHR/GLI1/HLX/IGF1/ILK/LRP1/MAP1B/MEF2C/NGF/NTRK3/PRKN/CXCL12/SMO/TBX2/TGFBR2/TGFBR3/CXCR4/NRP1/NTN1/AKAP6/BASP1/RIMS1/ZFPM2/HEY2/MACF1/DISC1/SASH3/ISLR2/SH3PXD2B	37
BP	GO:0048813	dendrite morphogenesis	31/1822	143/18670	1.6414e-05	0.000171819	0.000115364	ADGRB3/CHRNA3/DLG4/FYN/ILK/ITGB1/MAP6/MEF2A/NFATC4/RELN/PTN/PTPRD/SDC2/TRPC6/KLF7/NRP1/DCLK1/LZTS1/NLGN1/RBFOX2/SLITRK5/SHANK1/NLGN3/DOCK10/HECW2/TRAK2/FBXO31/PREX2/SHANK3/LRRK2/PHACTR1	31
BP	GO:0046058	cAMP metabolic process	10/1822	22/18670	1.64273e-05	0.000171819	0.000115364	ADCY2/ADCY5/ADCY9/PDE4B/PDE4D/PTHLH/PDE8B/PDE10A/PDE7B/ADCY4	10
BP	GO:0030593	neutrophil chemotaxis	25/1822	104/18670	1.66909e-05	0.000174255	0.000116999	C3AR1/C5AR1/NCKAP1L/ITGA1/ITGA9/ITGB2/PDE4B/PDE4D/PIK3CD/PIK3CG/CCL2/CCL11/CCL14/CCL19/CCL21/TGFB2/THBS4/DYSF/SLIT2/RIPOR2/PIP5K1C/CAMK1D/PREX1/JAM3/JAML	25
BP	GO:0051895	negative regulation of focal adhesion assembly	9/1822	18/18670	1.68841e-05	0.000175304	0.000117704	ACVRL1/APOD/ARHGAP6/LRP1/MMP14/THBS1/DLC1/FAM107A/PHLDB2	9
BP	GO:0071625	vocalization behavior	9/1822	18/18670	1.68841e-05	0.000175304	0.000117704	DLG4/NRXN3/NRXN1/NRXN2/SRPX2/SHANK1/NLGN3/SHANK3/FOXP2	9
BP	GO:0097094	craniofacial suture morphogenesis	9/1822	18/18670	1.68841e-05	0.000175304	0.000117704	FOXN3/GLI3/MMP14/MMP16/TGFB1/TGFB3/TWIST1/RAB23/FREM1	9
BP	GO:0051482	positive regulation of cytosolic calcium ion concentration involved in phospholipase C-activating G protein-coupled signaling pathway	12/1822	31/18670	1.73113e-05	0.000179084	0.000120241	AGTR1/C3AR1/S1PR1/LPAR1/F2R/F2RL2/GPR4/GPR17/GPR20/LPAR4/F2RL3/P2RY8	12
BP	GO:0097106	postsynaptic density organization	12/1822	31/18670	1.73113e-05	0.000179084	0.000120241	DLG2/NTRK3/RELN/PTPRD/PTPRS/SYNGAP1/NRXN1/NRXN2/NLGN1/SHANK1/NLGN2/SHANK3	12
BP	GO:0002761	regulation of myeloid leukocyte differentiation	27/1822	117/18670	1.73436e-05	0.000179091	0.000120246	CAMK4/CCR1/CSF1/EVI2B/FBN1/GATA2/HCLS1/INHBA/MITF/NME1/NOTCH2/ROR2/SFRP1/TAL1/TGFB1/KLF10/TLR4/CARTPT/RASSF2/MAFB/LRRC17/FSTL3/LILRB1/LILRB3/LEF1/TREM2/IL34	27
BP	GO:0050764	regulation of phagocytosis	24/1822	98/18670	1.7538e-05	0.000180769	0.000121373	C3/C4A/C4B/CD36/DOCK2/FCGR2B/FGR/GAS6/GATA2/NCKAP1L/ITGAV/LRP1/MFGE8/PTX3/CCL2/TGFB1/TUB/DYSF/RAB31/SYT11/TREM2/PIP4P2/CAMK1D/SIRPA	24
BP	GO:0060443	mammary gland morphogenesis	15/1822	46/18670	1.79278e-05	0.000183784	0.000123397	AR/CAV1/CSF1/CSF1R/ESR1/FGF10/GLI2/GLI3/PGR/PTCH1/CCL11/TBX2/TGFB1/TGFBR2/NTN1	15
BP	GO:0071675	regulation of mononuclear cell migration	15/1822	46/18670	1.79278e-05	0.000183784	0.000123397	C3AR1/C5AR1/CCR1/CMKLR1/CSF1/DUSP1/CCN3/SERPINE1/RARRES2/CXCL12/TGFB1/THBS1/SLIT2/GREM1/CCR2	15
BP	GO:0099172	presynapse organization	15/1822	46/18670	1.79278e-05	0.000183784	0.000123397	C5AR1/NTRK3/PTPRD/SNCA/FZD1/PPFIA2/NRXN1/CLSTN3/NLGN1/PCDH17/NLGN3/NLGN2/NTNG2/LRFN5/MDGA1	15
BP	GO:0072078	nephron tubule morphogenesis	20/1822	74/18670	1.8496e-05	0.000188586	0.000126621	AGT/BCL2/FGF1/FGF2/GLI3/ILK/PBX1/PKD1/PKD2/PTCH1/SMO/TCF21/TGFB1/WNT2B/WNT9B/DCHS1/NOG/SIX2/FAT4/ADAMTS16	20
BP	GO:0086001	cardiac muscle cell action potential	20/1822	74/18670	1.8496e-05	0.000188586	0.000126621	ANK2/ATP1A2/CACNA1C/CACNA2D1/CACNB2/CAV1/DMD/FLNA/GJA1/GJA5/KCNA5/KCND3/KCNH2/KCNJ8/SCN1B/SCN2B/SCN4B/SLC8A1/GJC1/KCNE4	20
BP	GO:1903036	positive regulation of response to wounding	20/1822	74/18670	1.8496e-05	0.000188586	0.000126621	CD36/F2R/FOXC2/LRP1/MYLK/NTRK3/SERPINE1/PTN/SELP/TBXA2R/TGFBR2/THBD/THBS1/TLR4/CXCR4/SCARF1/PLPP3/CCN4/PDPN/SMOC2	20
BP	GO:1902622	regulation of neutrophil migration	13/1822	36/18670	1.87161e-05	0.000189913	0.000127512	C3AR1/C5AR1/NCKAP1L/IL1R1/CCL19/CCL21/THBS4/DYSF/SLIT2/RIPOR2/CAMK1D/CD99L2/JAM3	13
BP	GO:1900046	regulation of hemostasis	21/1822	80/18670	1.87639e-05	0.000189913	0.000127512	SERPING1/CAV1/CD34/CD36/COMP/F2R/FAP/NOS3/SERPINE1/PDGFRA/SERPINE2/PLAT/PRKG1/SELP/TBXA2R/THBD/THBS1/TLR4/SH2B3/PDPN/C1QTNF1	21
BP	GO:0061028	establishment of endothelial barrier	14/1822	41/18670	1.87936e-05	0.000189913	0.000127512	ADD1/CDH5/S1PR3/ENG/MSN/PDE2A/PDE4D/PTPRS/RDX/CLDN5/S1PR2/PPP1R16B/SOX18/MYADM	14
BP	GO:0098815	modulation of excitatory postsynaptic potential	14/1822	41/18670	1.87936e-05	0.000189913	0.000127512	ADRB2/DLG4/RELN/RGS4/S1PR2/NRXN1/NLGN1/RIMS1/SHANK1/NLGN3/SSH1/NLGN2/SHANK3/LRRK2	14
BP	GO:1903053	regulation of extracellular matrix organization	14/1822	41/18670	1.87936e-05	0.000189913	0.000127512	ABL1/AEBP1/AGT/ETS1/FAP/HAS2/LRP1/DDR2/TGFB1/PDPN/EMILIN1/PHLDB1/ANTXR1/PHLDB2	14
BP	GO:0001755	neural crest cell migration	17/1822	57/18670	1.90977e-05	0.000192642	0.000129345	ACVR1/ANXA6/EDNRB/FN1/ISL1/SMO/TWIST1/NRP2/NRP1/HAND2/ZEB2/SEMA6C/SEMA6B/SEMA5B/SEMA4C/SEMA3G/SEMA6D	17
BP	GO:0001767	establishment of lymphocyte polarity	7/1822	11/18670	1.93052e-05	0.000194389	0.000130518	DOCK2/GSN/MYH9/CCL19/CCL21/RIPOR2/DOCK8	7
BP	GO:0048736	appendage development	36/1822	179/18670	2.06859e-05	0.000207496	0.000139318	BMPR2/CACNA1C/COMP/FGF10/FGFR1/GJA1/GJA5/GLI2/GLI3/GNA12/AFF3/MEOX2/ROR2/PAM/PBX1/PRRX1/PTCH1/RARB/SFRP2/SKI/TBX2/NR2F2/TGFB2/TWIST1/WNT9A/ZBTB16/RECK/NOG/HAND2/GREM1/CHST11/LEF1/MAP3K20/DYNC2H1/RSPO2/RNF165	36
BP	GO:0060173	limb development	36/1822	179/18670	2.06859e-05	0.000207496	0.000139318	BMPR2/CACNA1C/COMP/FGF10/FGFR1/GJA1/GJA5/GLI2/GLI3/GNA12/AFF3/MEOX2/ROR2/PAM/PBX1/PRRX1/PTCH1/RARB/SFRP2/SKI/TBX2/NR2F2/TGFB2/TWIST1/WNT9A/ZBTB16/RECK/NOG/HAND2/GREM1/CHST11/LEF1/MAP3K20/DYNC2H1/RSPO2/RNF165	36
BP	GO:0051047	positive regulation of secretion	69/1822	428/18670	2.07166e-05	0.000207496	0.000139318	ABL1/ADCYAP1/AGT/APBB1/AVPR1A/BMP6/CACNB2/CD34/CNR1/CSF1R/EDNRB/F2R/FCN1/FGFR1/FGR/GATA2/GJA1/GNAI2/IGF1/INHBA/ISL1/ITGAM/ITGB2/KCNB1/LRP1/MYH10/NNAT/NPR1/P2RX7/MAPK11/CCL19/CXCL12/ITSN1/SNCA/TACR2/TGFB1/TGFB2/TGFB3/TLR1/TLR4/TWIST1/TNFSF4/VEGFC/VIP/HYAL2/MYOM1/CACNA1H/AKAP12/CARTPT/POSTN/LILRA2/NLRP1/NLGN1/NCS1/MYRIP/RAB8B/TREM2/FRMD4A/NLGN2/PINK1/WLS/IL33/NLRP3/C1QTNF1/C1QTNF3/C1QTNF4/TRIM6/LRR…	69
BP	GO:0007612	learning	31/1822	145/18670	2.19315e-05	0.000218665	0.000146817	AGT/ATP1A2/ADGRB3/BCHE/DLG4/FYN/HRH2/ITGB1/KIT/MAP1A/PRKN/PDE1B/PRKAR2B/RELN/PTN/ATXN1/TACR2/CNTN2/CLDN5/SYNGAP1/DGKI/NRXN3/NRXN1/NRXN2/SYNPO/SHANK1/GPR88/NLGN3/SHANK3/FOXP2/NPAS4	31
BP	GO:0030326	embryonic limb morphogenesis	28/1822	125/18670	2.19846e-05	0.000218665	0.000146817	CACNA1C/FGFR1/GJA1/GJA5/GLI2/GLI3/GNA12/AFF3/ROR2/PBX1/PRRX1/PTCH1/RARB/SFRP2/SKI/TBX2/TGFB2/TWIST1/WNT9A/ZBTB16/RECK/NOG/HAND2/CHST11/LEF1/MAP3K20/DYNC2H1/RSPO2	28
BP	GO:0035113	embryonic appendage morphogenesis	28/1822	125/18670	2.19846e-05	0.000218665	0.000146817	CACNA1C/FGFR1/GJA1/GJA5/GLI2/GLI3/GNA12/AFF3/ROR2/PBX1/PRRX1/PTCH1/RARB/SFRP2/SKI/TBX2/TGFB2/TWIST1/WNT9A/ZBTB16/RECK/NOG/HAND2/CHST11/LEF1/MAP3K20/DYNC2H1/RSPO2	28
BP	GO:0072080	nephron tubule development	23/1822	93/18670	2.1986e-05	0.000218665	0.000146817	AGT/BCL2/FGF1/FGF2/GLI3/ILK/MEF2C/PBX1/PKD1/PKD2/PTCH1/SMO/TCF21/TGFB1/WNT2B/WNT9B/DCHS1/NOG/SIX2/WWTR1/HEYL/FAT4/ADAMTS16	23
BP	GO:0014902	myotube differentiation	26/1822	112/18670	2.20674e-05	0.000219089	0.000147102	AVPR1A/ADGRB1/ADGRB3/BCL2/CD81/DMPK/FLT3LG/IGF1/MEF2C/MMP14/MYH9/CCN3/PTGFRN/SKI/SMO/ADAM12/CACNA1H/RIPOR2/EHD2/CDON/PLEKHO1/PLPP7/MYOCD/SMYD1/RBM24/TMEM119	26
BP	GO:0016202	regulation of striated muscle tissue development	32/1822	152/18670	2.25855e-05	0.000223841	0.000150293	BCL2/FGF2/FGFR1/GJA1/GLI1/IGF1/KCNK2/LOX/MEF2C/MEIS1/MAPK11/RGS2/RGS4/TBX2/TGFB1/TGFBR1/TGFBR2/TGFBR3/TWIST1/FZD7/NOG/AKAP6/ZFPM2/HEY2/GREM1/CDON/LEF1/JPH2/SOX17/MYOCD/PI16/RBM24	32
BP	GO:0002690	positive regulation of leukocyte chemotaxis	22/1822	87/18670	2.26797e-05	0.000224383	0.000150656	C3AR1/C5AR1/CCR1/CMKLR1/CSF1/VEGFD/GAS6/NCKAP1L/SERPINE1/PTN/RARRES2/CCL19/CCL21/CXCL12/THBS1/THBS4/VEGFC/DYSF/RIPOR2/SWAP70/CAMK1D/CCR2	22
BP	GO:0001707	mesoderm formation	20/1822	75/18670	2.29315e-05	0.000226478	0.000152064	ACVR1/BMPR2/FGFR1/FOXF1/FOXC2/INHBA/ITGB1/ITGB3/SFRP2/TAL1/NR4A3/ITGA8/CHRD/NOG/SIX2/LEF1/TWSG1/SOX17/WLS/APELA	20
BP	GO:0014032	neural crest cell development	21/1822	81/18670	2.30268e-05	0.000227025	0.00015243	ACVR1/ANXA6/EDNRA/EDNRB/FOXC2/FN1/ISL1/SNAI2/SMO/TWIST1/NRP2/NRP1/HAND2/ZEB2/SEMA6C/SEMA6B/SEMA5B/SEMA4C/SEMA3G/SEMA6D/FAM172A	21
BP	GO:0048167	regulation of synaptic plasticity	37/1822	187/18670	2.33265e-05	0.000229579	0.000154146	ABL1/AGT/ADGRB1/DLG4/EGR2/FGF14/GRIA1/HRH2/KCNB1/KIT/MAP1A/MAP1B/MEF2C/NFATC4/SERPINE2/PRNP/RELN/PTN/SNCA/VAMP2/CNTN2/SYNGAP1/DGKI/FAM107A/LZTS1/SYNPO/NLGN1/RIMS1/SHANK1/NLGN3/SSH1/SORCS2/TSHZ3/MCTP1/SHANK3/CNTN4/NPAS4	37
BP	GO:0043534	blood vessel endothelial cell migration	36/1822	180/18670	2.34689e-05	0.000230182	0.00015455	ABL1/ACVRL1/ANGPT1/ETS1/FGF2/FGFR1/FOXC2/GATA2/ITGB1/KDR/MEF2C/MAP3K3/MEOX2/MYH9/NOS3/PRCP/PRKD1/ROBO1/STAT5A/TBXA2R/TGFB1/THBS1/VEGFC/NRP1/SLIT2/AKT3/VASH1/GREM1/SRPX2/SOX18/RHOJ/JCAD/MMRN2/STARD13/AMOTL1/CLEC14A	36
BP	GO:1905330	regulation of morphogenesis of an epithelium	36/1822	180/18670	2.34689e-05	0.000230182	0.00015455	ABL1/AGT/AR/DAB2/ESR1/FGF1/FGF7/FGF10/FGFR1/HGF/ITGAX/ROR2/SFRP1/SFRP2/SNAI2/SMO/TBX2/TGFB1/WNT2B/WNT9B/FZD1/FZD4/FZD7/NOG/MAGI2/GPC6/SIX2/ANKRD6/SULF1/DACT1/ADAMTS12/RSPO3/PHLDB2/CTHRC1/PRICKLE1/PRICKLE2	36
BP	GO:0060351	cartilage development involved in endochondral bone morphogenesis	15/1822	47/18670	2.39709e-05	0.000234295	0.000157312	ANXA6/COL1A1/COL6A1/COL6A2/COL6A3/COL12A1/COMP/MATN2/RARB/STC1/TGFBR2/THBS3/COL14A1/SCARA3/COL21A1	15
BP	GO:0070169	positive regulation of biomineral tissue development	15/1822	47/18670	2.39709e-05	0.000234295	0.000157312	ACVR1/ADRB2/BMP6/BMPR2/GPM6B/CCN1/MEF2C/P2RX7/PTN/SLC8A1/TGFB1/TGFB3/KL/FAM20C/TMEM119	15
BP	GO:0070661	leukocyte proliferation	52/1822	298/18670	2.51e-05	0.000244908	0.000164438	ABL1/BCL2/BCL6/BTK/CD1D/TNFSF8/CD81/CSF1/CSF1R/DOCK2/GPR183/FCGR2B/FGF10/FLT3LG/FYN/LRRC32/GJA1/NCKAP1L/IGF1/IL6ST/IL7R/JAK3/KIT/MEF2C/MNDA/MSN/NPR3/P2RX7/PIK3CG/PRNP/PURA/SATB1/CCL19/TGFB1/TGFBR2/TLR4/TNFSF4/VCAM1/PDE5A/GPNMB/LILRB1/GREM1/LEF1/TREM2/SASH3/TWSG1/PDCD1LG2/DOCK8/IL33/IL34/GAPT/CCR2	52
BP	GO:0060325	face morphogenesis	12/1822	32/18670	2.52464e-05	0.000245492	0.00016483	COL1A1/MMP2/PDGFRA/SKI/TGFB1/TGFB3/CLDN5/NOG/LEF1/CRISPLD1/CRISPLD2/ARID5B	12
BP	GO:0086019	cell-cell signaling involved in cardiac conduction	12/1822	32/18670	2.52464e-05	0.000245492	0.00016483	ANK2/CACNA1C/CACNA2D1/CACNB2/CASQ2/FLNA/GJA1/GJA5/KCNA5/SCN1B/SCN4B/GJC1	12
BP	GO:0017145	stem cell division	14/1822	42/18670	2.56726e-05	0.000249209	0.000167326	EVI2B/FGFR1/KIT/NAP1L2/SFRP2/SOX5/TGFB2/ZBTB16/FZD7/NUMBL/WWTR1/LEF1/SOX17/LBH	14
BP	GO:0048846	axon extension involved in axon guidance	13/1822	37/18670	2.62878e-05	0.000253877	0.000170459	BMPR2/CXCL12/SLIT3/NRP2/NRP1/SLIT2/SEMA6C/SEMA6B/SEMA5B/SEMA4C/SEMA3G/SEMA6D/PLXNA4	13
BP	GO:0086010	membrane depolarization during action potential	13/1822	37/18670	2.62878e-05	0.000253877	0.000170459	ANK2/ATP1A2/CACNA1C/CACNA2D1/CACNB2/GJA5/KCNH2/SCN1B/SCN2B/SCN4B/SCN7A/SLC8A1/CACNA1H	13
BP	GO:1902284	neuron projection extension involved in neuron projection guidance	13/1822	37/18670	2.62878e-05	0.000253877	0.000170459	BMPR2/CXCL12/SLIT3/NRP2/NRP1/SLIT2/SEMA6C/SEMA6B/SEMA5B/SEMA4C/SEMA3G/SEMA6D/PLXNA4	13
BP	GO:0009595	detection of biotic stimulus	10/1822	23/18670	2.65232e-05	0.000254091	0.000170603	C4B/CD1D/SMO/TLR1/TLR4/NOD1/LY96/TREM2/NLRP3/SSC5D	10
BP	GO:0060055	angiogenesis involved in wound healing	10/1822	23/18670	2.65232e-05	0.000254091	0.000170603	CD34/ETS1/FOXC2/GPR4/ITGB3/MCAM/SERPINE1/PRCP/CXCR4/SMOC2	10
BP	GO:0086012	membrane depolarization during cardiac muscle cell action potential	10/1822	23/18670	2.65232e-05	0.000254091	0.000170603	ANK2/ATP1A2/CACNA1C/CACNA2D1/CACNB2/GJA5/SCN1B/SCN2B/SCN4B/SLC8A1	10
BP	GO:0043550	regulation of lipid kinase activity	18/1822	64/18670	2.66238e-05	0.000254091	0.000170603	CD81/FGF2/FGR/FLT1/IRS1/KIT/PDGFRA/PDGFRB/PRKD1/CCL19/CCL21/TEK/TGFB1/SOCS5/PIK3R5/PIK3IP1/PIK3R6/TNFAIP8L3	18
BP	GO:0045669	positive regulation of osteoblast differentiation	18/1822	64/18670	2.66238e-05	0.000254091	0.000170603	ACVR1/BMP6/BMPR2/GLI3/HGF/IGF1/CCN1/IL6ST/ILK/MEF2C/DDR2/PRKD1/SFRP2/CCN4/PDLIM7/FAM20C/CTHRC1/TMEM119	18
BP	GO:1900449	regulation of glutamate receptor signaling pathway	18/1822	64/18670	2.66238e-05	0.000254091	0.000170603	ADRB2/DLG2/DLG4/FYN/GRIA1/MEF2C/PRNP/RELN/CCL2/RGS9/NLGN1/FRRS1L/SHANK1/NLGN3/NLGN2/PINK1/SHANK3/CCR2	18
BP	GO:1903672	positive regulation of sprouting angiogenesis	18/1822	64/18670	2.66238e-05	0.000254091	0.000170603	ABL1/AGTR1/APLNR/FGF1/FGF2/FOXC2/GATA2/ITGA5/KDR/MAP3K3/NRP1/AKT3/PPP1R16B/SRPX2/RHOJ/JCAD/BMPER/APELA	18
BP	GO:0050651	dermatan sulfate proteoglycan biosynthetic process	8/1822	15/18670	2.77995e-05	0.000263837	0.000177147	BGN/VCAN/CSPG4/DCN/DSE/CSGALNACT2/CSGALNACT1/DSEL	8
BP	GO:1901841	regulation of high voltage-gated calcium channel activity	8/1822	15/18670	2.77995e-05	0.000263837	0.000177147	CACNA2D1/CACNB2/FGF14/GEM/PDE4B/RRAD/DYSF/REM1	8
BP	GO:0050766	positive regulation of phagocytosis	19/1822	70/18670	2.78311e-05	0.000263837	0.000177147	C3/C4A/C4B/CD36/DOCK2/FCGR2B/GAS6/GATA2/NCKAP1L/ITGAV/LRP1/MFGE8/PTX3/CCL2/TUB/RAB31/TREM2/CAMK1D/SIRPA	19
BP	GO:0060395	SMAD protein signal transduction	19/1822	70/18670	2.78311e-05	0.000263837	0.000177147	BMP6/DAB2/GDF10/INHBA/SMAD9/CCN3/ROR2/SKI/TGFB1/TGFB2/TGFB3/TGFBR1/VIM/CILP/MAGI2/RBPMS/WWTR1/BMP8A/GDF6	19
BP	GO:0042110	T cell activation	73/1822	464/18670	2.80331e-05	0.000265308	0.000178135	ABL1/BCL2/BCL6/CAMK4/CAV1/CD1C/CD1D/TNFSF8/CD81/CYLD/DOCK2/DTX1/DUSP3/GPR183/FCGR2B/FYN/LRRC32/GJA1/GLI2/GLI3/GSN/NCKAP1L/HLX/IGF1/IL6ST/IL7R/ITPKB/JAK3/KIT/LEPR/LGALS1/MSN/MYH9/P2RX7/PIK3CD/PIK3CG/PRNP/RORA/SATB1/CCL2/CCL19/CCL21/ZEB1/TGFB1/TGFBR2/THY1/TNFSF4/VCAM1/WAS/ZBTB16/FZD7/FZD8/PDE5A/SOCS5/RIPOR2/MAFB/GPNMB/LILRB1/FGL2/LEF1/SASH3/TWSG1/ZMIZ1/PREX1/PDCD1LG2/DOCK8/LOXL3/NLRP3/JAML/SIRPA/PI…	73
BP	GO:0032964	collagen biosynthetic process	16/1822	53/18670	2.82383e-05	0.000266805	0.00017914	COL1A1/COL5A1/CCN2/ENG/F2R/PDGFRB/TGFB1/TGFB3/VIM/ADAMTS3/TRAM2/P3H3/EMILIN1/LARP6/RCN3/CYGB	16
BP	GO:0072088	nephron epithelium morphogenesis	20/1822	76/18670	2.82962e-05	0.000266907	0.000179209	AGT/BCL2/FGF1/FGF2/GLI3/ILK/PBX1/PKD1/PKD2/PTCH1/SMO/TCF21/TGFB1/WNT2B/WNT9B/DCHS1/NOG/SIX2/FAT4/ADAMTS16	20
BP	GO:0032496	response to lipopolysaccharide	56/1822	330/18670	2.84405e-05	0.000267822	0.000179823	ABCA1/ABL1/AXL/BDKRB1/BMP6/C5AR1/CD36/CNR1/CSF2RB/CTSG/DCN/EDNRB/F2R/FER/FGF10/FMO1/GJA1/IL10RA/LOXL1/MEF2C/NOS3/P2RX7/SERPINE1/PDE4B/PDE4D/PENK/PTGER1/PTGFR/PTGIR/CCL2/SELE/SELP/SNCA/SPARC/TBXA2R/TGFB1/THBD/TLR4/TNFSF4/VCAM1/VIM/LY86/AKAP12/SPON2/LILRB1/LILRA2/SASH1/LDOC1/LY96/TREM2/PLSCR4/PDCD1LG2/NLRP3/TRIM6/SIRPA/TICAM2	56
BP	GO:0002313	mature B cell differentiation involved in immune response	9/1822	19/18670	2.92995e-05	0.000274998	0.000184641	GPR183/FCGR2B/LGALS1/MFNG/NOTCH2/ITM2A/DOCK10/DOCK11/NKX2-3	9
BP	GO:0003422	growth plate cartilage morphogenesis	9/1822	19/18670	2.92995e-05	0.000274998	0.000184641	COL6A1/COL6A2/COL6A3/COL12A1/MATN2/STC1/COL14A1/SCARA3/COL21A1	9
BP	GO:0021885	forebrain cell migration	17/1822	59/18670	3.14162e-05	0.000293892	0.000197327	AXL/GLI3/LAMB1/RELN/ROBO1/CXCL12/CNTN2/CXCR4/NRP2/NRP1/SLIT2/SUN2/LHX6/DISC1/DIXDC1/BMERB1/LRRK2	17
BP	GO:0097755	positive regulation of blood vessel diameter	17/1822	59/18670	3.14162e-05	0.000293892	0.000197327	ADCYAP1/ADRB2/AGT/BMPR2/EDNRB/GJA1/GJA5/GUCY1A1/ITGA1/KCNMA1/KCNMB1/NOS3/PRKG1/PTPRM/RGS2/VIP/DOCK4	17
BP	GO:0097305	response to alcohol	43/1822	233/18670	3.16796e-05	0.000295867	0.000198653	ABCA1/ACTC1/ADCY2/ADCY5/ADCYAP1/ADCYAP1R1/AVPR1A/KLF9/CDO1/CNR1/FYN/GNAI1/GSN/TNC/IGFBP7/INHBA/KCNMB1/NTRK3/PENK/PTCH1/PTGDR/PTGFR/RGS2/RGS4/CCL19/CCL21/SFRP1/SLC2A4/SLIT3/SMO/SPARC/SPI1/TBXA2R/TGFB1/TGFBR1/TGFBR2/TGFBR3/TNFSF4/VCAM1/SLIT2/GNG2/SETD7/NPAS4	43
BP	GO:0051495	positive regulation of cytoskeleton organization	42/1822	226/18670	3.28661e-05	0.000306444	0.000205754	ABL1/CFL2/CCN2/LPAR1/FER/FLNA/GSN/HCLS1/NCKAP1L/MAP1B/MYOC/NTRK3/P2RX7/CCL11/CCL21/SFRP1/TEK/TGFB3/TGFBR1/TPM1/WAS/NRP1/ARHGEF10/PPM1F/FCHSD2/CDC42EP3/STMN2/SYNPO/ARHGEF15/SWAP70/LMOD1/NOX4/NIN/EVL/MAGEL2/KIRREL1/ANKRD53/NAV3/JMY/SYNPO2/SH3PXD2B/WHAMMP3	42
BP	GO:0021953	central nervous system neuron differentiation	36/1822	183/18670	3.39952e-05	0.000315946	0.000212135	ADARB1/CDH11/CSF1R/GATA2/GLI2/GLI3/ID4/INHBA/ISL1/PTCH1/ROBO1/RORA/SCN1B/SFRP1/SFRP2/SMO/SPOCK1/TAL1/CNTN2/WNT9B/FZD1/NRP2/NRP1/HERC1/DCLK1/SLIT2/ZEB2/LHX6/DISC1/NIN/SUFU/DYNC2H1/SHANK3/PLXNA4/DCLK2/MDGA1	36
BP	GO:1901861	regulation of muscle tissue development	32/1822	155/18670	3.39967e-05	0.000315946	0.000212135	BCL2/FGF2/FGFR1/GJA1/GLI1/IGF1/KCNK2/LOX/MEF2C/MEIS1/MAPK11/RGS2/RGS4/TBX2/TGFB1/TGFBR1/TGFBR2/TGFBR3/TWIST1/FZD7/NOG/AKAP6/ZFPM2/HEY2/GREM1/CDON/LEF1/JPH2/SOX17/MYOCD/PI16/RBM24	32
BP	GO:0045619	regulation of lymphocyte differentiation	34/1822	169/18670	3.44184e-05	0.000319342	0.000214414	ABL1/AXL/BCL6/BTK/CAMK4/CYLD/DTX1/FLT3LG/GAS6/GLI2/GLI3/NCKAP1L/HLX/IL7R/INHBA/ITPKB/JAK3/MMP14/CCL19/SFRP1/ZEB1/TGFB1/TGFBR2/TNFSF4/ZBTB16/SOCS5/TOX/FGL2/SASH3/ZMIZ1/LOXL3/NLRP3/PIK3R6/CCR2	34
BP	GO:0001953	negative regulation of cell-matrix adhesion	14/1822	43/18670	3.46684e-05	0.000320377	0.000215109	ACVRL1/APOD/ARHGAP6/BCL6/LRP1/MMP14/MYOC/SERPINE1/THBS1/DLC1/POSTN/FAM107A/PHLDB2/NEXMIF	14
BP	GO:1904646	cellular response to amyloid-beta	14/1822	43/18670	3.46684e-05	0.000320377	0.000215109	ADRB2/CACNA2D1/CD36/FCGR2B/FYN/IGF1/ITGA4/LRP1/NGFR/PRNP/TLR4/VCAM1/BACE1/TREM2	14
BP	GO:0048332	mesoderm morphogenesis	20/1822	77/18670	3.4756e-05	0.000320377	0.000215109	ACVR1/BMPR2/FGFR1/FOXF1/FOXC2/INHBA/ITGB1/ITGB3/SFRP2/TAL1/NR4A3/ITGA8/CHRD/NOG/SIX2/LEF1/TWSG1/SOX17/WLS/APELA	20
BP	GO:0048678	response to axon injury	20/1822	77/18670	3.4756e-05	0.000320377	0.000215109	APOD/BCL2/DPYSL3/GAP43/TNC/ISL1/KCNK2/LAMB2/LGALS1/LRP1/MAP1B/MATN2/NTRK1/NTRK3/PTN/PTPRS/SCARF1/NREP/RGMA/JAM3	20
BP	GO:0086091	regulation of heart rate by cardiac conduction	13/1822	38/18670	3.64059e-05	0.000335021	0.000224942	ANK2/CACNA1C/CACNA2D1/CACNB2/CAV1/GJA5/KCNA5/KCND3/KCNH2/SCN1B/SCN2B/SCN4B/KCNE4	13
BP	GO:0010524	positive regulation of calcium ion transport into cytosol	16/1822	54/18670	3.6522e-05	0.000335021	0.000224942	ABL1/ADCYAP1R1/APLNR/BDKRB1/CAV1/F2R/P2RX7/PKD2/SNCA/THY1/TRPC1/TRPC3/F2RL3/AKAP6/RAMP3/JPH2	16
BP	GO:1904645	response to amyloid-beta	16/1822	54/18670	3.6522e-05	0.000335021	0.000224942	ADRB2/CACNA2D1/CD36/FCGR2B/FYN/IGF1/ITGA4/LRP1/MMP2/NGFR/PRNP/TLR4/VCAM1/RAMP3/BACE1/TREM2	16
BP	GO:0030516	regulation of axon extension	23/1822	96/18670	3.79081e-05	0.000347175	0.000233102	ABL1/BMPR2/DPYSL2/FN1/ILK/LRP1/MAP1B/NTRK3/PTPRS/CXCL12/NRP1/NTN1/OLFM1/SEMA6C/SEMA6B/MACF1/DISC1/SEMA5B/SEMA4C/SEMA3G/ISLR2/SEMA6D/PLXNA4	23
BP	GO:0048634	regulation of muscle organ development	32/1822	156/18670	3.88322e-05	0.000355064	0.000238399	BCL2/FGF2/FGFR1/GJA1/GLI1/IGF1/KCNK2/LOX/MEF2C/MEIS1/MAPK11/RGS2/RGS4/TBX2/TGFB1/TGFBR1/TGFBR2/TGFBR3/TWIST1/FZD7/NOG/AKAP6/ZFPM2/HEY2/GREM1/CDON/LEF1/JPH2/SOX17/MYOCD/PI16/RBM24	32
BP	GO:0097479	synaptic vesicle localization	33/1822	163/18670	3.90731e-05	0.000356692	0.000239492	APBA1/APBA2/CACNB2/CHRM2/CNR1/STX2/GRIK5/HTR2A/P2RX7/PRKN/SEPTIN5/PRKCB/SLC2A4/SNCA/VAMP2/PPFIA2/STX11/DGKI/MAGI2/SV2A/NLGN1/RIMS1/SYT11/PIP5K1C/NCS1/BACE1/PCDH17/NLGN3/NLGN2/PINK1/SYNDIG1/TRIM9/LRRK2	33
BP	GO:0001701	in utero embryonic development	61/1822	373/18670	3.98726e-05	0.000363405	0.000243999	ACVR1/ACVRL1/ADCY9/ADD1/ANGPT1/APBA1/APBA2/AR/EDNRA/EPAS1/FGFR1/FOXF1/GATA2/GJA1/GLI2/GLI3/GNA12/IGF1/CCN1/ITGB1/MFNG/MGAT1/MYH9/MYH10/NOS3/PDGFRA/PKD1/PKD2/PTCH1/PTH1R/SMO/NR2F2/TGFB3/TGFBR1/TGFBR2/TIE1/TPM1/TWIST1/WNT9B/NOG/HAND2/ADAMTS3/SH3PXD2A/VASH1/ZFPM2/HEY2/CHST11/LEF1/PCDH12/SOX18/TMEM100/ZMIZ1/HEG1/NECAB1/SOX17/NXN/HOPX/RSPO3/CMTM3/NRK/ZNF568	61
BP	GO:0003418	growth plate cartilage chondrocyte differentiation	10/1822	24/18670	4.14977e-05	0.000376515	0.000252802	ANXA6/COL6A1/COL6A2/COL6A3/COL12A1/MATN2/TGFBR2/COL14A1/SCARA3/COL21A1	10
BP	GO:0086064	cell communication by electrical coupling involved in cardiac conduction	10/1822	24/18670	4.14977e-05	0.000376515	0.000252802	ATP1A2/ATP1B2/CACNA1C/CAV1/GJA1/GJA5/HRC/PDE4D/SLC8A1/GJC1	10
BP	GO:0097756	negative regulation of blood vessel diameter	21/1822	84/18670	4.15103e-05	0.000376515	0.000252802	ACTA2/AGT/AGTR1/ATP1A2/AVPR1A/AVPR2/BMPR2/CAV1/COMP/EDNRA/EDNRB/F2R/GJA1/GJA5/HRH2/HTR2A/HTR7/KCNA5/SLC8A1/TBXA2R/DOCK4	21
BP	GO:0055021	regulation of cardiac muscle tissue growth	20/1822	78/18670	4.25007e-05	0.000384883	0.000258421	FGF2/FGFR1/GJA1/GLI1/IGF1/KCNK2/MEF2C/MEIS1/MAPK11/RGS2/RGS4/TBX2/TGFBR1/TGFBR2/TGFBR3/NOG/AKAP6/ZFPM2/HEY2/PI16	20
BP	GO:1903037	regulation of leukocyte cell-cell adhesion	52/1822	304/18670	4.35374e-05	0.000393642	0.000264302	BCL6/CAV1/CD1D/CD81/CYLD/DTX1/DUSP3/ETS1/FCGR2B/FYN/LRRC32/GLI2/GLI3/HAS2/NCKAP1L/HLX/IGF1/IL6ST/IL7R/ITGA4/ITGB2/ITPKB/JAK3/LGALS1/PRNP/CCL2/CCL19/CCL21/CXCL12/TGFB1/TGFBR2/THY1/TNFSF4/VCAM1/ZBTB16/NR4A3/PDE5A/SOCS5/RIPOR2/GPNMB/LILRB1/FGL2/SASH3/TWSG1/ZMIZ1/PDCD1LG2/DOCK8/LOXL3/NLRP3/SIRPA/PIK3R6/CCR2	52
BP	GO:0090090	negative regulation of canonical Wnt signaling pathway	35/1822	178/18670	4.38525e-05	0.000395859	0.00026579	CAV1/CYLD/DAB2/FOXO1/FRZB/GLI1/GLI3/IGFBP4/IGFBP6/ISL1/MCC/ROR2/PRKN/SFRP1/SFRP2/SFRP4/SNAI2/TLE4/FZD1/NOG/ANKRD6/WWTR1/LATS2/GREM1/DKK3/DKK2/RBMS3/DACT1/TNN/SOX17/BICC1/TMEM88/CTHRC1/PRICKLE1/DACT3	35
BP	GO:0048659	smooth muscle cell proliferation	34/1822	171/18670	4.4255e-05	0.000398481	0.000267551	AGT/APOD/CNN1/S1PR1/ELN/FGF2/GNAI2/IGF1/IGFBP3/ILK/MEF2C/MEF2D/MMP2/NOTCH3/CCN3/NPR1/NPR3/OGN/PDE1A/PDGFRB/PRKG1/PTGIR/TGFB3/TGFBR2/THBS1/TPM1/VIP/VIPR2/NR4A3/CCN4/ADAMTS1/CALCRL/MYOCD/RBPMS2	34
BP	GO:0043271	negative regulation of ion transport	32/1822	157/18670	4.42835e-05	0.000398481	0.000267551	ADCYAP1/ATP1A2/BCL2/CASQ2/CAV1/CLIC2/CNR1/GEM/GNAO1/GPM6B/HTR2A/KCNH2/NOS3/SERPINE2/PKD2/PLN/RGS2/RGS4/RRAD/SFRP4/SNCA/STC1/TGFB1/THBS1/TWIST1/VIP/KCNAB1/DYSF/LILRB1/KCNE4/REM1/HECW2	32
BP	GO:0010771	negative regulation of cell morphogenesis involved in differentiation	23/1822	97/18670	4.51601e-05	0.000404443	0.000271554	EPHA7/FBLN1/NFATC4/NGFR/PTPRS/THY1/TRPC6/NRP1/SYNGAP1/SLIT2/NTN1/ULK2/SEMA6C/SEMA6B/POSTN/NLGN1/SPART/NLGN3/SEMA5B/SEMA4C/SEMA3G/TRAK2/SEMA6D	23
BP	GO:1990868	response to chemokine	23/1822	97/18670	4.51601e-05	0.000404443	0.000271554	CCR1/CCR4/CMKLR1/DUSP1/ACKR1/GPR17/LOX/ROBO1/CCL2/CCL11/CCL14/CCL19/CCL21/CXCL12/SLIT3/CXCR4/SLIT2/RIPOR2/SH2B3/TREM2/ACKR3/DOCK8/CCR2	23
BP	GO:1990869	cellular response to chemokine	23/1822	97/18670	4.51601e-05	0.000404443	0.000271554	CCR1/CCR4/CMKLR1/DUSP1/ACKR1/GPR17/LOX/ROBO1/CCL2/CCL11/CCL14/CCL19/CCL21/CXCL12/SLIT3/CXCR4/SLIT2/RIPOR2/SH2B3/TREM2/ACKR3/DOCK8/CCR2	23
BP	GO:0010463	mesenchymal cell proliferation	14/1822	44/18670	4.63108e-05	0.000414095	0.000278034	FGF7/FGFR1/FOXF1/PRRX1/PTN/SMO/ZEB1/TGFBR2/DCHS1/CHRD/HAND2/SIX2/FAT4/FOXP2	14
BP	GO:0044706	multi-multicellular organism process	41/1822	222/18670	4.7031e-05	0.000419872	0.000281913	ADCYAP1/AGT/AR/AVPR1A/BCL2/BMPR2/CNR1/COL16A1/ESR1/ETS1/FBLN1/GJA1/IGFBP7/ITGA5/MMP2/PAM/PAPPA/PGR/SERPINE2/PTGFR/PTGIS/PTHLH/PTN/RGS2/STC1/NR2F2/TGFB1/TGFB3/TGFBR2/THBD/TIMP1/TRO/RECK/PLA2G4C/RAMP2/CORIN/LDOC1/SYDE1/NRK/SH3PXD2B/APELA	41
BP	GO:0031644	regulation of neurological system process	29/1822	137/18670	4.82661e-05	0.000430221	0.000288862	ADRB2/AGT/AVPR1A/DLG4/EDNRB/F2R/HGF/ITGAX/NOS3/CCN3/NPTX1/RELN/RGS4/VIP/S1PR2/NRXN1/CARTPT/WASF3/NLGN1/RIMS1/NPTXR/TENM4/SHANK1/NLGN3/SSH1/TMEM100/NLGN2/SHANK3/LRRK2	29
BP	GO:0006929	substrate-dependent cell migration	11/1822	29/18670	4.86022e-05	0.000431183	0.000289508	FMNL1/FN1/MYH10/ROBO1/SNAI2/VEGFC/NRP2/NRP1/SLIT2/NTN1/ITGA11	11
BP	GO:0010644	cell communication by electrical coupling	11/1822	29/18670	4.86022e-05	0.000431183	0.000289508	ATP1A2/ATP1B2/CACNA1C/CASQ2/CAV1/GJA1/GJA5/HRC/PDE4D/SLC8A1/GJC1	11
BP	GO:1902624	positive regulation of neutrophil migration	11/1822	29/18670	4.86022e-05	0.000431183	0.000289508	C3AR1/C5AR1/NCKAP1L/IL1R1/CCL19/CCL21/THBS4/DYSF/RIPOR2/CAMK1D/CD99L2	11
BP	GO:0060306	regulation of membrane repolarization	13/1822	39/18670	4.97582e-05	0.000440749	0.00029593	ANK2/CACNA2D1/CASQ2/CAV1/FLNA/GJA1/GJA5/KCNA5/KCNH2/SCN1B/SCN4B/AKAP6/KCNE4	13
BP	GO:0019233	sensory perception of pain	24/1822	104/18670	4.98456e-05	0.000440834	0.000295988	ADCYAP1/BDKRB1/CNR1/DLG2/EDNRB/F2R/FYN/HTR2A/KCND2/NDN/CCN3/NTRK1/P2RX7/PENK/CCL2/CXCL12/UCHL1/VIP/CXCR4/BACE1/TMEM100/LXN/NLGN2/CCR2	24
BP	GO:0048864	stem cell development	21/1822	85/18670	5.01218e-05	0.000442587	0.000297164	ACVR1/ANXA6/EDNRA/EDNRB/FOXC2/FN1/ISL1/SNAI2/SMO/TWIST1/NRP2/NRP1/HAND2/ZEB2/SEMA6C/SEMA6B/SEMA5B/SEMA4C/SEMA3G/SEMA6D/FAM172A	21
BP	GO:0007158	neuron cell-cell adhesion	8/1822	16/18670	5.08352e-05	0.000445417	0.000299065	NCAM2/NRXN3/NRXN1/NRXN2/NLGN1/NLGN3/NLGN2/CNTN4	8
BP	GO:0010934	macrophage cytokine production	8/1822	16/18670	5.08352e-05	0.000445417	0.000299065	CD36/GAS6/TGFB1/TGFB2/TGFB3/TLR4/SPON2/LILRB1	8
BP	GO:0050655	dermatan sulfate proteoglycan metabolic process	8/1822	16/18670	5.08352e-05	0.000445417	0.000299065	BGN/VCAN/CSPG4/DCN/DSE/CSGALNACT2/CSGALNACT1/DSEL	8
BP	GO:0055119	relaxation of cardiac muscle	8/1822	16/18670	5.08352e-05	0.000445417	0.000299065	ATP1A2/HRC/PDE4B/PDE4D/PLN/RGS2/SLC8A1/PDE5A	8
BP	GO:1900451	positive regulation of glutamate receptor signaling pathway	8/1822	16/18670	5.08352e-05	0.000445417	0.000299065	ADRB2/RELN/CCL2/RGS9/NLGN3/PINK1/SHANK3/CCR2	8
BP	GO:0030193	regulation of blood coagulation	20/1822	79/18670	5.17472e-05	0.000452708	0.00030396	SERPING1/CAV1/CD34/CD36/F2R/FAP/NOS3/SERPINE1/PDGFRA/SERPINE2/PLAT/PRKG1/SELP/TBXA2R/THBD/THBS1/TLR4/SH2B3/PDPN/C1QTNF1	20
BP	GO:0060038	cardiac muscle cell proliferation	18/1822	67/18670	5.21103e-05	0.000455182	0.000305621	FGF2/FGFR1/FOXC2/GJA1/GLI1/KCNK2/MEF2C/MEIS1/MAPK11/TBX2/TGFB2/TGFBR1/TGFBR2/TGFBR3/NOG/ZFPM2/HEY2/TENM4	18
BP	GO:0071229	cellular response to acid chemical	39/1822	209/18670	5.62872e-05	0.000490911	0.000329611	ABCA1/AVPR1A/COL1A1/COL1A2/COL3A1/COL4A1/COL5A2/COL6A1/COL16A1/EPHA3/FYN/TNC/IRS1/KCNMB1/KDR/MMP2/NFATC4/NME1/NTRK3/PDGFRA/PDK4/SERPINF1/PKD2/PTGDR/PTGFR/RARB/RORB/SFRP1/ZEB1/TNFSF4/WNT9A/WNT9B/FZD4/FZD7/GNG2/PDGFC/CPEB1/PINK1/SESN3	39
BP	GO:0022029	telencephalon cell migration	16/1822	56/18670	5.97381e-05	0.000520208	0.000349281	GLI3/LAMB1/RELN/ROBO1/CXCL12/CNTN2/CXCR4/NRP2/NRP1/SLIT2/SUN2/LHX6/DISC1/DIXDC1/BMERB1/LRRK2	16
BP	GO:0001974	blood vessel remodeling	14/1822	45/18670	6.12315e-05	0.000532395	0.000357464	ACVRL1/AGT/AXL/BGN/BMPR2/EPAS1/FGF10/FOXC2/FLT4/MEF2C/NOS3/TGFB1/RSPO3/CCR2	14
BP	GO:0055007	cardiac muscle cell differentiation	28/1822	132/18670	6.21856e-05	0.000539863	0.000362478	ACTC1/ACVR1/AGT/IGF1/ITGB1/MEF2A/MEF2C/MYH10/MYH11/PDGFRA/PDGFRB/RARB/RGS2/RGS4/SGCB/SGCD/SLC8A1/TGFB1/FZD7/MYOM1/AKAP6/BVES/HEY2/GREM1/NOX4/FHOD3/MYOCD/PI16	28
BP	GO:0022408	negative regulation of cell-cell adhesion	35/1822	181/18670	6.2756e-05	0.000543151	0.000364686	ABL1/BCL6/BMP6/DTX1/DUSP3/FCGR2B/LRRC32/GLI3/HLX/JAK3/SERPINE2/PRKG1/PRNP/RDX/CCL21/CXCL12/SNAI2/TGFB1/TNFSF4/PDE5A/PPM1F/SOCS5/RIPOR2/SH2B3/GPNMB/LILRB1/FGL2/SWAP70/TWSG1/PDCD1LG2/LOXL3/MYADM/C1QTNF1/CCM2L/NEXMIF	35
BP	GO:0051147	regulation of muscle cell differentiation	35/1822	181/18670	6.2756e-05	0.000543151	0.000364686	ABL1/ADGRB1/BCL2/DMPK/ENG/FLT3LG/IGF1/KIT/MEF2A/MEF2C/MMP14/NFATC1/CCN3/MAPK11/RGS2/RGS4/SMARCD3/ZEB1/TGFB1/FZD7/AKAP6/RIPOR2/HEY2/GREM1/EHD2/CDON/PLPP7/BOC/PRDM6/MYOCD/SMYD1/PI16/RBM24/TMEM119/RBPMS2	35
BP	GO:0098693	regulation of synaptic vesicle cycle	25/1822	112/18670	6.30593e-05	0.000544712	0.000365734	APBA1/APBA2/CACNB2/CHRM2/CNR1/FGF14/GRIK5/HTR2A/SEPTIN5/PRKCB/SLC2A4/SNCA/PPFIA2/DGKI/NRXN1/MAGI2/NLGN1/RIMS1/SYT11/NCS1/BACE1/PCDH17/NLGN3/NLGN2/LRRK2	25
BP	GO:0050927	positive regulation of positive chemotaxis	10/1822	25/18670	6.31285e-05	0.000544712	0.000365734	CCR4/S1PR1/FGF10/VEGFD/IL16/KDR/NTRK3/CXCL12/VEGFC/SCG2	10
BP	GO:0022409	positive regulation of cell-cell adhesion	45/1822	255/18670	6.49774e-05	0.000558753	0.000375161	BCL6/CAV1/CD1D/CD81/CYLD/ETS1/FYN/GLI2/GLI3/HAS2/NCKAP1L/HLX/IGF1/IL6ST/IL7R/ITGA4/ITGB2/ITPKB/JAK3/LGALS1/CCL2/CCL19/CCL21/TGFB1/TGFBR2/THY1/TNFSF4/VCAM1/ZBTB16/NR4A3/PLPP3/ADAM19/SOCS5/FSTL3/CITED2/PDPN/LILRB1/SASH3/ZMIZ1/PDCD1LG2/DOCK8/NLRP3/SIRPA/PIK3R6/CCR2	45
BP	GO:0007519	skeletal muscle tissue development	32/1822	160/18670	6.50515e-05	0.000558753	0.000375161	BCL2/CAV1/CFL2/DCN/EGR2/ELN/HLX/MEF2C/MEF2D/MEOX2/SKI/SMO/SVIL/TCF21/NR2F2/TGFB1/TWIST1/KCNAB1/MYOM1/MSC/RIPOR2/VAMP5/BVES/HEYL/CDON/ASB2/POPDC2/SOX17/MYOCD/FOXP2/SMYD1/RBM24	32
BP	GO:1903305	regulation of regulated secretory pathway	32/1822	160/18670	6.50515e-05	0.000558753	0.000375161	APBA1/APBA2/CACNB2/CHRM2/CNR1/FCGR2B/FER/FGR/FOXF1/GATA2/GNAI2/GRIK5/HTR2A/ITGAM/ITGB2/KCNB1/SEPTIN5/PRKCB/PPFIA2/CD84/CACNA1H/DGKI/NLGN1/RIMS1/SYT11/NCS1/BACE1/SYT15/PRAM1/TRIM9/LRRK2/CCR2	32
BP	GO:0006813	potassium ion transport	43/1822	240/18670	6.5161e-05	0.000558847	0.000375225	ADCYAP1/ANK2/ATP1A2/ATP1B2/CASQ2/CAV1/FHL1/FLNA/GJA5/HTR2A/KCNA5/KCNB1/KCND1/KCND2/KCND3/KCNH2/KCNJ8/KCNK2/KCNK3/KCNMA1/KCNMB1/KCNN3/KCNS2/KCNS3/NOS3/PKD2/FXYD1/PRNP/RGS4/SLC12A4/VAMP2/VIP/KCNAB1/AKAP6/ABCC9/KCNE4/KCNIP1/TREM2/KCNK12/SLC24A3/NALCN/SLC9A9/KCNT2	43
BP	GO:1903039	positive regulation of leukocyte cell-cell adhesion	40/1822	218/18670	6.71845e-05	0.000575331	0.000386292	BCL6/CAV1/CD1D/CD81/CYLD/ETS1/FYN/GLI2/GLI3/HAS2/NCKAP1L/HLX/IGF1/IL6ST/IL7R/ITGA4/ITGB2/ITPKB/JAK3/LGALS1/CCL2/CCL19/CCL21/TGFB1/TGFBR2/THY1/TNFSF4/VCAM1/ZBTB16/NR4A3/SOCS5/LILRB1/SASH3/ZMIZ1/PDCD1LG2/DOCK8/NLRP3/SIRPA/PIK3R6/CCR2	40
BP	GO:0060828	regulation of canonical Wnt signaling pathway	49/1822	286/18670	6.84468e-05	0.000585256	0.000392956	CAV1/COL1A1/CYLD/DAB2/DAPK3/FGF10/FOXO1/FRZB/GLI1/GLI3/IGFBP4/IGFBP6/ILK/ISL1/MCC/ROR2/PRKN/CDK14/SFRP1/SFRP2/SFRP4/SNAI2/TLE4/FZD1/FZD7/RECK/NOG/ANKRD6/DAAM2/WWTR1/ADGRA2/LATS2/GREM1/DKK3/DKK2/RBMS3/DACT1/TNN/SOX17/WLS/BICC1/RSPO3/TMEM88/CTHRC1/LRRK2/PRICKLE1/DACT3/RSPO1/RSPO2	49
BP	GO:0001954	positive regulation of cell-matrix adhesion	15/1822	51/18670	6.98801e-05	0.000592289	0.000397679	ABL1/CD36/COL16A1/CSF1/ILK/KDR/MYOC/CCL21/SFRP1/TEK/THY1/UTRN/NRP1/PPM1F/DISC1	15
BP	GO:0031103	axon regeneration	15/1822	51/18670	6.98801e-05	0.000592289	0.000397679	APOD/BCL2/GAP43/TNC/ISL1/LAMB2/LRP1/MAP1B/NTRK3/PTN/PTPRS/SCARF1/NREP/RGMA/JAM3	15
BP	GO:0043949	regulation of cAMP-mediated signaling	15/1822	51/18670	6.98801e-05	0.000592289	0.000397679	ADCYAP1/ADCYAP1R1/APLNR/ATP2B4/LPAR1/GNAI1/GNAI2/PDE2A/PDE3A/PDE4D/RGS2/PDE10A/RASD2/ARRDC3/CRTC3	15
BP	GO:0051496	positive regulation of stress fiber assembly	15/1822	51/18670	6.98801e-05	0.000592289	0.000397679	ABL1/CCN2/LPAR1/MYOC/SFRP1/TGFB3/TGFBR1/TPM1/NRP1/ARHGEF10/PPM1F/ARHGEF15/NOX4/EVL/SH3PXD2B	15
BP	GO:0051491	positive regulation of filopodium assembly	11/1822	30/18670	7.00007e-05	0.000592289	0.000397679	DPYSL3/GPM6A/PALM/CCL21/TGFB3/TGFBR1/NRP1/RIPOR2/NLGN1/RHOQ/DOCK11	11
BP	GO:0061082	myeloid leukocyte cytokine production	11/1822	30/18670	7.00007e-05	0.000592289	0.000397679	BCL6/CD36/GAS6/KIT/TGFB1/TGFB2/TGFB3/TLR4/NR4A3/SPON2/LILRB1	11
BP	GO:0090022	regulation of neutrophil chemotaxis	11/1822	30/18670	7.00007e-05	0.000592289	0.000397679	C3AR1/C5AR1/NCKAP1L/CCL19/CCL21/THBS4/DYSF/SLIT2/RIPOR2/CAMK1D/JAM3	11
BP	GO:0002695	negative regulation of leukocyte activation	34/1822	175/18670	7.19347e-05	0.000607746	0.000408057	AXL/BCL6/BTK/CNR1/DTX1/DUSP3/FCGR2B/FER/FOXF1/LRRC32/GLI3/HLX/INHBA/JAK3/MNDA/CD200/PRNP/SFRP1/TGFB1/TNFSF4/PDE5A/CD84/SOCS5/RIPOR2/GPNMB/LILRB1/FGL2/TWSG1/PDCD1LG2/LOXL3/LRFN5/ADGRF5/MILR1/CCR2	34
BP	GO:1902905	positive regulation of supramolecular fiber organization	38/1822	204/18670	7.24212e-05	0.000610946	0.000410206	ABL1/CFL2/CCN2/LPAR1/FER/FLNA/GSN/NCKAP1L/MAP1B/MYOC/CCL11/CCL21/SFRP1/TGFB3/TGFBR1/TPM1/WAS/NRP1/ARHGEF10/PPM1F/FCHSD2/CDC42EP3/STMN2/SYNPO/ARHGEF15/SWAP70/LMOD1/NOX4/NIN/EVL/MAGEL2/KIRREL1/ANKRD53/NAV3/JMY/SYNPO2/SH3PXD2B/WHAMMP3	38
BP	GO:0060078	regulation of postsynaptic membrane potential	29/1822	140/18670	7.29637e-05	0.000614608	0.000412664	ADCYAP1/ADRB2/CHRNA3/DLG4/FGF14/GLRB/GRIA1/GRID1/GRIK5/KCND2/MEF2C/P2RX7/RELN/RGS4/SNCA/DGKI/S1PR2/NRXN1/NLGN1/RIMS1/SHANK1/NLGN3/SSH1/NLGN2/SHANK3/LRRK2/NPAS4/INSYN1/RGS7BP	29
BP	GO:0072089	stem cell proliferation	26/1822	120/18670	7.72862e-05	0.000650053	0.000436462	CD34/EML1/FBLN1/FGF2/FGFR1/GLI3/ID4/LTBP3/ABCB1/PTN/SFRP2/SNAI2/SMARCD3/SMO/SOX5/TGFB1/VEGFC/WNT2B/NUMBL/SIX2/DISC1/LEF1/SOX18/SOX17/HHIP/LRRK2	26
BP	GO:0003094	glomerular filtration	9/1822	21/18670	7.77897e-05	0.000652352	0.000438006	CD34/F2R/GAS6/GJA1/GJA5/MCAM/CORO2B/SULF1/ADGRF5	9
BP	GO:0035162	embryonic hemopoiesis	9/1822	21/18670	7.77897e-05	0.000652352	0.000438006	FLT3LG/GATA2/KDR/KIT/PBX1/TAL1/TGFBR2/TPO/SH2B3	9
BP	GO:0031646	positive regulation of neurological system process	17/1822	63/18670	7.86233e-05	0.000658369	0.000442046	ADRB2/DLG4/HGF/ITGAX/RELN/RGS4/NRXN1/CARTPT/WASF3/NLGN1/RIMS1/TENM4/SHANK1/NLGN3/SSH1/NLGN2/SHANK3	17
BP	GO:0007157	heterophilic cell-cell adhesion via plasma membrane cell adhesion molecules	14/1822	46/18670	8.01768e-05	0.0006694	0.000449453	ITGA5/PTPRD/SELE/SELP/VCAM1/DCHS1/NLGN1/TENM4/TENM3/CADM3/FAT4/HMCN1/SCARF2/JAML	14
BP	GO:0022602	ovulation cycle process	14/1822	46/18670	8.01768e-05	0.0006694	0.000449453	ESR1/INHBA/MMP19/NOS3/PAM/PDGFRA/PGR/PTX3/SLIT3/TGFB2/TGFB3/FZD4/SLIT2/ADAMTS1	14
BP	GO:0032355	response to estradiol	28/1822	134/18670	8.21584e-05	0.000684775	0.000459776	ADCYAP1R1/AGT/COL1A1/CRYAB/CCN2/DUSP1/ESR1/ETS1/FGF10/GJA1/MAP1B/PAM/PDGFRB/PENK/PTCH1/PTGFR/PTN/SFRP1/STAT5B/NR2F2/TGFB1/RGS9/RAMP2/RAMP3/TXNIP/POSTN/DHH/WFDC1	28
BP	GO:0048660	regulation of smooth muscle cell proliferation	33/1822	169/18670	8.23808e-05	0.000684775	0.000459776	AGT/APOD/CNN1/S1PR1/ELN/FGF2/GNAI2/IGF1/IGFBP3/ILK/MEF2C/MEF2D/MMP2/NOTCH3/NPR1/NPR3/OGN/PDE1A/PDGFRB/PRKG1/PTGIR/TGFB3/TGFBR2/THBS1/TPM1/VIP/VIPR2/NR4A3/CCN4/ADAMTS1/CALCRL/MYOCD/RBPMS2	33
BP	GO:0060538	skeletal muscle organ development	33/1822	169/18670	8.23808e-05	0.000684775	0.000459776	BCL2/CAV1/CFL2/DCN/EGR2/ELN/HLX/MEF2C/MEF2D/MEOX2/SKI/SMO/SVIL/TCF21/NR2F2/TGFB1/TWIST1/KCNAB1/MYOM1/MSC/RIPOR2/BASP1/VAMP5/BVES/HEYL/CDON/ASB2/POPDC2/SOX17/MYOCD/FOXP2/SMYD1/RBM24	33
BP	GO:0007626	locomotory behavior	37/1822	198/18670	8.35705e-05	0.000693647	0.000465733	ADCY5/ALDH1A3/APBA1/APBA2/ZFHX3/ATP1A2/CHRNA3/DLG4/GLRB/GNAO1/KCND2/MEIS1/MYO5A/NOVA1/PRKN/PBX3/PDE1B/PENK/CXCL12/SNCA/TAL1/CNTN2/TMOD1/UCHL1/FZD4/CHL1/RASD2/HPGDS/GPR88/SOBP/NLGN2/ARRDC3/CDH23/PREX2/LRRK2/LGI4/NEGR1	37
BP	GO:0035107	appendage morphogenesis	30/1822	148/18670	8.40143e-05	0.000695259	0.000466815	CACNA1C/FGF10/FGFR1/GJA1/GJA5/GLI2/GLI3/GNA12/AFF3/ROR2/PBX1/PRRX1/PTCH1/RARB/SFRP2/SKI/TBX2/TGFB2/TWIST1/WNT9A/ZBTB16/RECK/NOG/HAND2/CHST11/LEF1/MAP3K20/DYNC2H1/RSPO2/RNF165	30
BP	GO:0035108	limb morphogenesis	30/1822	148/18670	8.40143e-05	0.000695259	0.000466815	CACNA1C/FGF10/FGFR1/GJA1/GJA5/GLI2/GLI3/GNA12/AFF3/ROR2/PBX1/PRRX1/PTCH1/RARB/SFRP2/SKI/TBX2/TGFB2/TWIST1/WNT9A/ZBTB16/RECK/NOG/HAND2/CHST11/LEF1/MAP3K20/DYNC2H1/RSPO2/RNF165	30
BP	GO:0072672	neutrophil extravasation	7/1822	13/18670	8.41326e-05	0.000695259	0.000466815	IL1R1/PECAM1/PIK3CD/PIK3CG/RIPOR2/CD99L2/JAML	7
BP	GO:0048644	muscle organ morphogenesis	21/1822	88/18670	8.62929e-05	0.000712074	0.000478105	ACTC1/ADARB1/COL3A1/S1PR1/ENG/FOXC2/ISL1/MYLK/TGFB1/TGFB2/TGFBR1/TGFBR3/TPM1/FZD1/MYOM1/NOG/ZFPM2/HEY2/HEG1/ARID5B/CCM2L	21
BP	GO:0097107	postsynaptic density assembly	8/1822	17/18670	8.7805e-05	0.000723498	0.000485776	NTRK3/PTPRD/PTPRS/NRXN1/NRXN2/SHANK1/NLGN2/SHANK3	8
BP	GO:0050885	neuromuscular process controlling balance	15/1822	52/18670	8.94284e-05	0.000735805	0.000494039	ABL1/ADCY5/ALDH1A3/DLG4/FOXS1/MYH10/NR4A3/CNTNAP1/HERC1/NRXN1/RBFOX2/SHANK1/GPR88/NLGN2/CDH23	15
BP	GO:0055117	regulation of cardiac muscle contraction	20/1822	82/18670	9.11253e-05	0.000747597	0.000501956	ANK2/ATP1A2/CACNA1C/CASQ2/CAV1/CLIC2/CCN2/DMD/FLNA/GJA5/HRC/PDE4B/PDE4D/PIK3CG/PLN/RGS2/SLC8A1/STC1/PDE5A/EHD3	20
BP	GO:0060415	muscle tissue morphogenesis	20/1822	82/18670	9.11253e-05	0.000747597	0.000501956	ACTC1/ADARB1/COL3A1/S1PR1/ENG/FOXC2/ISL1/MYLK/TGFB1/TGFB2/TGFBR1/TGFBR3/TPM1/FZD1/MYOM1/NOG/ZFPM2/HEY2/HEG1/CCM2L	20
BP	GO:0030318	melanocyte differentiation	10/1822	26/18670	9.36421e-05	0.000762725	0.000512114	BCL2/EDNRB/GLI3/KIT/MEF2C/MITF/MYO5A/TYRP1/ZEB2/ADAMTS9	10
BP	GO:0045992	negative regulation of embryonic development	10/1822	26/18670	9.36421e-05	0.000762725	0.000512114	COL5A1/COL5A2/PRKACB/SFRP2/TBX2/FZD7/SULF1/GPR161/SUFU/SOX17	10
BP	GO:0050926	regulation of positive chemotaxis	10/1822	26/18670	9.36421e-05	0.000762725	0.000512114	CCR4/S1PR1/FGF10/VEGFD/IL16/KDR/NTRK3/CXCL12/VEGFC/SCG2	10
BP	GO:0060740	prostate gland epithelium morphogenesis	10/1822	26/18670	9.36421e-05	0.000762725	0.000512114	AR/ESR1/FGF10/GLI2/TNC/ID4/SFRP1/NOG/CYP7B1/SULF1	10
BP	GO:0099560	synaptic membrane adhesion	10/1822	26/18670	9.36421e-05	0.000762725	0.000512114	PTPRD/PTPRS/SPARCL1/NRXN1/NLGN1/PCDH17/LRRC4C/NTNG2/LRFN5/MDGA1	10
BP	GO:0051058	negative regulation of small GTPase mediated signal transduction	16/1822	58/18670	9.50332e-05	0.000772946	0.000518976	BCL6/ITGB1/MYOC/TGFB2/TIMP2/SYNGAP1/SLIT2/RIPOR2/ARHGAP25/SPRY1/DLC1/RASA3/RASIP1/HEG1/KCTD10/CGNL1	16
BP	GO:0044272	sulfur compound biosynthetic process	36/1822	192/18670	9.63971e-05	0.000782862	0.000525634	ACACB/ANGPT1/BGN/CDO1/VCAN/CSPG4/DCN/FMOD/GGTA1P/GGT5/GSTM5/NDST1/LUM/OMD/OGN/PDK4/PRELP/ST3GAL3/SNCA/ELOVL4/CHST1/CHST3/KERA/CHSY1/BHMT2/HPGDS/DSE/CHST11/CHST15/CSGALNACT2/CSGALNACT1/CHST7/ELOVL5/XYLT1/DSEL/CHSY3	36
BP	GO:0007568	aging	53/1822	321/18670	9.65465e-05	0.000782862	0.000525634	ABL1/AGT/APOD/BCL2/BCL6/SERPING1/CNR1/COL4A2/COMP/CRYAB/CCN2/DCN/EDNRB/ENG/GNAO1/GSN/HTR2A/ILK/ITGB2/KCNMB1/LRP1/MAP3K3/NTRK1/SERPINE1/PDE4D/PDGFRB/SERPINF1/PENK/PRELP/PRNP/PTH1R/CCL11/SNCA/TBX2/TGFB1/TGFB3/TGFBR2/TIMP1/TIMP2/TRPC6/TWIST1/VCAM1/PRDM2/HYAL2/KL/NUAK1/AKT3/VASH1/NOX4/ZMIZ1/ECRG4/LRRK2/RNF165	53
BP	GO:0010573	vascular endothelial growth factor production	12/1822	36/18670	9.66667e-05	0.000782862	0.000525634	C3/C3AR1/C5AR1/CYP1B1/FLT4/IL6ST/ISL1/RORA/TGFB1/ADAMTS3/SULF1/CCR2	12
BP	GO:0045670	regulation of osteoclast differentiation	17/1822	64/18670	9.74317e-05	0.000787932	0.000529038	CAMK4/CCR1/CSF1/FBN1/MITF/NOTCH2/SFRP1/KLF10/TLR4/CARTPT/RASSF2/MAFB/LRRC17/FSTL3/LILRB1/LILRB3/TREM2	17
BP	GO:0007202	activation of phospholipase C activity	11/1822	31/18670	9.89798e-05	0.00079591	0.000534395	ADCYAP1R1/AGT/ARHGAP6/AVPR1A/C5AR1/LPAR1/EDNRA/HTR2A/SELE/NMUR1/RASGRP4	11
BP	GO:0010762	regulation of fibroblast migration	11/1822	31/18670	9.89798e-05	0.00079591	0.000534395	FER/FGF2/GNA12/HAS1/DDR2/SLC8A1/TGFB1/THBS1/HYAL2/AKAP12/CYGB	11
BP	GO:0090075	relaxation of muscle	11/1822	31/18670	9.89798e-05	0.00079591	0.000534395	ATP1A2/GUCY1A1/HRC/KCNMA1/PDE4B/PDE4D/PLN/PRKG1/RGS2/SLC8A1/PDE5A	11
BP	GO:0099174	regulation of presynapse organization	11/1822	31/18670	9.89798e-05	0.00079591	0.000534395	NTRK3/PTPRD/SNCA/FZD1/NRXN1/CLSTN3/NLGN1/NLGN3/NTNG2/LRFN5/MDGA1	11
BP	GO:1903706	regulation of hemopoiesis	72/1822	475/18670	0.000106332	0.000853818	0.000573276	ABL1/AXL/BCL6/BTK/CAMK4/CCR1/CSF1/CYLD/DTX1/ETS1/EVI2B/FBN1/FCGR2B/FLT3LG/GAS6/GATA2/GLI2/GLI3/HCLS1/NCKAP1L/HLX/IL7R/INHBA/ITPKB/JAK3/LMO2/LOX/MEF2C/MEIS1/MITF/MMP14/NME1/NOTCH2/ROR2/PRKCB/PTN/CCL19/SFRP1/SPI1/STAT5B/TAL1/ZEB1/TGFB1/TGFBR2/THBS1/KLF10/TLR4/TNFSF4/ZBTB16/NR4A3/CARTPT/SOCS5/TOX/RASSF2/MAFB/LRRC17/FSTL3/MYL9/LILRB1/FGL2/LILRB3/RBFOX2/LEF1/TREM2/SASH3/ZMIZ1/TNRC6C/LOXL3/NLRP3/IL34/P…	72
BP	GO:1905517	macrophage migration	15/1822	53/18670	0.000113582	0.000910748	0.0006115	C3AR1/C5AR1/CD81/CMKLR1/CSF1/EDNRB/MMP14/CD200/ROR2/RARRES2/CCL2/THBS1/EMILIN1/TREM2/CCR2	15
BP	GO:1904427	positive regulation of calcium ion transmembrane transport	18/1822	71/18670	0.00011847	0.000948594	0.000636911	ABL1/APLNR/ANK2/BDKRB1/CACNA2D1/CACNB2/F2R/FGF14/HSPA2/PKD2/SNCA/THY1/TRPC1/F2RL3/AKAP6/RAMP3/EHD3/JPH2	18
BP	GO:0046847	filopodium assembly	16/1822	59/18670	0.000118705	0.000949135	0.000637274	DPYSL3/FGD1/GAP43/GPM6A/PALM/CCL21/TGFB3/TGFBR1/NRP1/S1PR2/RIPOR2/NLGN1/RHOQ/PPP1R16B/DOCK11/FGD5	16
BP	GO:0050680	negative regulation of epithelial cell proliferation	32/1822	165/18670	0.000119789	0.000952261	0.000639373	ACVRL1/AR/KLF9/CAV1/FLT1/GJA1/ISL1/MCC/MEF2C/NGFR/SERPINF1/PTCH1/PTN/PTPRM/ROBO1/CCL2/SFRP1/SFRP2/SNAI2/SPARC/NR2F2/TGFB1/TGFB2/TGFBR1/TGFBR3/THBS1/SCG2/VASH1/SULF1/LIMS2/WFDC1/CD109	32
BP	GO:0072577	endothelial cell apoptotic process	17/1822	65/18670	0.000120077	0.000952261	0.000639373	ABL1/ANGPT1/BMPR2/COL4A3/GAS6/GATA2/ITGA4/KDR/SERPINE1/CCL2/TEK/THBS1/SCG2/RAMP2/CD248/COL18A1/ECSCR	17
BP	GO:0009190	cyclic nucleotide biosynthetic process	9/1822	22/18670	0.000120271	0.000952261	0.000639373	ADCY2/ADCY5/ADCY9/GUCY1A2/GUCY1A1/GUCY1B1/NPR1/NPR2/ADCY4	9
BP	GO:0045663	positive regulation of myoblast differentiation	9/1822	22/18670	0.000120271	0.000952261	0.000639373	FLT3LG/IGFBP3/ILK/MEF2C/RIPOR2/CDON/BOC/SMYD1/RBM24	9
BP	GO:0052652	cyclic purine nucleotide metabolic process	9/1822	22/18670	0.000120271	0.000952261	0.000639373	ADCY2/ADCY5/ADCY9/GUCY1A2/GUCY1A1/GUCY1B1/NPR1/NPR2/ADCY4	9
BP	GO:0060390	regulation of SMAD protein signal transduction	9/1822	22/18670	0.000120271	0.000952261	0.000639373	BMP6/DAB2/CCN3/TGFB1/TGFB3/TGFBR1/CILP/RBPMS/WWTR1	9
BP	GO:0097205	renal filtration	9/1822	22/18670	0.000120271	0.000952261	0.000639373	CD34/F2R/GAS6/GJA1/GJA5/MCAM/CORO2B/SULF1/ADGRF5	9
BP	GO:0001656	metanephros development	21/1822	90/18670	0.000121799	0.000963008	0.000646589	BCL2/CD34/FBN1/FGF10/FOXC2/GLI3/LAMB2/PDGFRA/PDGFRB/PKD1/PKD2/PTCH1/SMO/TCF21/WNT9B/ITGA8/SPRY1/BASP1/SIX2/WWTR1/FAT4	21
BP	GO:1901343	negative regulation of vasculature development	35/1822	187/18670	0.000124139	0.000980146	0.000658096	AGT/ADGRB1/ADGRB3/COL4A2/COL4A3/DCN/GPR4/HSPG2/MEOX2/NFATC1/NGFR/NPR1/SERPINE1/SERPINF1/PTN/PTPRM/SPARC/TBXA2R/TEK/TGFB2/THBS1/THBS2/THBS4/TIE1/EMILIN1/VASH1/STAB1/SULF1/HEY2/ADAMTS9/MMRN2/STARD13/ISM1/ECSCR/CCR2	35
BP	GO:0061299	retina vasculature morphogenesis in camera-type eye	6/1822	10/18670	0.000127226	0.00100034	0.000671656	COL4A1/CYP1B1/FZD4/NRP1/ARHGEF15/RHOJ	6
BP	GO:0097048	dendritic cell apoptotic process	6/1822	10/18670	0.000127226	0.00100034	0.000671656	AXL/GAS6/CCL19/CCL21/CXCL12/LILRB1	6
BP	GO:2000668	regulation of dendritic cell apoptotic process	6/1822	10/18670	0.000127226	0.00100034	0.000671656	AXL/GAS6/CCL19/CCL21/CXCL12/LILRB1	6
BP	GO:0045927	positive regulation of growth	46/1822	270/18670	0.000128847	0.00101168	0.00067927	ACACB/AVPR1A/BCL2/BMPR2/CSF1/FGF2/FGFR1/FOXS1/FN1/GHR/GLI1/HLX/IGF1/ILK/LRP1/MAP1B/MEF2C/MMP14/NGF/NTRK3/PRKN/CXCL12/SFRP1/SFRP2/SMO/TBX2/TGFB2/TGFBR1/TGFBR2/TGFBR3/CXCR4/NRP1/NTN1/AKAP6/PPM1F/BASP1/RIMS1/RFTN1/ZFPM2/HEY2/MACF1/DISC1/LEF1/SASH3/ISLR2/SH3PXD2B	46
BP	GO:0002718	regulation of cytokine production involved in immune response	20/1822	84/18670	0.00013033	0.00101581	0.000682045	ANGPT1/BCL6/BTK/CD36/CD81/IL1R1/JAK3/TGFB1/TGFB2/TGFB3/TLR4/TNFSF4/NR4A3/TRIL/SPON2/LILRB1/SASH3/NLRP3/TRIM6/CCR2	20
BP	GO:0045445	myoblast differentiation	20/1822	84/18670	0.00013033	0.00101581	0.000682045	EPAS1/FLT3LG/IGF1/IGFBP3/ILK/ISL1/LGALS1/MEF2C/TBX2/TGFB1/KCNAB1/RIPOR2/GREM1/CDON/BOC/MYOCD/CMTM5/PRICKLE1/SMYD1/RBM24	20
BP	GO:0050818	regulation of coagulation	20/1822	84/18670	0.00013033	0.00101581	0.000682045	SERPING1/CAV1/CD34/CD36/F2R/FAP/NOS3/SERPINE1/PDGFRA/SERPINE2/PLAT/PRKG1/SELP/TBXA2R/THBD/THBS1/TLR4/SH2B3/PDPN/C1QTNF1	20
BP	GO:0050886	endocrine process	20/1822	84/18670	0.00013033	0.00101581	0.000682045	AGT/AGTR1/AVPR1A/AVPR2/BMP6/CMA1/CPA3/CTSG/F2R/FGFR1/GJA5/INHBA/NOS3/TACR2/FZD4/CORIN/RAB8B/C1QTNF1/C1QTNF3/SELENOM	20
BP	GO:0043114	regulation of vascular permeability	12/1822	37/18670	0.000130449	0.00101581	0.000682045	ANGPT1/BMP6/CDH5/NPR1/PDE2A/PDE3A/TACR2/TEK/TGFB1/SLIT2/AKAP12/RAMP2	12
BP	GO:0060323	head morphogenesis	12/1822	37/18670	0.000130449	0.00101581	0.000682045	COL1A1/MMP2/PDGFRA/SKI/TGFB1/TGFB3/CLDN5/NOG/LEF1/CRISPLD1/CRISPLD2/ARID5B	12
BP	GO:0016525	negative regulation of angiogenesis	33/1822	173/18670	0.000131654	0.0010238	0.000687404	AGT/ADGRB1/ADGRB3/COL4A2/COL4A3/DCN/GPR4/HSPG2/MEOX2/NGFR/NPR1/SERPINE1/SERPINF1/PTN/PTPRM/SPARC/TBXA2R/TEK/TGFB2/THBS1/THBS2/THBS4/TIE1/EMILIN1/VASH1/STAB1/SULF1/ADAMTS9/MMRN2/STARD13/ISM1/ECSCR/CCR2	33
BP	GO:0030850	prostate gland development	14/1822	48/18670	0.000133784	0.00103893	0.000697566	AR/ESR1/FGF10/GLI1/GLI2/GLI3/TNC/ID4/SERPINF1/PTCH1/SFRP1/NOG/CYP7B1/SULF1	14
BP	GO:0030217	T cell differentiation	42/1822	240/18670	0.000135655	0.00105007	0.000705047	ABL1/BCL2/BCL6/CAMK4/CD1D/TNFSF8/CYLD/DOCK2/DTX1/GPR183/GLI2/GLI3/NCKAP1L/HLX/IL7R/ITPKB/JAK3/KIT/LEPR/PIK3CD/RORA/SATB1/CCL19/ZEB1/TGFB1/TGFBR2/TNFSF4/ZBTB16/FZD7/FZD8/SOCS5/MAFB/FGL2/LEF1/SASH3/ZMIZ1/PREX1/LOXL3/NLRP3/PIK3R6/NKX2-3/CCR2	42
BP	GO:0045932	negative regulation of muscle contraction	10/1822	27/18670	0.000135774	0.00105007	0.000705047	ADRB2/ATP1A2/GUCY1A1/KCNMA1/PIK3CG/PRKG1/RGS2/PDE5A/DOCK4/CALCRL	10
BP	GO:0060384	innervation	10/1822	27/18670	0.000135774	0.00105007	0.000705047	ADARB1/ISL1/ITGA4/NPTX1/NTRK1/SERPINE2/VCAM1/NRP1/SULF1/RNF165	10
BP	GO:0051098	regulation of binding	59/1822	373/18670	0.000136588	0.00105493	0.000708305	ABL1/ADD1/ADRB2/ANGPT1/BCL2/CAV1/CD36/CLIC2/CRMP1/CYLD/DAB2/ID4/IGF1/ISL1/ITGA4/LOX/LRP1/MEF2C/MFNG/NFATC4/NGF/NME1/PRKN/PKD1/PLCL1/PLN/SKI/SMARCD3/SMO/TGFB1/TGFBR1/TGFBR3/TWIST1/NRP1/NOG/HAND2/BAG2/RIPOR2/SPON1/DZIP1/PLXND1/HEY2/LDOC1/DISC1/CDON/LEF1/DACT1/CRTAC1/LARP6/GREM2/EBF2/ARHGAP28/MYOCD/CTHRC1/TRIM6/LRRK2/CCM2L/TTBK2/STING1	59
BP	GO:0010880	regulation of release of sequestered calcium ion into cytosol by sarcoplasmic reticulum	11/1822	32/18670	0.000137602	0.00105987	0.000711626	ANK2/ATP1A2/CACNA1C/CASQ2/CLIC2/DMD/HRC/PDE4D/PLN/SLC8A1/AKAP6	11
BP	GO:0061384	heart trabecula morphogenesis	11/1822	32/18670	0.000137602	0.00105987	0.000711626	S1PR1/ENG/TEK/TGFB2/TGFBR1/TGFBR3/NOG/ADAMTS1/HEY2/HEG1/CCM2L	11
BP	GO:0046928	regulation of neurotransmitter secretion	23/1822	104/18670	0.000141409	0.00108772	0.000730322	APBA1/APBA2/CACNB2/CHRM2/CHRNA3/CNR1/GRIK5/HTR2A/MEF2C/PRKN/SEPTIN5/PRKCB/SNCA/TACR2/PPFIA2/DGKI/NLGN1/RIMS1/SYT11/NCS1/BACE1/MCTP1/LRRK2	23
BP	GO:0003414	chondrocyte morphogenesis involved in endochondral bone morphogenesis	8/1822	18/18670	0.000144542	0.00110581	0.000742472	COL6A1/COL6A2/COL6A3/COL12A1/MATN2/COL14A1/SCARA3/COL21A1	8
BP	GO:0003429	growth plate cartilage chondrocyte morphogenesis	8/1822	18/18670	0.000144542	0.00110581	0.000742472	COL6A1/COL6A2/COL6A3/COL12A1/MATN2/COL14A1/SCARA3/COL21A1	8
BP	GO:0048557	embryonic digestive tract morphogenesis	8/1822	18/18670	0.000144542	0.00110581	0.000742472	FGF10/FOXF1/GLI3/HLX/PDGFRA/TCF21/SIX2/RBPMS2	8
BP	GO:0090171	chondrocyte morphogenesis	8/1822	18/18670	0.000144542	0.00110581	0.000742472	COL6A1/COL6A2/COL6A3/COL12A1/MATN2/COL14A1/SCARA3/COL21A1	8
BP	GO:0090596	sensory organ morphogenesis	44/1822	256/18670	0.000145578	0.00111224	0.000746786	ALDH1A3/NKX3-2/BCL2/COL5A1/COL5A2/COL8A1/COL8A2/FBN1/EFEMP1/FGF10/FGFR1/FOXF2/FRZB/GATA2/GLI2/GLI3/MEIS1/MFAP2/ROR2/PRRX1/PTN/PTPRM/RARB/RORB/SKI/TBX2/ZEB1/THY1/TWIST1/WNT2B/WNT9A/NR4A3/ITGA8/NOG/NTN1/RIPOR2/MAFB/TSHZ1/SIX2/CDON/SOBP/TENM3/CTHRC1/SDK1	44
BP	GO:0031623	receptor internalization	24/1822	111/18670	0.000148356	0.00113194	0.000760012	ANGPT1/CAV1/CD36/CD81/DLG4/GRIA1/ITGB1/ITGB2/ITGB3/LRP1/SELE/SFRP4/SNCA/CNTN2/MAGI2/CALCRL/RAMP2/RAMP3/LILRB1/RAB31/GREM1/ACKR3/RSPO1/APELA	24
BP	GO:0050708	regulation of protein secretion	71/1822	472/18670	0.00014993	0.00114241	0.000767042	ABL1/ADCY5/ANGPT1/APBB1/BMP6/CACNA1C/CD34/CNR1/CSF1R/F2R/FCGR2B/FCN1/FGR/FN1/LRRC32/GAS6/GJA1/GJA5/IGF1/IRS1/ISL1/ITPR1/KCNA5/KCNB1/KCNS3/LRP1/CD200/MYH10/NNAT/CCN3/P2RX7/PAM/PRKN/SRGN/MAPK11/CCL19/SFRP1/TGFB1/TGFB2/TGFB3/TLR1/TLR4/TWIST1/TNFSF4/VEGFC/KLF7/HYAL2/MYOM1/CCN4/AKAP12/CARTPT/POSTN/LILRB1/LILRA2/NLRP1/SYT11/MYRIP/TREM2/FRMD4A/NLGN2/P3H1/WLS/IL33/NLRP3/C1QTNF3/C1QTNF4/TRIM6/LRRK2/SSC5D/…	71
BP	GO:0032386	regulation of intracellular transport	65/1822	423/18670	0.00015187	0.00115564	0.000775926	ANGPT1/APBA1/APBA2/APOD/ARHGAP1/CACNB2/CD36/CD81/CHRM2/CNR1/CRYAB/DAB2/STOM/FER/FGR/FOXF1/FLNA/FYN/GAS1/GAS6/GATA2/GLI3/GRIK5/HCLS1/HTR2A/ITGAM/ITGB2/KCNB1/MAP1B/MSN/PPP1R12A/PRKN/PLN/SEPTIN5/PKIA/PRKCB/PRNP/PTPN14/RDX/SLC2A4/SMO/VAMP2/TGFB1/PPFIA2/HYAL2/CD84/DGKI/FEZ1/PKIG/BVES/NLGN1/ABLIM3/RIMS1/NCS1/BACE1/MDFIC/EHD2/REEP2/SUFU/RAB23/LEPROT/PINK1/REEP1/RIPOR1/LRRK2	65
BP	GO:0010935	regulation of macrophage cytokine production	7/1822	14/18670	0.000154075	0.00116928	0.000785083	CD36/TGFB1/TGFB2/TGFB3/TLR4/SPON2/LILRB1	7
BP	GO:0035791	platelet-derived growth factor receptor-beta signaling pathway	7/1822	14/18670	0.000154075	0.00116928	0.000785083	ABL1/HIP1/LOX/LRP1/PDGFRL/PDGFRB/MYOCD	7
BP	GO:0099054	presynapse assembly	13/1822	43/18670	0.000154548	0.0011713	0.000786444	NTRK3/PTPRD/SNCA/FZD1/NRXN1/CLSTN3/NLGN1/PCDH17/NLGN3/NLGN2/NTNG2/LRFN5/MDGA1	13
BP	GO:0002028	regulation of sodium ion transport	20/1822	85/18670	0.00015501	0.00117323	0.000787737	ADRB2/ATP1A2/ATP1B2/ATP2B4/CNTN1/DMD/STOM/NOS3/P2RX7/PER1/SERPINE2/FXYD1/SCN1B/SCN2B/SCN4B/SLC8A1/TGFB1/UTRN/FXYD6/HECW2	20
BP	GO:0045834	positive regulation of lipid metabolic process	29/1822	146/18670	0.000158821	0.00119971	0.000805516	AGT/AGTR1/AVPR1A/BMP6/CD81/FGF1/FGF2/FGR/FLT1/HTR2A/CCN1/IRS1/KIT/PDGFRA/PDGFRB/PRKD1/CCL19/CCL21/TEK/TGFB1/TWIST1/NR4A3/SORBS1/ZBTB20/ELOVL5/CCDC3/C1QTNF2/ADGRF5/TNFAIP8L3	29
BP	GO:0043583	ear development	39/1822	219/18670	0.000158931	0.00119971	0.000805516	ALDH1A3/NKX3-2/BCL2/FGF10/FGFR1/FRZB/GATA2/GLI2/GLI3/KCNK2/KCNK3/MAF/NTRK3/ROR2/PDGFRB/PRRX1/SPARC/ZEB1/TGFB1/TGFB2/TGFB3/TWIST1/NR4A3/ITGA8/DCHS1/NOG/NTN1/RIPOR2/PLPPR4/MAFB/TSHZ1/SIX2/HEY2/CYTL1/SOBP/CDH23/FAT4/CTHRC1/BMPER	39
BP	GO:2000181	negative regulation of blood vessel morphogenesis	33/1822	175/18670	0.000165093	0.00124456	0.000835631	AGT/ADGRB1/ADGRB3/COL4A2/COL4A3/DCN/GPR4/HSPG2/MEOX2/NGFR/NPR1/SERPINE1/SERPINF1/PTN/PTPRM/SPARC/TBXA2R/TEK/TGFB2/THBS1/THBS2/THBS4/TIE1/EMILIN1/VASH1/STAB1/SULF1/ADAMTS9/MMRN2/STARD13/ISM1/ECSCR/CCR2	33
BP	GO:0050806	positive regulation of synaptic transmission	32/1822	168/18670	0.000169819	0.00127849	0.000858415	ABL1/ADCYAP1/ADRB2/CACNB2/CNR1/DLG4/LAMA2/NFATC4/NTRK1/ROR2/SERPINE2/PRNP/RELN/PTN/RGS4/CCL2/SNCA/VAMP2/TACR2/NRXN1/CLSTN3/FAM107A/NLGN1/RIMS1/SHANK1/NLGN3/SSH1/NLGN2/TSHZ3/PINK1/SHANK3/CCR2	32
BP	GO:0003044	regulation of systemic arterial blood pressure mediated by a chemical signal	14/1822	49/18670	0.000170637	0.00128295	0.000861406	ADRB2/AGT/AGTR1/AVPR1A/AVPR2/CMA1/CPA3/CTSG/F2R/GJA5/NOS3/PDE4D/TPM1/CORIN	14
BP	GO:1903524	positive regulation of blood circulation	18/1822	73/18670	0.000173584	0.00130337	0.00087512	AVPR1A/AVPR2/CAV1/CCN2/F2R/GJA1/GJA5/HRC/HRH2/HTR2A/PDE4D/RGS2/RGS4/TBXA2R/TGFB2/TPM1/HEY2/APELA	18
BP	GO:0016079	synaptic vesicle exocytosis	25/1822	119/18670	0.000176593	0.00132421	0.00088911	APBA1/APBA2/CACNB2/CHRM2/CNR1/STX2/GRIK5/HTR2A/P2RX7/SEPTIN5/PRKCB/SNCA/VAMP2/PPFIA2/STX11/DGKI/SV2A/NLGN1/RIMS1/SYT11/PIP5K1C/NCS1/BACE1/TRIM9/LRRK2	25
BP	GO:1901889	negative regulation of cell junction assembly	9/1822	23/18670	0.000180538	0.00135023	0.000906577	ACVRL1/APOD/ARHGAP6/LRP1/MMP14/THBS1/DLC1/FAM107A/PHLDB2	9
BP	GO:2000050	regulation of non-canonical Wnt signaling pathway	9/1822	23/18670	0.000180538	0.00135023	0.000906577	ABL1/DAB2/SFRP1/SFRP2/SFRP4/ANKRD6/DAAM2/DACT1/RSPO3	9
BP	GO:0001708	cell fate specification	22/1822	99/18670	0.000181676	0.00135484	0.000909675	AR/FGF2/FGFR1/GLI2/GLI3/ISL1/ITGB1/NTRK3/PTCH1/SFRP2/SMO/TBX2/FZD7/PTCH2/NRP1/SIX2/TENM4/DHH/CDON/SUFU/SOX18/SOX17	22
BP	GO:0034113	heterotypic cell-cell adhesion	16/1822	61/18670	0.000181872	0.00135484	0.000909675	CD1D/ITGA4/ITGA5/ITGA7/ITGAV/ITGAX/ITGB1/ITGB2/ITGB3/CD200/THY1/VCAM1/NFASC/PARVA/MYADM/SIRPA	16
BP	GO:0090303	positive regulation of wound healing	16/1822	61/18670	0.000181872	0.00135484	0.000909675	CD36/F2R/FOXC2/MYLK/SERPINE1/SELP/TBXA2R/TGFBR2/THBD/THBS1/TLR4/CXCR4/PLPP3/CCN4/PDPN/SMOC2	16
BP	GO:0002791	regulation of peptide secretion	74/1822	500/18670	0.000183193	0.00136289	0.000915078	ABL1/ADCY5/ADCYAP1/ANGPT1/APBB1/BMP6/CACNA1C/CD34/CNR1/CSF1R/F2R/FCGR2B/FCN1/FGR/FN1/LRRC32/GAS6/GJA1/GJA5/IGF1/IRS1/ISL1/ITPR1/KCNA5/KCNB1/KCNS3/LRP1/CD200/MYH10/NNAT/CCN3/P2RX7/PAM/PRKN/SRGN/MAPK11/CCL19/SFRP1/ITSN1/TGFB1/TGFB2/TGFB3/TLR1/TLR4/TWIST1/TNFSF4/VEGFC/KLF7/HYAL2/MYOM1/CCN4/AKAP12/CARTPT/POSTN/LILRB1/LILRA2/NLRP1/SYT11/MYRIP/RAB8B/TREM2/FRMD4A/NLGN2/P3H1/WLS/IL33/NLRP3/C1QTNF3/C1QTNF…	74
BP	GO:0001776	leukocyte homeostasis	20/1822	86/18670	0.000183712	0.00136496	0.000916469	ABL1/AXL/BCL2/TSC22D3/GPR183/NCKAP1L/ITPKB/JAK3/MEF2C/P2RX7/PDE4B/PIK3CD/TGFB1/SH2B3/DOCK10/JAM3/DOCK11/NKX2-3/GAPT/CCR2	20
BP	GO:0010092	specification of animal organ identity	11/1822	33/18670	0.000188321	0.00139191	0.000934564	AR/FGF1/FGF10/FGFR1/GLI3/ISL1/MEF2C/ROBO1/SMARCD3/WNT2B/SPRY1	11
BP	GO:0019934	cGMP-mediated signaling	11/1822	33/18670	0.000188321	0.00139191	0.000934564	CD36/EDNRB/GUCY1B1/NPR1/NPR2/PDE2A/PDE3A/PRKAR2B/PRKG1/THBS1/PDE10A	11
BP	GO:0060603	mammary gland duct morphogenesis	11/1822	33/18670	0.000188321	0.00139191	0.000934564	AR/CSF1/CSF1R/ESR1/FGF10/GLI2/PGR/PTCH1/CCL11/TGFB1/NTN1	11
BP	GO:1901890	positive regulation of cell junction assembly	11/1822	33/18670	0.000188321	0.00139191	0.000934564	ABL1/AGT/CAV1/COL16A1/KDR/MYOC/SFRP1/TEK/THY1/NRP1/PPM1F	11
BP	GO:0007269	neurotransmitter secretion	32/1822	169/18670	0.000190243	0.00140428	0.000942871	APBA1/APBA2/CACNB2/CHRM2/CHRNA3/CNR1/STX2/GRIK5/HTR2A/MEF2C/P2RX7/PRKN/SEPTIN5/PRKCB/SNCA/VAMP2/TACR2/PPFIA2/STX11/DGKI/NRXN1/NRXN2/SV2A/NLGN1/RIMS1/SYT11/PIP5K1C/NCS1/BACE1/MCTP1/TRIM9/LRRK2	32
BP	GO:0033688	regulation of osteoblast proliferation	10/1822	28/18670	0.00019283	0.00141968	0.00095321	ABL1/BCL2/CCN1/ITGAV/NPR3/SFRP1/GREM1/TNN/CTHRC1/TMEM119	10
BP	GO:0060512	prostate gland morphogenesis	10/1822	28/18670	0.00019283	0.00141968	0.00095321	AR/ESR1/FGF10/GLI2/TNC/ID4/SFRP1/NOG/CYP7B1/SULF1	10
BP	GO:0050867	positive regulation of cell activation	61/1822	394/18670	0.00019419	0.00142784	0.000958687	AXL/BCL2/BCL6/BTK/CAV1/CD1D/CD81/CCN2/CYLD/GPR183/FGF10/FGR/FLT3LG/FYN/GAS6/GATA2/GLI2/GLI3/NCKAP1L/HLX/IGF1/IL6ST/IL7R/ITGAM/ITGB2/ITPKB/JAK3/LGALS1/MEF2C/MMP14/PDGFRB/CCL2/CCL19/CCL21/SELP/TGFB1/TGFBR2/THBS1/THY1/TLR4/TNFSF4/VCAM1/ZBTB16/NR4A3/SOCS5/TOX/PDPN/LILRB1/LILRA2/TREM2/SASH3/ZMIZ1/PDCD1LG2/DOCK8/IL33/NLRP3/LRRK2/SIRPA/PIK3R6/LILRA5/CCR2	61
BP	GO:0050863	regulation of T cell activation	51/1822	314/18670	0.000196131	0.00144025	0.000967019	ABL1/BCL6/CAMK4/CAV1/CD1D/TNFSF8/CD81/CYLD/DTX1/DUSP3/FCGR2B/FYN/LRRC32/GLI2/GLI3/GSN/NCKAP1L/HLX/IGF1/IL6ST/IL7R/ITPKB/JAK3/LGALS1/PRNP/CCL2/CCL19/CCL21/ZEB1/TGFB1/TGFBR2/THY1/TNFSF4/VCAM1/ZBTB16/PDE5A/SOCS5/RIPOR2/GPNMB/LILRB1/FGL2/SASH3/TWSG1/ZMIZ1/PDCD1LG2/DOCK8/LOXL3/NLRP3/SIRPA/PIK3R6/CCR2	51
BP	GO:0030225	macrophage differentiation	13/1822	44/18670	0.000199938	0.00146252	0.000981972	CSF1/CSF1R/GATA2/HCLS1/INHBA/ROR2/SPI1/TGFB1/TSPAN2/GAB3/IL34/NKX2-3/NRROS	13
BP	GO:0035850	epithelial cell differentiation involved in kidney development	13/1822	44/18670	0.000199938	0.00146252	0.000981972	ACTA2/CD34/FOXC2/GPR4/LAMB2/MEF2C/SMO/WNT9B/MAGI2/BASP1/SIX2/WWTR1/FAT4	13
BP	GO:0051489	regulation of filopodium assembly	13/1822	44/18670	0.000199938	0.00146252	0.000981972	DPYSL3/GAP43/GPM6A/PALM/CCL21/TGFB3/TGFBR1/NRP1/RIPOR2/NLGN1/RHOQ/PPP1R16B/DOCK11	13
BP	GO:0032872	regulation of stress-activated MAPK cascade	41/1822	237/18670	0.000208916	0.00152621	0.00102474	CCN2/CYLD/DUSP1/DUSP3/FCGR2B/FOXO1/FLT4/HGF/MAP3K3/GADD45B/ROR2/PRKN/PER1/CCL19/CCL21/SFRP1/SFRP2/TGFB2/TLR4/MAP3K12/FZD4/FZD7/FZD8/HAND2/RASSF2/ZEB2/PJA2/HIPK3/NOD1/ANKRD6/SASH1/MDFIC/DACT1/MAP3K20/SEMA4C/EDA2R/PINK1/SIRPA/NRK/SH3RF3/GDF6	41
BP	GO:0060079	excitatory postsynaptic potential	22/1822	100/18670	0.000211778	0.00154463	0.0010371	ADRB2/CHRNA3/DLG4/GLRB/GRIK5/MEF2C/P2RX7/RELN/RGS4/SNCA/DGKI/S1PR2/NRXN1/NLGN1/RIMS1/SHANK1/NLGN3/SSH1/NLGN2/SHANK3/LRRK2/NPAS4	22
BP	GO:0007565	female pregnancy	35/1822	192/18670	0.000211981	0.00154463	0.0010371	ADCYAP1/AGT/AR/BCL2/BMPR2/CNR1/COL16A1/ESR1/ETS1/FBLN1/GJA1/IGFBP7/ITGA5/MMP2/PAM/PAPPA/PGR/PTGIS/PTHLH/PTN/RGS2/STC1/NR2F2/TGFB1/TGFB3/TGFBR2/THBD/TIMP1/TRO/RECK/RAMP2/CORIN/LDOC1/SYDE1/APELA	35
BP	GO:0099643	signal release from synapse	32/1822	170/18670	0.000212835	0.00154886	0.00103994	APBA1/APBA2/CACNB2/CHRM2/CHRNA3/CNR1/STX2/GRIK5/HTR2A/MEF2C/P2RX7/PRKN/SEPTIN5/PRKCB/SNCA/VAMP2/TACR2/PPFIA2/STX11/DGKI/NRXN1/NRXN2/SV2A/NLGN1/RIMS1/SYT11/PIP5K1C/NCS1/BACE1/MCTP1/TRIM9/LRRK2	32
BP	GO:0050918	positive chemotaxis	17/1822	68/18670	0.000217886	0.00158358	0.00106326	ANGPT1/CCR4/S1PR1/FGF2/FGF7/FGF10/VEGFD/HGF/IL16/KDR/LRP1/NTRK3/CXCL12/VEGFC/SCG2/NRP1/GPNMB	17
BP	GO:0050905	neuromuscular process	23/1822	107/18670	0.000221299	0.00160633	0.00107853	ABL1/ADARB1/ADCY5/ALDH1A3/COMP/DLG4/FOXS1/GLRB/MYH10/PRKN/PENK/UCHL1/NR4A3/CNTNAP1/HERC1/NRXN1/SPART/RBFOX2/BACE1/SHANK1/GPR88/NLGN2/CDH23	23
BP	GO:0000768	syncytium formation by plasma membrane fusion	15/1822	56/18670	0.00022311	0.00161534	0.00108458	ADGRB1/ADGRB3/CD81/FLT3LG/MYH9/PTGFRN/ADAM12/CACNA1H/SH3PXD2A/RIPOR2/EHD2/CDON/PLEKHO1/TREM2/CD109	15
BP	GO:0140253	cell-cell fusion	15/1822	56/18670	0.00022311	0.00161534	0.00108458	ADGRB1/ADGRB3/CD81/FLT3LG/MYH9/PTGFRN/ADAM12/CACNA1H/SH3PXD2A/RIPOR2/EHD2/CDON/PLEKHO1/TREM2/CD109	15
BP	GO:0098581	detection of external biotic stimulus	8/1822	19/18670	0.000228354	0.0016512	0.00110866	C4B/CD1D/TLR1/TLR4/NOD1/LY96/TREM2/SSC5D	8
BP	GO:0007498	mesoderm development	27/1822	135/18670	0.000234077	0.00168666	0.00113247	ACVR1/BMPR2/BMX/BTK/FGFR1/FOXF1/FOXC2/INHBA/ITGB1/ITGB3/SFRP2/SMO/TAL1/TIE1/NR4A3/ITGA8/CHRD/NOG/IKZF1/CITED2/SIX2/ZFPM2/LEF1/TWSG1/SOX17/WLS/APELA	27
BP	GO:0014855	striated muscle cell proliferation	19/1822	81/18670	0.000234151	0.00168666	0.00113247	ANGPT1/FGF2/FGFR1/FOXC2/GJA1/GLI1/KCNK2/MEF2C/MEIS1/MAPK11/TBX2/TGFB2/TGFBR1/TGFBR2/TGFBR3/NOG/ZFPM2/HEY2/TENM4	19
BP	GO:0030512	negative regulation of transforming growth factor beta receptor signaling pathway	19/1822	81/18670	0.000234151	0.00168666	0.00113247	LDLRAD4/CAV1/FBN1/LTBP1/HTRA1/SKI/TGFB1/TGFB1I1/TGFB3/TGFBR1/TGFBR2/TGFBR3/EMILIN1/CHST11/ASPN/HTRA3/VASN/CD109/NRROS	19
BP	GO:0046632	alpha-beta T cell differentiation	22/1822	101/18670	0.000246188	0.00177112	0.00118918	ABL1/BCL2/BCL6/TNFSF8/GPR183/GLI3/NCKAP1L/HLX/ITPKB/JAK3/RORA/SATB1/CCL19/TGFBR2/TNFSF4/ZBTB16/SOCS5/LEF1/SASH3/LOXL3/NLRP3/NKX2-3	22
BP	GO:0007422	peripheral nervous system development	18/1822	75/18670	0.00024993	0.00179576	0.00120572	ADGRB1/EDNRB/EGR2/ILK/ISL1/LAMA2/LAMB2/MYOC/NGF/NTRK3/PMP22/SKI/CNTNAP1/HAND2/ARHGEF10/NFASC/PLXNA4/LGI4	18
BP	GO:0070302	regulation of stress-activated protein kinase signaling cascade	41/1822	239/18670	0.000250986	0.00180106	0.00120928	CCN2/CYLD/DUSP1/DUSP3/FCGR2B/FOXO1/FLT4/HGF/MAP3K3/GADD45B/ROR2/PRKN/PER1/CCL19/CCL21/SFRP1/SFRP2/TGFB2/TLR4/MAP3K12/FZD4/FZD7/FZD8/HAND2/RASSF2/ZEB2/PJA2/HIPK3/NOD1/ANKRD6/SASH1/MDFIC/DACT1/MAP3K20/SEMA4C/EDA2R/PINK1/SIRPA/NRK/SH3RF3/GDF6	41
BP	GO:0007435	salivary gland morphogenesis	11/1822	34/18670	0.000254021	0.00181824	0.00122081	FGF7/FGF10/FGFR1/HGF/SNAI2/TGFB1/TGFB2/TGFB3/NRP1/PLXND1/TWSG1	11
BP	GO:0010574	regulation of vascular endothelial growth factor production	11/1822	34/18670	0.000254021	0.00181824	0.00122081	C3/C3AR1/C5AR1/CYP1B1/FLT4/IL6ST/ISL1/RORA/TGFB1/SULF1/CCR2	11
BP	GO:1903725	regulation of phospholipid metabolic process	20/1822	88/18670	0.000255419	0.00182514	0.00122545	CD81/FGF2/FGR/FLT1/HTR2A/IRS1/KIT/PDGFRA/PDGFRB/PRKD1/CCL19/CCL21/TEK/TGFB1/SOCS5/PIK3R5/PIK3IP1/PIK3R6/ADGRF5/TNFAIP8L3	20
BP	GO:0099565	chemical synaptic transmission, postsynaptic	23/1822	108/18670	0.000255629	0.00182514	0.00122545	ADRB2/CHRNA3/DLG4/GLRB/GRIK5/MEF2C/P2RX7/RELN/RGS4/SNCA/DGKI/S1PR2/NRXN1/NLGN1/RIMS1/SHANK1/NLGN3/SSH1/NLGN2/SHANK3/LRRK2/NPAS4/INSYN1	23
BP	GO:0048701	embryonic cranial skeleton morphogenesis	13/1822	45/18670	0.000256288	0.00182611	0.0012261	FOXC2/MEF2C/MMP14/MMP16/PDGFRA/PRRX1/TGFB3/TGFBR1/TGFBR2/TWIST1/WNT9B/SIX2/CHST11	13
BP	GO:0002604	regulation of dendritic cell antigen processing and presentation	6/1822	11/18670	0.000256732	0.00182611	0.0012261	FCGR2B/CCL19/CCL21/THBS1/NOD1/FGL2	6
BP	GO:0032490	detection of molecule of bacterial origin	6/1822	11/18670	0.000256732	0.00182611	0.0012261	C4B/TLR1/TLR4/LY96/TREM2/SSC5D	6
BP	GO:0051403	stress-activated MAPK cascade	47/1822	286/18670	0.000260434	0.00184786	0.0012407	AGT/CRYAB/CCN2/CYLD/DUSP1/DUSP3/FCGR2B/FOXO1/FLT4/HGF/MAP3K3/GADD45B/ROR2/PRKN/PER1/MAPK11/MAPK10/CCL19/CCL21/SFRP1/SFRP2/TGFB2/TLR4/MAP3K12/FZD4/FZD7/FZD8/ARHGEF6/HAND2/RASSF2/ZEB2/PJA2/SH2D3C/HIPK3/NOD1/ANKRD6/SASH1/MDFIC/DACT1/MAP3K20/SEMA4C/EDA2R/PINK1/SIRPA/NRK/SH3RF3/GDF6	47
BP	GO:0099504	synaptic vesicle cycle	35/1822	194/18670	0.000260467	0.00184786	0.0012407	AMPH/APBA1/APBA2/CACNB2/CHRM2/CNR1/STX2/FGF14/GRIK5/HTR2A/P2RX7/SEPTIN5/PRKCB/ITSN1/SLC2A4/SNCA/VAMP2/PPFIA2/STX11/DGKI/NRXN1/MAGI2/SV2A/NLGN1/RIMS1/SYT11/PIP5K1C/NCS1/BACE1/PCDH17/NLGN3/NLGN2/SYNDIG1/TRIM9/LRRK2	35
BP	GO:0008154	actin polymerization or depolymerization	37/1822	209/18670	0.000260767	0.00184786	0.0012407	ADD1/ARHGAP6/CFL2/ELN/FER/GSN/HCLS1/NCKAP1L/RDX/CCL11/CCL21/CXCL12/TMOD1/WAS/WIPF1/GAS7/SLIT2/MICAL2/FCHSD2/CAP2/CDC42EP3/WASF3/FAM107A/SWAP70/LMOD1/TMOD2/EVL/MAGEL2/KIRREL1/PREX1/PLEKHG2/ARHGAP28/FHOD3/MYADM/JMY/KANK3/WHAMMP3	37
BP	GO:0050771	negative regulation of axonogenesis	17/1822	69/18670	0.000263173	0.00185621	0.00124631	EPHA7/NGFR/PTPRS/THY1/NRP1/SYNGAP1/SLIT2/NTN1/ULK2/SEMA6C/SEMA6B/SPART/SEMA5B/SEMA4C/SEMA3G/TRAK2/SEMA6D	17
BP	GO:0003433	chondrocyte development involved in endochondral bone morphogenesis	9/1822	24/18670	0.000263962	0.00185621	0.00124631	COL6A1/COL6A2/COL6A3/COL12A1/MATN2/TGFBR2/COL14A1/SCARA3/COL21A1	9
BP	GO:0010881	regulation of cardiac muscle contraction by regulation of the release of sequestered calcium ion	9/1822	24/18670	0.000263962	0.00185621	0.00124631	ANK2/ATP1A2/CACNA1C/CASQ2/CLIC2/DMD/HRC/PLN/SLC8A1	9
BP	GO:0044062	regulation of excretion	9/1822	24/18670	0.000263962	0.00185621	0.00124631	AGT/AGTR1/AVPR1A/AVPR2/EDNRB/GNAI2/NPR1/STC1/CORIN	9
BP	GO:0060343	trabecula formation	9/1822	24/18670	0.000263962	0.00185621	0.00124631	COL1A1/MMP2/SFRP1/TEK/TGFBR3/THBS3/ADAMTS1/HEY2/GREM1	9
BP	GO:0090023	positive regulation of neutrophil chemotaxis	9/1822	24/18670	0.000263962	0.00185621	0.00124631	C3AR1/C5AR1/NCKAP1L/CCL19/CCL21/THBS4/DYSF/RIPOR2/CAMK1D	9
BP	GO:0007512	adult heart development	7/1822	15/18670	0.000264565	0.00185621	0.00124631	APLNR/GJA1/MEF2D/MYH10/HAND2/SCUBE1/APELA	7
BP	GO:2000095	regulation of Wnt signaling pathway, planar cell polarity pathway	7/1822	15/18670	0.000264565	0.00185621	0.00124631	ABL1/DAB2/SFRP1/SFRP2/ANKRD6/DACT1/RSPO3	7
BP	GO:0021543	pallium development	32/1822	172/18670	0.000265325	0.00185924	0.00124834	ATP2B4/COL3A1/EZH1/FLNA/GLI3/ID4/LAMB1/LRP1/NME1/RELN/PTPRS/ROBO1/SMO/TACC1/NR4A3/NRP2/NRP1/SLIT2/FEZ1/ZEB2/SUN2/LHX6/DISC1/CDON/LEF1/FAT4/KIRREL3/DIXDC1/BMERB1/FOXP2/DCLK2/PHACTR1	32
BP	GO:0010575	positive regulation of vascular endothelial growth factor production	10/1822	29/18670	0.000268739	0.00187852	0.00126129	C3/C3AR1/C5AR1/CYP1B1/FLT4/IL6ST/ISL1/RORA/TGFB1/SULF1	10
BP	GO:1900181	negative regulation of protein localization to nucleus	10/1822	29/18670	0.000268739	0.00187852	0.00126129	ANGPT1/APOD/CD36/PKIA/DCLK1/PKIG/MDFIC/SUFU/RAB23/DCLK2	10
BP	GO:0045668	negative regulation of osteoblast differentiation	14/1822	51/18670	0.000271191	0.00189333	0.00127123	GDF10/PTCH1/RORB/SFRP1/SKI/TWIST1/CHRD/NOG/HAND2/GREM1/SUFU/TWSG1/TNN/TWIST2	14
BP	GO:0055006	cardiac cell development	21/1822	95/18670	0.000272463	0.00189987	0.00127562	ACTC1/AGT/IGF1/MEF2A/MYH10/MYH11/PDGFRA/PDGFRB/RGS2/RGS4/SGCB/SGCD/SLC8A1/TGFBR3/MYOM1/AKAP6/SPRY1/BVES/HEY2/FHOD3/PI16	21
BP	GO:0071695	anatomical structure maturation	31/1822	165/18670	0.000274438	0.00191109	0.00128316	ACVRL1/ADGRB3/BCL2/C3/CDH5/S1PR1/EDNRB/GJA1/IGF1/LYL1/MMP2/MYO5A/MYOC/NPR2/PDE3A/PGR/TAL1/CNTN2/TGFB2/THBS3/RECK/SCARF1/DCHS1/NFASC/GREM1/FAM20C/XYLT1/FAT4/LRRK2/LGI4/RFLNB	31
BP	GO:0050663	cytokine secretion	41/1822	240/18670	0.000274747	0.00191109	0.00128316	ABCA1/ABL1/AGT/ANGPT1/CD34/CD36/CSF1R/F2R/FCGR2B/FCN1/FGR/FN1/LRRC32/GAS6/ITGAV/LRP1/CD200/P2RX7/SRGN/MAPK11/CCL19/TLR1/TLR4/TWIST1/DYSF/HYAL2/CCN4/AKAP12/POSTN/LILRB1/LILRA2/NLRP1/SYT11/IL33/NLRP3/C1QTNF3/C1QTNF4/TRIM6/LRRK2/SSC5D/LILRA5	41
BP	GO:0060043	regulation of cardiac muscle cell proliferation	15/1822	57/18670	0.000275792	0.00191601	0.00128646	FGF2/FGFR1/GJA1/GLI1/KCNK2/MEF2C/MEIS1/MAPK11/TBX2/TGFBR1/TGFBR2/TGFBR3/NOG/ZFPM2/HEY2	15
BP	GO:0002367	cytokine production involved in immune response	22/1822	102/18670	0.00028542	0.00198047	0.00132974	ANGPT1/BCL6/BTK/CD36/CD81/GAS6/IL1R1/JAK3/KIT/TGFB1/TGFB2/TGFB3/TLR4/TNFSF4/NR4A3/TRIL/SPON2/LILRB1/SASH3/NLRP3/TRIM6/CCR2	22
BP	GO:0010469	regulation of signaling receptor activity	32/1822	173/18670	0.000295661	0.00204903	0.00137577	ADRB2/DLG2/DLG4/FCGR2B/GRIA1/ITGB1/MEF2C/NPTX1/SERPINE1/PDE4D/RELN/CCL2/TAL1/RGS9/NRP1/NOG/SOCS5/RAMP3/NLGN1/NPTXR/LDOC1/CNRIP1/GREM1/DKK3/DKK2/SHANK1/NLGN3/NLGN2/GREM2/PINK1/SHANK3/CCR2	32
BP	GO:0061045	negative regulation of wound healing	18/1822	76/18670	0.000298038	0.00206298	0.00138514	SERPING1/CD34/FAP/FGF2/GJA1/NOS3/SERPINE1/PDGFRA/SERPINE2/PLAT/PRKG1/THBD/THBS1/SH2B3/WFDC1/PHLDB2/C1QTNF1/CD109	18
BP	GO:0007193	adenylate cyclase-inhibiting G protein-coupled receptor signaling pathway	20/1822	89/18670	0.000299687	0.00207186	0.0013911	ADCY2/ADCY5/ADCY9/CHRM2/S1PR1/LPAR1/S1PR3/EDNRA/FLNA/GNAI1/GNAI2/GNAL/NPR3/PALM/PDE2A/RGS1/RGS2/AKAP12/GPR176/ADCY4	20
BP	GO:0061515	myeloid cell development	17/1822	70/18670	0.000316411	0.00218215	0.00146516	BCL6/EVI2B/FBN1/FLI1/NCKAP1L/KIT/MEIS1/NOTCH2/PIP4K2A/TAL1/SH2B3/TSPAN2/WASF2/LILRB1/FAM20C/ADGRF5/NRROS	17
BP	GO:2001259	positive regulation of cation channel activity	17/1822	70/18670	0.000316411	0.00218215	0.00146516	ADRB2/ANK2/CACNA2D1/CACNB2/FGF14/PKD2/RELN/CCL2/RGS9/AKAP6/EHD3/TREM2/NLGN3/JPH2/PINK1/SHANK3/CCR2	17
BP	GO:0000187	activation of MAPK activity	29/1822	152/18670	0.000325601	0.00224009	0.00150405	C5AR1/CD81/CSPG4/LPAR1/FGF1/FGF2/FGF10/GHR/HGF/IGF1/ITGA1/KIT/NTRK3/P2RX7/MAPK11/MAPK10/CCL19/TGFB3/THBS1/TLR4/MAP3K12/CXCR4/PEA15/S1PR2/NOD1/MDFIC/MAP3K20/C1QTNF2/LRRK2	29
BP	GO:0030902	hindbrain development	29/1822	152/18670	0.000325601	0.00224009	0.00150405	ABL1/BCL2/C5AR1/CNTN1/LPAR1/EGR2/FCGR2B/FLNA/GATA2/GLI1/GLI2/ITGB1/MYH10/SERPINE2/PTN/PTPRS/RORA/SMO/FZD4/HERC1/NOG/MAFB/DLC1/RBFOX2/LEF1/SEMA4C/WLS/FOXP2/TTBK2	29
BP	GO:1903845	negative regulation of cellular response to transforming growth factor beta stimulus	19/1822	83/18670	0.000327191	0.00224558	0.00150774	LDLRAD4/CAV1/FBN1/LTBP1/HTRA1/SKI/TGFB1/TGFB1I1/TGFB3/TGFBR1/TGFBR2/TGFBR3/EMILIN1/CHST11/ASPN/HTRA3/VASN/CD109/NRROS	19
BP	GO:2000106	regulation of leukocyte apoptotic process	19/1822	83/18670	0.000327191	0.00224558	0.00150774	AXL/BCL6/BTK/TSC22D3/GAS6/HCLS1/IL7R/ITPKB/JAK3/MEF2C/P2RX7/PIK3CD/CCL19/CCL21/CXCL12/NR4A3/LILRB1/DOCK8/GIMAP8	19
BP	GO:0006909	phagocytosis	57/1822	369/18670	0.000328331	0.00225068	0.00151116	ABCA1/ABL1/AXL/ADGRB1/C3/C4A/C4B/CD36/DOCK2/FCGR2A/FCGR2B/FCN1/FGR/FYN/GAS6/GATA2/GSN/NCKAP1L/ITGAM/ITGAV/ITGB1/ITGB2/ITGB3/LEPR/LRP1/MFGE8/MSR1/MYH9/P2RX7/PECAM1/PTX3/CCL2/TGFB1/THBS1/TLR4/TUB/WAS/WIPF1/DYSF/SRPX/ELMO1/CD302/ARHGAP25/WASF2/SPON2/RAB31/CD93/SYT11/PIP5K1C/TREM2/PIP4P2/CAMK1D/COLEC12/PLD4/SIRPA/TICAM2/PEAR1	57
BP	GO:1902106	negative regulation of leukocyte differentiation	22/1822	103/18670	0.000330034	0.00225962	0.00151717	BCL6/DTX1/FBN1/FCGR2B/GATA2/GLI3/HLX/INHBA/JAK3/NME1/SFRP1/TLR4/TNFSF4/CARTPT/SOCS5/MAFB/LRRC17/FSTL3/LILRB1/FGL2/LILRB3/LOXL3	22
BP	GO:0033144	negative regulation of intracellular steroid hormone receptor signaling pathway	11/1822	35/18670	0.000338051	0.00229776	0.00154278	CRY2/DAB2/ISL1/PER1/SFRP1/TCF21/CYP7B1/KANK2/HEYL/LBH/ZNF366	11
BP	GO:0048333	mesodermal cell differentiation	11/1822	35/18670	0.000338051	0.00229776	0.00154278	FGFR1/FOXF1/FOXC2/INHBA/ITGB1/ITGB3/SFRP2/TAL1/ITGA8/SIX2/SOX17	11
BP	GO:0098751	bone cell development	11/1822	35/18670	0.000338051	0.00229776	0.00154278	FBN1/FLI1/KIT/MEIS1/NOTCH2/PIP4K2A/TAL1/SH2B3/WASF2/LILRB1/FAM20C	11
BP	GO:0110111	negative regulation of animal organ morphogenesis	11/1822	35/18670	0.000338051	0.00229776	0.00154278	BCL2/BMPR2/FOXC2/TBX2/TGFB2/NOG/SULF1/GREM1/ASPN/LIMS2/RSPO2	11
BP	GO:1901385	regulation of voltage-gated calcium channel activity	11/1822	35/18670	0.000338051	0.00229776	0.00154278	CACNA2D1/CACNB2/DMD/FGF14/GEM/PDE4B/RRAD/DYSF/REM1/EHD3/AHNAK	11
BP	GO:0050727	regulation of inflammatory response	71/1822	485/18670	0.00033871	0.00229776	0.00154278	A2M/ADCYAP1/AGT/AGTR1/APOD/BCL6/BTK/SERPING1/C1R/C1S/C3/C3AR1/C4A/C4B/C5AR1/C7/CD81/CDH5/CMA1/CNR1/CYLD/EDNRB/ESR1/ETS1/FABP4/FCGR2B/FOXF1/GPR17/CFH/HGF/IGF1/IL1R1/IL6ST/ISL1/CD200/CCN3/SERPINE1/PDE2A/SERPINF1/PER1/CFP/PIK3CG/PTGER3/PTGIS/RORA/CCL14/SELE/SNCA/TEK/TLR4/TNFSF4/ZYX/HYAL2/CCN4/OSMR/SOCS5/CALCRL/NLRP1/IL17B/TLR7/TREM2/WFDC1/ADAMTS12/IL33/NLRP3/C1QTNF3/LRRK2/SIRPA/LRFN5/LILRA5/CCR2	71
BP	GO:0006949	syncytium formation	15/1822	58/18670	0.000338848	0.00229776	0.00154278	ADGRB1/ADGRB3/CD81/FLT3LG/MYH9/PTGFRN/ADAM12/CACNA1H/SH3PXD2A/RIPOR2/EHD2/CDON/PLEKHO1/TREM2/CD109	15
BP	GO:0019229	regulation of vasoconstriction	15/1822	58/18670	0.000338848	0.00229776	0.00154278	AGT/AGTR1/ATP1A2/AVPR1A/AVPR2/BMPR2/CAV1/F2R/GJA1/GJA5/HRH2/HTR2A/KCNA5/TBXA2R/DOCK4	15
BP	GO:0046631	alpha-beta T cell activation	27/1822	138/18670	0.000339292	0.00229802	0.00154295	ABL1/BCL2/BCL6/TNFSF8/CD81/DOCK2/GPR183/GLI3/NCKAP1L/HLX/ITPKB/JAK3/RORA/SATB1/CCL19/TGFBR2/TNFSF4/ZBTB16/SOCS5/LILRB1/LEF1/SASH3/TWSG1/LOXL3/NLRP3/NKX2-3/CCR2	27
BP	GO:0070482	response to oxygen levels	60/1822	394/18670	0.000340577	0.00230398	0.00154695	ACVRL1/BCL2/CAV1/CBFA2T3/CD34/COL1A1/CRYAB/CCN2/LPAR1/EDNRA/EPAS1/ETS1/VEGFD/FOXO1/ITPR1/KCNA5/KCND2/KCNK2/KCNK3/KCNMA1/KCNMB1/MMP2/MMP14/PAM/PDGFRB/PENK/PLAT/PLOD2/PTGIS/PTN/RORA/CXCL12/SFRP1/SLC2A4/SLC8A1/SOD3/STC1/TEK/TGFB1/TGFB2/TGFB3/TGFBR2/TGFBR3/THBS1/TRPC6/TWIST1/VCAM1/VEGFC/CXCR4/RAMP2/CITED2/POSTN/NOX4/CPEB1/PINK1/APOLD1/MYOCD/CYGB/VASN/WTIP	60
BP	GO:0002577	regulation of antigen processing and presentation	8/1822	20/18670	0.000348151	0.0023357	0.00156825	FCGR2B/CCL19/CCL21/THBS1/WAS/NOD1/FGL2/TREM2	8
BP	GO:0046823	negative regulation of nucleocytoplasmic transport	8/1822	20/18670	0.000348151	0.0023357	0.00156825	ANGPT1/APOD/CD36/PKIA/PKIG/MDFIC/SUFU/RAB23	8
BP	GO:0060216	definitive hemopoiesis	8/1822	20/18670	0.000348151	0.0023357	0.00156825	GATA2/LYL1/MEIS1/TAL1/TEK/TGFBR3/MFAP5/RBFOX2	8
BP	GO:0086014	atrial cardiac muscle cell action potential	8/1822	20/18670	0.000348151	0.0023357	0.00156825	ANK2/CACNA1C/CACNB2/FLNA/GJA1/GJA5/KCNA5/GJC1	8
BP	GO:0086026	atrial cardiac muscle cell to AV node cell signaling	8/1822	20/18670	0.000348151	0.0023357	0.00156825	ANK2/CACNA1C/CACNB2/FLNA/GJA1/GJA5/KCNA5/GJC1	8
BP	GO:0086066	atrial cardiac muscle cell to AV node cell communication	8/1822	20/18670	0.000348151	0.0023357	0.00156825	ANK2/CACNA1C/CACNB2/FLNA/GJA1/GJA5/KCNA5/GJC1	8
BP	GO:1905523	positive regulation of macrophage migration	8/1822	20/18670	0.000348151	0.0023357	0.00156825	C3AR1/C5AR1/CMKLR1/CSF1/MMP14/RARRES2/THBS1/TREM2	8
BP	GO:0046777	protein autophosphorylation	40/1822	235/18670	0.000349794	0.00234395	0.00157379	ABL1/BMX/BTK/CAMK4/CAV1/CSF1R/DAPK3/ENG/EPHA7/FER/FGFR1/FGR/FLT1/FLT4/FYN/GFRA2/KDR/KIT/MAP3K3/MUSK/NTRK1/DDR2/PDGFRA/PDGFRB/PRKD1/SLA/STK10/TEK/THY1/VEGFC/MAP3K12/ULK2/RASSF2/GPNMB/GREM1/PDGFC/PINK1/PEAK1/MEX3B/LRRK2	40
BP	GO:1903035	negative regulation of response to wounding	20/1822	90/18670	0.000350513	0.00234599	0.00157516	SERPING1/CD34/FAP/FGF2/GJA1/NOS3/SERPINE1/PDGFRA/SERPINE2/PLAT/PRKG1/PTPRS/THBD/THBS1/SH2B3/RGMA/WFDC1/PHLDB2/C1QTNF1/CD109	20
BP	GO:0032943	mononuclear cell proliferation	45/1822	274/18670	0.000352931	0.0023594	0.00158416	ABL1/BCL2/BCL6/BTK/CD1D/TNFSF8/CD81/CSF1/DOCK2/GPR183/FCGR2B/FGF10/FLT3LG/FYN/LRRC32/GJA1/NCKAP1L/IGF1/IL6ST/IL7R/JAK3/MEF2C/MNDA/MSN/P2RX7/PIK3CG/PRNP/PURA/SATB1/CCL19/TGFB1/TGFBR2/TLR4/TNFSF4/VCAM1/PDE5A/GPNMB/LILRB1/LEF1/SASH3/TWSG1/PDCD1LG2/DOCK8/GAPT/CCR2	45
BP	GO:0045637	regulation of myeloid cell differentiation	42/1822	251/18670	0.00036628	0.00244575	0.00164214	CAMK4/CCR1/CSF1/ETS1/EVI2B/FBN1/GATA2/HCLS1/NCKAP1L/INHBA/ITPKB/LOX/MEF2C/MEIS1/MITF/NME1/NOTCH2/ROR2/PRKCB/SFRP1/SPI1/STAT5B/TAL1/TGFB1/THBS1/KLF10/TLR4/ZBTB16/NR4A3/CARTPT/RASSF2/MAFB/LRRC17/FSTL3/MYL9/LILRB1/LILRB3/RBFOX2/LEF1/TREM2/TNRC6C/IL34	42
BP	GO:0003413	chondrocyte differentiation involved in endochondral bone morphogenesis	10/1822	30/18670	0.000368108	0.00244703	0.001643	ANXA6/COL6A1/COL6A2/COL6A3/COL12A1/MATN2/TGFBR2/COL14A1/SCARA3/COL21A1	10
BP	GO:0070168	negative regulation of biomineral tissue development	10/1822	30/18670	0.000368108	0.00244703	0.001643	CCR1/GAS6/LTBP3/NOS3/SRGN/TGFB1/HEY2/GREM1/ASPN/RFLNB	10
BP	GO:1905606	regulation of presynapse assembly	10/1822	30/18670	0.000368108	0.00244703	0.001643	NTRK3/PTPRD/SNCA/FZD1/NRXN1/CLSTN3/NLGN1/NTNG2/LRFN5/MDGA1	10
BP	GO:0006942	regulation of striated muscle contraction	21/1822	97/18670	0.000368199	0.00244703	0.001643	ANK2/ATP1A2/CACNA1C/CASQ2/CAV1/CLIC2/CCN2/DMD/DMPK/FLNA/GJA5/HRC/PDE4B/PDE4D/PIK3CG/PLN/RGS2/SLC8A1/STC1/PDE5A/EHD3	21
BP	GO:0002335	mature B cell differentiation	9/1822	25/18670	0.000376932	0.00249047	0.00167217	GPR183/FCGR2B/LGALS1/MFNG/NOTCH2/ITM2A/DOCK10/DOCK11/NKX2-3	9
BP	GO:0021952	central nervous system projection neuron axonogenesis	9/1822	25/18670	0.000376932	0.00249047	0.00167217	ADARB1/CDH11/GLI2/SCN1B/DCLK1/SLIT2/ZEB2/NIN/PLXNA4	9
BP	GO:0050901	leukocyte tethering or rolling	9/1822	25/18670	0.000376932	0.00249047	0.00167217	ITGA4/ITGB1/CCL21/CXCL12/SELE/SELL/SELP/VCAM1/CCR2	9
BP	GO:0051894	positive regulation of focal adhesion assembly	9/1822	25/18670	0.000376932	0.00249047	0.00167217	ABL1/COL16A1/KDR/MYOC/SFRP1/TEK/THY1/NRP1/PPM1F	9
BP	GO:1904861	excitatory synapse assembly	9/1822	25/18670	0.000376932	0.00249047	0.00167217	NTRK3/PTPRD/PTPRS/NRXN1/NRXN2/NLGN1/SHANK1/NLGN2/SHANK3	9
BP	GO:0032414	positive regulation of ion transmembrane transporter activity	22/1822	104/18670	0.000380641	0.00251205	0.00168666	ADRB2/ANK2/ATP1B2/CACNA2D1/CACNB2/DMD/FGF14/HSPA2/ABCB1/PKD2/RELN/CCL2/TRPC6/RGS9/AKAP6/EHD3/TREM2/NLGN3/JPH2/PINK1/SHANK3/CCR2	22
BP	GO:0023061	signal release	68/1822	462/18670	0.000384009	0.00252731	0.0016969	ADCY5/ADCYAP1/AGT/AGTR1/APBA1/APBA2/BMP6/BTK/CACNA1C/CACNB2/CHRM2/CHRNA3/CNR1/CPE/STX2/FGFR1/GJA1/GRIK5/HTR2A/INHBA/IRS1/ISL1/ITPR1/KCNA5/KCNB1/KCNS3/LRP1/MEF2C/MYO5A/NNAT/CCN3/P2RX7/PRKN/SEPTIN5/PRKCB/SFRP1/ITSN1/SNCA/VAMP2/TACR2/VIP/FZD4/LTBP4/PPFIA2/KLF7/STX11/DGKI/NRXN1/NRXN2/CARTPT/SV2A/NLGN1/RIMS1/SYT11/PIP5K1C/NCS1/BACE1/MYRIP/RAB8B/NLGN2/MCTP1/WLS/TRIM9/C1QTNF1/C1QTNF3/LRRK2/SELENOM/BMP8A	68
BP	GO:0007520	myoblast fusion	12/1822	41/18670	0.000384735	0.00252731	0.0016969	ADGRB1/ADGRB3/CD81/FLT3LG/MYH9/PTGFRN/ADAM12/CACNA1H/RIPOR2/EHD2/CDON/PLEKHO1	12
BP	GO:0044091	membrane biogenesis	12/1822	41/18670	0.000384735	0.00252731	0.0016969	CAV1/STX2/PTPRD/NRXN1/NRXN2/MAGI2/NLGN1/RFTN1/CLIP3/NLGN3/SERINC1/NLGN2	12
BP	GO:1902803	regulation of synaptic vesicle transport	19/1822	84/18670	0.000384735	0.00252731	0.0016969	APBA1/APBA2/CACNB2/CHRM2/CNR1/GRIK5/HTR2A/PRKN/SEPTIN5/PRKCB/SLC2A4/PPFIA2/DGKI/NLGN1/RIMS1/NCS1/BACE1/PINK1/LRRK2	19
BP	GO:0051258	protein polymerization	46/1822	283/18670	0.000386558	0.00253634	0.00170297	ABL1/ADD1/ARHGAP6/CASQ2/CDH5/ELN/FER/GSN/HCLS1/NCKAP1L/MAP1B/PRKN/RDX/CCL11/CCL21/SNCA/TMOD1/WAS/GAS7/SLIT2/FCHSD2/CDC42EP3/WASF3/STMN2/FAM107A/LMOD1/CLIP3/TMOD2/HDGFL3/NIN/EVL/MAGEL2/KIRREL1/PREX1/PLEKHG2/PINK1/MAP7D3/ARHGAP28/ANKRD53/FHOD3/NAV3/MYADM/TRIM6/JMY/KANK3/WHAMMP3	46
BP	GO:0045598	regulation of fat cell differentiation	26/1822	132/18670	0.000388478	0.00254599	0.00170945	RUNX1T1/CMKLR1/FOXO1/FRZB/GATA2/HTR2A/ID4/RARRES2/RORA/SFRP1/SFRP2/SNAI2/TGFB1/TGFB1I1/ZBTB16/CCN4/ZFPM2/WWTR1/LMO3/FTO/CCDC3/MEDAG/JDP2/CCDC71L/FNDC5/SH3PXD2B	26
BP	GO:0017156	calcium ion regulated exocytosis	29/1822	154/18670	0.00040854	0.00267438	0.00179565	APBA1/APBA2/CACNB2/CHRM2/CNR1/STX2/GNAI2/GRIK5/HTR2A/KCNB1/P2RX7/SEPTIN5/PRKCB/SNCA/VAMP2/PPFIA2/STX11/CACNA1H/DGKI/SV2A/NLGN1/RIMS1/SYT11/PIP5K1C/NCS1/BACE1/SYT15/TRIM9/LRRK2	29
BP	GO:2000107	negative regulation of leukocyte apoptotic process	13/1822	47/18670	0.000410411	0.00268353	0.00180179	AXL/BCL6/TSC22D3/GAS6/HCLS1/IL7R/ITPKB/JAK3/CCL19/CCL21/CXCL12/LILRB1/DOCK8	13
BP	GO:2000351	regulation of endothelial cell apoptotic process	15/1822	59/18670	0.000413897	0.0027032	0.001815	ABL1/ANGPT1/GAS6/GATA2/ITGA4/KDR/SERPINE1/CCL2/TEK/THBS1/SCG2/RAMP2/CD248/COL18A1/ECSCR	15
BP	GO:0061351	neural precursor cell proliferation	28/1822	147/18670	0.000420553	0.00274352	0.00184207	ADCYAP1/C5AR1/EML1/FGFR1/FOXO1/FLNA/GATA2/GLI3/GNAI2/ID4/ILK/PTN/RORA/SMARCD3/SMO/SOX5/TGFB1/VEGFC/NUMBL/ZEB2/DISC1/CDON/LEF1/LIMS2/HHIP/HOOK3/DIXDC1/LRRK2	28
BP	GO:0002042	cell migration involved in sprouting angiogenesis	21/1822	98/18670	0.000426231	0.00277417	0.00186265	ABL1/FGF2/FOXC2/GATA2/ITGB1/KDR/MAP3K3/MEOX2/ROBO1/TBXA2R/THBS1/NRP1/SLIT2/AKT3/GREM1/SRPX2/RHOJ/JCAD/MMRN2/STARD13/CLEC14A	21
BP	GO:0050848	regulation of calcium-mediated signaling	21/1822	98/18670	0.000426231	0.00277417	0.00186265	ATP2B4/CASQ2/CLIC2/CMKLR1/DMD/RCAN1/HRC/IGF1/ITPR1/MYO5A/PDE4D/PKD2/PLN/PRNP/AKAP6/RCAN2/LMCD1/TREM2/TMEM100/JPH2/LRRK2	21
BP	GO:0001780	neutrophil homeostasis	7/1822	16/18670	0.0004308	0.0027879	0.00187187	AXL/ITPKB/PDE4B/PIK3CD/SH2B3/JAM3/CCR2	7
BP	GO:0044065	regulation of respiratory system process	7/1822	16/18670	0.0004308	0.0027879	0.00187187	ATP1A2/PBX3/NLGN1/NLGN3/NLGN2/TSHZ3/FTO	7
BP	GO:0045986	negative regulation of smooth muscle contraction	7/1822	16/18670	0.0004308	0.0027879	0.00187187	ADRB2/GUCY1A1/KCNMA1/PRKG1/RGS2/DOCK4/CALCRL	7
[truncated: 1,345 more rows]

## Sheet: IGFBP7-GO
ONTOLOGY	ID	Description	GeneRatio	BgRatio	pvalue	p.adjust	qvalue	geneID	Count
[truncated: 2,235 more rows]

## Sheet: IGFBP357-GO
ONTOLOGY	ID	Description	GeneRatio	BgRatio	pvalue	p.adjust	qvalue	geneID	Count
[truncated: 813 more rows]

[truncated: 4 more sheets: IGFBP3-KEGG, IGFBP5-KEGG, IGFBP7-KEGG, IGFBP357-KEGG]
