# Supplementary material for: Comprehensive Analysis of IGFBPs as Biomarkers in Gastric Cancer
Source: Front Oncol. 2021 Oct 21;11:723131. doi: 10.3389/fonc.2021.723131 (PMC8567138; doi:10.3389/fonc.2021.723131)
Supplement: Supplementary Table 4 — Specific mutation sites of genetic alterations of IGFBP1–7 in STAD patients. [file Table_4.xlsx]

## Sheet: table
Supplementary Table 4 Specific mutation types in genetic alterations of IGFBP1-7 in STAD patients
Gene	Study	Sample ID	Cancer Type	Protein Change	Annotation	Functional Impact	Mutation Type	Variant Type	Copy #	COSMIC	MS	VS	Center	Chromosome	Start Pos	End Pos	Ref	Var	HGVSg	HGVSc	Allele Freq (T)	Allele Freq (N)	Variant Reads	Ref Reads	Variant Reads (Normal)	Ref Reads (Normal)	# Mut in Sample	Exon	gnomAD	ClinVar	dbSNP
IGFBP1	Stomach Adenocarcinoma (TCGA, Firehose Legacy)	TCGA-BR-7707-01	Stomach Adenocarcinoma	A31V	OncoKB: NA;CIViC: NA;MyCancerGenome: not present;CancerHotspot: no;3DHotspot: no	MutationAssessor: impact: medium, score: 2.785;SIFT: impact: deleterious, score: 0.05;Polyphen-2: impact: probably_damaging, score: 0.998	Missense_Mutation	SNP	diploid	1	Somatic	Untested	genome.wustl.edu	7	45928343	45928343	C	T	7:g.45928343C>T	ENST00000275525.3:c.92C>T	0.21		3	11		17	1386	1
IGFBP1	Stomach Adenocarcinoma (TCGA, Firehose Legacy)	TCGA-BR-8286-01	Stomach Adenocarcinoma	A188S	OncoKB: NA;CIViC: NA;MyCancerGenome: not present;CancerHotspot: no;3DHotspot: no	MutationAssessor: impact: low, score: 0.845;SIFT: impact: tolerated, score: 0.12;Polyphen-2: impact: benign, score: 0.189	Missense_Mutation	SNP	gain	1	Somatic	Untested	genome.wustl.edu	7	45931573	45931573	G	T	7:g.45931573G>T	ENST00000275525.3:c.562G>T	0.35		20	37		69	117	3
IGFBP1	Stomach Adenocarcinoma (TCGA, Firehose Legacy)	TCGA-BR-8363-01	Stomach Adenocarcinoma	Q19H	OncoKB: NA;CIViC: NA;MyCancerGenome: not present;CancerHotspot: no;3DHotspot: no	MutationAssessor: impact: neutral, score: 0.345;SIFT: impact: tolerated, score: 0.59;Polyphen-2: impact: benign, score: 0.005	Missense_Mutation	SNP	diploid	1	Somatic	Untested	genome.wustl.edu	7	45928308	45928308	G	T	7:g.45928308G>T	ENST00000275525.3:c.57G>T	0.23		10	34		51	1250	1
IGFBP1	Stomach Adenocarcinoma (TCGA, Firehose Legacy)	TCGA-BR-8680-01	Tubular Stomach Adenocarcinoma	E179*	OncoKB: NA;CIViC: NA;MyCancerGenome: not present;CancerHotspot: no;3DHotspot: no	MutationAssessor: NA;SIFT: NA;Polyphen-2: NA	Nonsense_Mutation	SNP	diploid	1	Somatic	Untested	genome.wustl.edu	7	45931546	45931546	G	T	7:g.45931546G>T	ENST00000275525.3:c.535G>T	0.28		14	36		52	5227	3
IGFBP1	Stomach Adenocarcinoma (TCGA, Firehose Legacy)	TCGA-BR-A4QL-01	Stomach Adenocarcinoma	G58V	OncoKB: NA;CIViC: NA;MyCancerGenome: not present;CancerHotspot: no;3DHotspot: no	MutationAssessor: impact: medium, score: 3.405;SIFT: impact: deleterious, score: 0;Polyphen-2: impact: probably_damaging, score: 1	Missense_Mutation	SNP	diploid	1	Somatic	Untested	genome.wustl.edu	7	45928424	45928424	G	T	7:g.45928424G>T	ENST00000275525.3:c.173G>T	0.43		3	4		8	1751	1			rs1302538902
IGFBP1	Stomach Adenocarcinoma (TCGA, Firehose Legacy)	TCGA-CD-8536-01	Stomach Adenocarcinoma	K171Nfs*8	OncoKB: NA;CIViC: NA;MyCancerGenome: not present;CancerHotspot: no;3DHotspot: no	MutationAssessor: NA;SIFT: NA;Polyphen-2: NA	Frame_Shift_Del	DEL	gain		Somatic	Untested	genome.wustl.edu	7	45930305	45930305	A	-	7:g.45930305del	ENST00000275525.3:c.513del	0.26		50	142		172	905	2
IGFBP1	Stomach Adenocarcinoma (TCGA, Firehose Legacy)	TCGA-CD-A4MG-01	Diffuse Type Stomach Adenocarcinoma	K171Nfs*8	OncoKB: NA;CIViC: NA;MyCancerGenome: not present;CancerHotspot: no;3DHotspot: no	MutationAssessor: NA;SIFT: NA;Polyphen-2: NA	Frame_Shift_Del	DEL	gain		Somatic	Untested	genome.wustl.edu	7	45930305	45930305	A	-	7:g.45930305del	ENST00000275525.3:c.513del	0.18		24	106		126	2624	2
IGFBP1	Stomach Adenocarcinoma (TCGA, Firehose Legacy)	TCGA-CG-5718-01	Stomach Adenocarcinoma	R177*	OncoKB: NA;CIViC: NA;MyCancerGenome: not present;CancerHotspot: no;3DHotspot: no	MutationAssessor: NA;SIFT: NA;Polyphen-2: NA	Nonsense_Mutation	SNP	gain	1	Somatic	Untested	genome.wustl.edu	7	45931540	45931540	C	T	7:g.45931540C>T	ENST00000275525.3:c.529C>T	0.13		11	76		96	77	3	2.81362e-05		rs776233561
IGFBP1	Stomach Adenocarcinoma (TCGA, Firehose Legacy)	TCGA-CG-5721-01	Stomach Adenocarcinoma	A142T	OncoKB: NA;CIViC: NA;MyCancerGenome: not present;CancerHotspot: no;3DHotspot: no	MutationAssessor: impact: medium, score: 2.34;SIFT: impact: tolerated, score: 0.49;Polyphen-2: impact: benign, score: 0.003	Missense_Mutation	SNP	diploid	1	Somatic	Untested	genome.wustl.edu	7	45930221	45930221	G	A	7:g.45930221G>A	ENST00000275525.3:c.424G>A	0.23		42	142		217	3678	2
IGFBP1	Stomach Adenocarcinoma (TCGA, Firehose Legacy)	TCGA-SW-A7EA-01	Diffuse Type Stomach Adenocarcinoma	V12A	OncoKB: NA;CIViC: NA;MyCancerGenome: not present;CancerHotspot: no;3DHotspot: no	MutationAssessor: impact: neutral, score: 0.255;SIFT: impact: deleterious, score: 0.03;Polyphen-2: impact: benign, score: 0.003	Missense_Mutation	SNP	diploid		Somatic	Untested	genome.wustl.edu	7	45928286	45928286	T	C	7:g.45928286T>C	ENST00000275525.3:c.35T>C	0.31		5	11		12	547	1
IGFBP1	Stomach Adenocarcinoma (TCGA, Firehose Legacy)	TCGA-B7-5816-01	Diffuse Type Stomach Adenocarcinoma	D248Rfs*9	OncoKB: NA;CIViC: NA;MyCancerGenome: not present;CancerHotspot: no;3DHotspot: no	MutationAssessor: NA;SIFT: NA;Polyphen-2: NA	Frame_Shift_Ins	INS	diploid		Somatic	Untested	genome.wustl.edu	7	45932646	45932647	-	G	7:g.45932646_45932647insG	ENST00000275525.3:c.740dup	0.08		9	110		101	1279	4
IGFBP1	Stomach Adenocarcinoma (Pfizer and UHK, Nat Genet 2014)	pfg181T	Stomach Adenocarcinoma	A64T	OncoKB: NA;CIViC: NA;MyCancerGenome: not present;CancerHotspot: no;3DHotspot: no	MutationAssessor: impact: medium, score: 3.4;SIFT: impact: deleterious, score: 0.04;Polyphen-2: impact: probably_damaging, score: 0.998	Missense_Mutation	SNP			NA	NA	pfizer_uhongkong	7	45928441	45928441	G	A	7:g.45928441G>A	ENST00000275525.3:c.190G>A	0.42		37	51		104	1607	1
IGFBP1	Stomach Adenocarcinoma (U Tokyo, Nat Genet 2014)	GC_312T-GC_312N	Stomach Adenocarcinoma	A154T	OncoKB: NA;CIViC: NA;MyCancerGenome: not present;CancerHotspot: no;3DHotspot: no	MutationAssessor: impact: medium, score: 2.105;SIFT: impact: deleterious, score: 0.02;Polyphen-2: impact: possibly_damaging, score: 0.824	Missense_Mutation	SNP			NA	NA	UTokyo	7	45930257	45930257	G	A	7:g.45930257G>A	ENST00000275525.3:c.460G>A	0.12		14	100			64	2	1.99341e-05		rs566229997
IGFBP1	Gastric Cancer (OncoSG, 2018)	GIS003-HK-pfg181	Stomach Adenocarcinoma	A64T	OncoKB: NA;CIViC: NA;MyCancerGenome: not present;CancerHotspot: no;3DHotspot: no	MutationAssessor: impact: medium, score: 3.4;SIFT: impact: deleterious, score: 0.04;Polyphen-2: impact: probably_damaging, score: 0.998	Missense_Mutation	SNP	diploid		NA	NA	NA	7	45928441	45928441	G	A	7:g.45928441G>A	ENST00000275525.3:c.190G>A	0.43		38	50			1791	1
IGFBP2	Stomach Adenocarcinoma (TCGA, Firehose Legacy)	TCGA-BR-8483-01	Stomach Adenocarcinoma	V190L	OncoKB: NA;CIViC: NA;MyCancerGenome: not present;CancerHotspot: no;3DHotspot: no	MutationAssessor: impact: medium, score: 2.105;SIFT: impact: tolerated, score: 0.14;Polyphen-2: impact: benign, score: 0.044	Missense_Mutation	SNP	gain	2	Somatic	Untested	genome.wustl.edu	2	217525405	217525405	G	T	2:g.217525405G>T	ENST00000233809.4:c.568G>T	0.29		12	29		38	114	2
IGFBP2	Stomach Adenocarcinoma (TCGA, Firehose Legacy)	TCGA-BR-8487-01	Stomach Adenocarcinoma	L256M	OncoKB: NA;CIViC: NA;MyCancerGenome: not present;CancerHotspot: no;3DHotspot: no	MutationAssessor: impact: medium, score: 2.03;SIFT: impact: deleterious, score: 0.02;Polyphen-2: impact: possibly_damaging, score: 0.85	Missense_Mutation	SNP	diploid	1	Somatic	Untested	genome.wustl.edu	2	217526674	217526674	C	A	2:g.217526674C>A	ENST00000233809.4:c.766C>A	0.53		35	31		76	2898	3
IGFBP2	Stomach Adenocarcinoma (TCGA, Firehose Legacy)	TCGA-BR-8487-01	Stomach Adenocarcinoma	G173Efs*13	OncoKB: NA;CIViC: NA;MyCancerGenome: not present;CancerHotspot: no;3DHotspot: no	MutationAssessor: NA;SIFT: NA;Polyphen-2: NA	Frame_Shift_Del	DEL	diploid	1	Somatic	Untested	genome.wustl.edu	2	217525351	217525351	G	-	2:g.217525351del	ENST00000233809.4:c.518del	0.27		14	38		43	2898	2
IGFBP2	Stomach Adenocarcinoma (TCGA, Firehose Legacy)	TCGA-BR-8591-01	Stomach Adenocarcinoma	R301W	OncoKB: NA;CIViC: NA;MyCancerGenome: not present;CancerHotspot: no;3DHotspot: no	MutationAssessor: impact: medium, score: 3.125;SIFT: impact: deleterious, score: 0;Polyphen-2: impact: probably_damaging, score: 1	Missense_Mutation	SNP	diploid	2	Somatic	Untested	genome.wustl.edu	2	217528750	217528750	C	T	2:g.217528750C>T	ENST00000233809.4:c.901C>T	0.36		17	30		36	1478	4
IGFBP2	Stomach Adenocarcinoma (TCGA, Firehose Legacy)	TCGA-CG-4305-01	Stomach Adenocarcinoma	G278R	OncoKB: NA;CIViC: NA;MyCancerGenome: not present;CancerHotspot: no;3DHotspot: no	MutationAssessor: impact: low, score: 1.825;SIFT: impact: deleterious, score: 0.01;Polyphen-2: impact: probably_damaging, score: 0.991	Missense_Mutation	SNP	diploid	1	Somatic	Untested	genome.wustl.edu	2	217528681	217528681	G	A	2:g.217528681G>A	ENST00000233809.4:c.832G>A	0.18		7	32		47	1202	4
IGFBP3	Stomach Adenocarcinoma (TCGA, Firehose Legacy)	TCGA-BR-6452-01	Stomach Adenocarcinoma	G147S	OncoKB: NA;CIViC: NA;MyCancerGenome: not present;CancerHotspot: no;3DHotspot: yes	MutationAssessor: impact: low, score: 0.985;SIFT: impact: tolerated, score: 0.71;Polyphen-2: impact: benign, score: 0.01	Missense_Mutation	SNP	diploid	1	Somatic	Untested	genome.wustl.edu	7	45957003	45957003	C	T	7:g.45957003C>T	ENST00000275521.6:c.439G>A	0.23		14	47		74	6359	2
IGFBP3	Stomach Adenocarcinoma (TCGA, Firehose Legacy)	TCGA-D7-6528-01	Tubular Stomach Adenocarcinoma	R185C	OncoKB: NA;CIViC: NA;MyCancerGenome: not present;CancerHotspot: no;3DHotspot: no	MutationAssessor: impact: medium, score: 2.725;SIFT: impact: deleterious, score: 0.02;Polyphen-2: impact: probably_damaging, score: 0.943	Missense_Mutation	SNP	gain	4	Somatic	Untested	genome.wustl.edu	7	45956889	45956889	G	A	7:g.45956889G>A	ENST00000275521.6:c.553C>T	0.48		93	99		150	276	2
IGFBP3	Stomach Adenocarcinoma (TCGA, Firehose Legacy)	TCGA-BR-4369-01	Stomach Adenocarcinoma	K258T	OncoKB: NA;CIViC: NA;MyCancerGenome: not present;CancerHotspot: no;3DHotspot: no	MutationAssessor: impact: medium, score: 2.67;SIFT: impact: deleterious, score: 0.03;Polyphen-2: impact: probably_damaging, score: 0.995	Missense_Mutation	SNP	gain	1	Somatic	Untested	genome.wustl.edu	7	45954522	45954522	T	G	7:g.45954522T>G	ENST00000275521.6:c.773A>C	0.07		9	113		84	143	4
IGFBP3	Stomach Adenocarcinoma (TCGA, Firehose Legacy)	TCGA-CG-4465-01	Diffuse Type Stomach Adenocarcinoma	S140*	OncoKB: NA;CIViC: NA;MyCancerGenome: not present;CancerHotspot: no;3DHotspot: no	MutationAssessor: NA;SIFT: NA;Polyphen-2: NA	Nonsense_Mutation	SNP	diploid	1	Somatic	Untested	genome.wustl.edu	7	45957023	45957023	G	T	7:g.45957023G>T	ENST00000275521.6:c.419C>A	0.2		12	47		99	576	2
IGFBP3	Stomach Adenocarcinoma (TCGA, Firehose Legacy)	TCGA-HU-A4GU-01	Diffuse Type Stomach Adenocarcinoma	R252H	OncoKB: NA;CIViC: NA;MyCancerGenome: not present;CancerHotspot: no;3DHotspot: no	MutationAssessor: impact: neutral, score: 0.375;SIFT: impact: deleterious, score: 0;Polyphen-2: impact: probably_damaging, score: 0.999	Missense_Mutation	SNP	gain	4	Somatic	Untested	genome.wustl.edu	7	45954540	45954540	C	T	7:g.45954540C>T	ENST00000275521.6:c.755G>A	0.06		4	68		109	1365	4
IGFBP3	Stomach Adenocarcinoma (Pfizer and UHK, Nat Genet 2014)	pfg181T	Stomach Adenocarcinoma	R185C	OncoKB: NA;CIViC: NA;MyCancerGenome: not present;CancerHotspot: no;3DHotspot: no	MutationAssessor: impact: medium, score: 2.725;SIFT: impact: deleterious, score: 0.02;Polyphen-2: impact: probably_damaging, score: 0.943	Missense_Mutation	SNP		4	NA	NA	pfizer_uhongkong	7	45956889	45956889	G	A	7:g.45956889G>A	ENST00000275521.6:c.553C>T	0.38		52	85		130	1607	2
IGFBP3	Gastric Cancer (OncoSG, 2018)	GIS003-HK-pfg181	Stomach Adenocarcinoma	R185C	OncoKB: NA;CIViC: NA;MyCancerGenome: not present;CancerHotspot: no;3DHotspot: no	MutationAssessor: impact: medium, score: 2.725;SIFT: impact: deleterious, score: 0.02;Polyphen-2: impact: probably_damaging, score: 0.943	Missense_Mutation	SNP	diploid	4	NA	NA	NA	7	45956889	45956889	G	A	7:g.45956889G>A	ENST00000275521.6:c.553C>T	0.39		56	88			1791	2
IGFBP4	Stomach Adenocarcinoma (TCGA, Firehose Legacy)	TCGA-BR-6452-01	Stomach Adenocarcinoma	T233S	OncoKB: NA;CIViC: NA;MyCancerGenome: not present;CancerHotspot: no;3DHotspot: no	MutationAssessor: impact: low, score: 1.31;SIFT: impact: tolerated, score: 0.08;Polyphen-2: impact: probably_damaging, score: 0.998	Missense_Mutation	SNP	diploid	1	Somatic	Untested	genome.wustl.edu	17	38612755	38612755	A	T	17:g.38612755A>T	ENST00000269593.4:c.697A>T	0.06		4	68		83	6359	4
IGFBP5	Stomach Adenocarcinoma (TCGA, Firehose Legacy)	TCGA-CD-A4MI-01	Stomach Adenocarcinoma	E202A	OncoKB: NA;CIViC: NA;MyCancerGenome: not present;CancerHotspot: no;3DHotspot: no	MutationAssessor: impact: neutral, score: 0.345;SIFT: impact: tolerated, score: 0.48;Polyphen-2: impact: benign, score: 0.424	Missense_Mutation	SNP	diploid	1	Somatic	Untested	genome.wustl.edu	2	217542917	217542917	T	G	2:g.217542917T>G	ENST00000233813.4:c.605A>C	0.15		16	94		84	1046	3
IGFBP5	Stomach Adenocarcinoma (TCGA, Firehose Legacy)	TCGA-CG-4306-01	Stomach Adenocarcinoma	R73C	OncoKB: NA;CIViC: NA;MyCancerGenome: not present;CancerHotspot: no;3DHotspot: no	MutationAssessor: impact: medium, score: 2.045;SIFT: impact: deleterious, score: 0.03;Polyphen-2: impact: possibly_damaging, score: 0.589	Missense_Mutation	SNP	diploid	1	Somatic	Untested	genome.wustl.edu	2	217559282	217559282	G	A	2:g.217559282G>A	ENST00000233813.4:c.217C>T	0.33		3	6		10	1102	1
IGFBP5	Stomach Adenocarcinoma (TCGA, Firehose Legacy)	TCGA-D7-A4YY-01	Stomach Adenocarcinoma	A180T	OncoKB: NA;CIViC: NA;MyCancerGenome: not present;CancerHotspot: no;3DHotspot: no	MutationAssessor: impact: low, score: 1.04;SIFT: impact: tolerated, score: 0.71;Polyphen-2: impact: benign, score: 0.011	Missense_Mutation	SNP	diploid	1	Somatic	Untested	genome.wustl.edu	2	217543602	217543602	C	T	2:g.217543602C>T	ENST00000233813.4:c.538G>A	0.4		33	50		42	422	2
IGFBP5	Stomach Adenocarcinoma (TCGA, Firehose Legacy)	TCGA-FP-7916-01	Diffuse Type Stomach Adenocarcinoma	A13T	OncoKB: NA;CIViC: NA;MyCancerGenome: not present;CancerHotspot: no;3DHotspot: no	MutationAssessor: impact: neutral, score: 0.6;SIFT: impact: tolerated, score: 0.52;Polyphen-2: impact: benign, score: 0.007	Missense_Mutation	SNP	diploid	1	Somatic	Untested	genome.wustl.edu	2	217559462	217559462	C	T	2:g.217559462C>T	ENST00000233813.4:c.37G>A	0.27		3	8		8	96	1
IGFBP5	Stomach Adenocarcinoma (TCGA, Firehose Legacy)	TCGA-HU-A4HD-01	Tubular Stomach Adenocarcinoma	G190D	OncoKB: NA;CIViC: NA;MyCancerGenome: not present;CancerHotspot: no;3DHotspot: no	MutationAssessor: impact: medium, score: 3.24;SIFT: impact: deleterious, score: 0;Polyphen-2: impact: probably_damaging, score: 0.998	Missense_Mutation	SNP	shallowdel		Somatic	Untested	genome.wustl.edu	2	217542953	217542953	C	T	2:g.217542953C>T	ENST00000233813.4:c.569G>A	0.31		17	37		90	162	3
IGFBP6	Stomach Adenocarcinoma (TCGA, Firehose Legacy)	TCGA-CD-8524-01	Stomach Adenocarcinoma	V215M	OncoKB: NA;CIViC: NA;MyCancerGenome: not present;CancerHotspot: no;3DHotspot: no	MutationAssessor: impact: high, score: 3.78;SIFT: impact: deleterious, score: 0;Polyphen-2: impact: probably_damaging, score: 0.999	Missense_Mutation	SNP	diploid	1	Somatic	Untested	genome.wustl.edu	12	53495871	53495871	G	A	12:g.53495871G>A	ENST00000301464.3:c.643G>A	0.15		5	28		111	161	4
IGFBP6	Gastric Cancer (OncoSG, 2018)	GIS003-HK-pfg038	Stomach Adenocarcinoma	D191Y	OncoKB: NA;CIViC: NA;MyCancerGenome: not present;CancerHotspot: no;3DHotspot: no	MutationAssessor: impact: high, score: 3.54;SIFT: impact: deleterious, score: 0;Polyphen-2: impact: probably_damaging, score: 0.993	Missense_Mutation	SNP	diploid	1	NA	NA	NA	12	53494915	53494915	G	T	12:g.53494915G>T	ENST00000301464.3:c.571G>T	0.31		23	51			104	3
IGFBP7	Stomach Adenocarcinoma (TCGA, Firehose Legacy)	TCGA-BR-8487-01	Stomach Adenocarcinoma	G255*	OncoKB: NA;CIViC: NA;MyCancerGenome: not present;CancerHotspot: no;3DHotspot: no	MutationAssessor: NA;SIFT: NA;Polyphen-2: NA	Nonsense_Mutation	SNP	diploid	1	Somatic	Untested	genome.wustl.edu	4	57898658	57898658	C	A	4:g.57898658C>A	ENST00000295666.4:c.763G>T	0.37		14	24		62	2898	4
IGFBP7	Stomach Adenocarcinoma (TCGA, Firehose Legacy)	TCGA-CG-4442-01	Stomach Adenocarcinoma	G277Vfs*13	OncoKB: NA;CIViC: NA;MyCancerGenome: not present;CancerHotspot: no;3DHotspot: no	MutationAssessor: NA;SIFT: NA;Polyphen-2: NA	Frame_Shift_Del	DEL	diploid		Somatic	Untested	genome.wustl.edu	4	57898593	57898593	T	-	4:g.57898593del	ENST00000295666.4:c.828del	0.27		23	62		68	1359	4
IGFBP7	Stomach Adenocarcinoma (TCGA, Firehose Legacy)	TCGA-FP-A4BE-01	Stomach Adenocarcinoma	K167Rfs*13	OncoKB: NA;CIViC: NA;MyCancerGenome: not present;CancerHotspot: no;3DHotspot: no	MutationAssessor: NA;SIFT: NA;Polyphen-2: NA	Frame_Shift_Del	DEL			Somatic	Untested	genome.wustl.edu	4	57907077	57907077	G	-	4:g.57907077del	ENST00000295666.4:c.498del	0.21		8	30		54	1477	2
IGFBP7	Stomach Adenocarcinoma (TCGA, Firehose Legacy)	TCGA-CG-5733-01	Stomach Adenocarcinoma	K167Rfs*13	OncoKB: NA;CIViC: NA;MyCancerGenome: not present;CancerHotspot: no;3DHotspot: no	MutationAssessor: NA;SIFT: NA;Polyphen-2: NA	Frame_Shift_Del	DEL	diploid		Somatic	Untested	genome.wustl.edu	4	57907077	57907077	G	-	4:g.57907077del	ENST00000295666.4:c.498del	0.28		16	42		47	987	2
IGFBP7	Stomach Adenocarcinoma (Pfizer and UHK, Nat Genet 2014)	pfg217T	Stomach Adenocarcinoma	A136T	OncoKB: NA;CIViC: NA;MyCancerGenome: not present;CancerHotspot: no;3DHotspot: no	MutationAssessor: impact: medium, score: 2.15;SIFT: impact: tolerated, score: 0.13;Polyphen-2: impact: probably_damaging, score: 0.952	Missense_Mutation	SNP			NA	NA	pfizer_uhongkong	4	57976112	57976112	C	T	4:g.57976112C>T	ENST00000295666.4:c.406G>A	0.36		24	42		122	97	1
IGFBP7	Stomach Adenocarcinoma (U Tokyo, Nat Genet 2014)	GC_312T-GC_312N	Stomach Adenocarcinoma	X277_splice	OncoKB: NA;CIViC: NA;MyCancerGenome: not present;CancerHotspot: no;3DHotspot: no	MutationAssessor: NA;SIFT: NA;Polyphen-2: NA	Splice_Region	DEL			NA	NA	UTokyo	4	57897509	57897509	A	-	4:g.57897509del	ENST00000295666.4:c.830-7del	0.09		5	48			64
IGFBP7	Gastric Cancer (OncoSG, 2018)	GIS003-apollo16	Stomach Adenocarcinoma	X277_splice	OncoKB: NA;CIViC: NA;MyCancerGenome: not present;CancerHotspot: no;3DHotspot: no	MutationAssessor: NA;SIFT: NA;Polyphen-2: NA	Splice_Region	DEL	diploid		NA	NA	NA	4	57897509	57897510	AA	-	4:g.57897509_57897510del	ENST00000295666.4:c.830-8_830-7del	0.35		18	34			1145
IGFBP7	Gastric Cancer (OncoSG, 2018)	GIS003-HK-pfg068	Stomach Adenocarcinoma	X277_splice	OncoKB: NA;CIViC: NA;MyCancerGenome: not present;CancerHotspot: no;3DHotspot: no	MutationAssessor: NA;SIFT: NA;Polyphen-2: NA	Splice_Region	DEL	diploid		NA	NA	NA	4	57897510	57897510	A	-	4:g.57897510del	ENST00000295666.4:c.830-7del	0.71		34	14			1383
IGFBP7	Gastric Cancer (OncoSG, 2018)	GIS003-HK-pfg212	Stomach Adenocarcinoma	X277_splice	OncoKB: NA;CIViC: NA;MyCancerGenome: not present;CancerHotspot: no;3DHotspot: no	MutationAssessor: NA;SIFT: NA;Polyphen-2: NA	Splice_Region	DEL			NA	NA	NA	4	57897509	57897511	AAA	-	4:g.57897509_57897511del	ENST00000295666.4:c.830-9_830-7del	0.44		16	20			831
